# Supplementary material for: Identification of the PLK2-Dependent Phosphopeptidome by Quantitative Proteomics
Source: PLoS One. 2014 Oct 22;9(10):e111018. doi: 10.1371/journal.pone.0111018 (PMC4206460; doi:10.1371/journal.pone.0111018)
Supplement: Table S1 — List of phosphopeptides specifically phosphorylated by PLK2. The Table lists all phosphopeptides identified in this study with a PLK2-treated/control ratio above 2. The ratios were obtained as the average values from all technical replicates. Class 1 phosphopeptides were quantified both in the “forward” and in the “reverse” experiment, while class 2 phosphopeptides were quantified only in one of the experiments. Stretches of sequences in brackets indicate that the same phosphosite was found in peptides with different number of missed-cleavages. (XLSX) [file pone.0111018.s002.xlsx]

## Sheet: Foglio1
Sequence	Protein Group Accessions	Modifications	PLK2/Ctr	Class 1	Class 2
GPPQEEEEEEDEEEEAtKEDAEAPGIR(DHESL)	P51858	N-Term(Dimethyl); T17(Phospho); K18(Dimethyl)	100	x
EGRPSGEAFVELEsEDEVK(LALKK)	D6RDL0	N-Term(Dimethyl); S14(Phospho); K19(Dimethyl); K23(Dimethyl); K24(Dimethyl)	100	x
LKDLGHPVEEEDELEsGDQEDEDDESEDPGKDLDHI	O60763	N-Term(Dimethyl); K2(Dimethyl); S16(Phospho); K31(Dimethyl)	100	x
VLELDtLVDNLSIDPSSGDIWVGCHPNGQK	J3QT77	N-Term(Dimethyl); T6(Phospho); C24(Carbamidomethyl); K30(Dimethyl)	100	x
(HLQLAIR)GDEELDsLIK	P0C0S5	N-Term(Dimethyl); S14(Phospho); K17(Dimethyl)	100	x
EEASDYLELDtIK	P14625	N-Term(Dimethyl); T11(Phospho); K13(Dimethyl)	100	x
ELIsNASDALDK(IR)	P14625;P08238	N-Term(Dimethyl); S4(Phospho); K12(Dimethyl)	100	x
TFTEMDsHEEK	P48444-2	N-Term(Dimethyl); S7(Phospho); K11(Dimethyl)	100	x
EGRPSGEAFVELEsEEEVK	P55795	N-Term(Dimethyl); S14(Phospho); K19(Dimethyl)	100	x
ALELDsNNEK	Q02790	N-Term(Dimethyl); S6(Phospho); K10(Dimethyl)	100	x
AQEACGPLEMDsALSVVQNLEK/DLQEVK)	Q5TCU6	N-Term(Dimethyl); C5(Carbamidomethyl); S12(Phospho); K22(Dimethyl); K28(Dimethyl)	100	x
ALAEEASEEELPsDVDLNDPYFAEEVK	Q9H501	N-Term(Dimethyl); S13(Phospho); K27(Dimethyl)	100	x
NEEPsEEEIDAPKPK	Q9NR30-2	N-Term(Dimethyl); S5(Phospho); K13(Dimethyl); K15(Dimethyl)	100	x
EPWDGRDGELPVEDDIDLsDVELDDLGKDEL	Q15084	N-Term(Dimethyl); S19(Phospho); K28(Dimethyl)	100		x
LLELDsFLK	B7Z8D3	N-Term(Dimethyl); S6(Phospho); K9(Dimethyl)	100		x
VKIEPGVDPDDtYNETPYEK	C9JMZ3	N-Term(Dimethyl); K2(Dimethyl); T12(Phospho); K20(Dimethyl)	100		x
GLGTDEDtIIDIITHR	E5RK69	N-Term(Dimethyl); T8(Phospho)	100		x
QVYPDVEPGYLRPLIPAAAPQEPDtFEDIINDVEK	F8WER1	N-Term(Dimethyl); T25(Phospho); K35(Dimethyl)	100		x
IFEDIPtLEDLAETLKK	H3BM18	N-Term(Dimethyl); T7(Phospho); K16(Dimethyl); K17(Dimethyl)	100		x
ELDtVTLEDIKEHVK	O43242	N-Term(Dimethyl); T4(Phospho); K11(Dimethyl); K15(Dimethyl)	100		x
FEELCsDLFR	P08107-2	N-Term(Dimethyl); C5(Carbamidomethyl); S6(Phospho)	100		x
EVEEDsEDEEMSEDEEDDSSGEEVVIPQKK	P19338	N-Term(Dimethyl); S6(Phospho); K29(Dimethyl); K30(Dimethyl)	100		x
tTFDEAMADLHTLSEDSYKDSTLIMQLLR	P31947-2	N-Term(Dimethyl); T1(Phospho); K19(Dimethyl)	100		x
EVPENETPVDTNLIELDtNDDDIVFEDFAR	P49407-2	N-Term(Dimethyl); T18(Phospho)	100		x
LMEEDELPsWIIKDDAEVER	P51532-5	N-Term(Dimethyl); S9(Phospho); K13(Dimethyl)	100		x
AIMEMPsFYSHGLPR	P55265-5	N-Term(Dimethyl); S7(Phospho)	100		x
LGELPsWILMR	P56134-4	N-Term(Dimethyl); S6(Phospho)	100		x
ELAsQPDVDGFLVGGASLKPEFVDIINAK	P60174-1	N-Term(Dimethyl); S4(Phospho); K19(Dimethyl); K29(Dimethyl)	100		x
FsQHAVVAsHNGKPCLMIR	P78508	N-Term(Dimethyl); S2(Phospho); S9(Phospho); K13(Dimethyl); C15(Carbamidomethyl)	100		x
ILDDDtIITTLENLKR	Q14204	N-Term(Dimethyl); T6(Phospho); K15(Dimethyl)	100		x
EPPPEFEFIADPPsISAFDLDVVK	Q15459	N-Term(Dimethyl); S14(Phospho); K24(Dimethyl)	100		x
FTEIPsDVWLFAPLETLNLYHNCIK	Q5VUJ6-2	N-Term(Dimethyl); S6(Phospho); C23(Carbamidomethyl); K25(Dimethyl)	100		x
TVSAAAAEKEPVPVPVQEIEIDsTTELDGHQEVEK	Q8IVD9	N-Term(Dimethyl); K9(Dimethyl); S23(Phospho); K35(Dimethyl)	100		x
AADEEAFEDNsEEYIR	B4DUC5	N-Term(Dimethyl); S11(Phospho)	100		x
SEVSsDEDIQFR	P40939	N-Term(Dimethyl); S5(Phospho)	100		x
IHDLEDDLEMSsDASDASGEEGGRVPK	P35269	N-Term(Dimethyl); S12(Phospho); K27(Dimethyl)	100		x
GGSDDsSKDPIDVNYEK	P09874	N-Term(Dimethyl); S6(Phospho); K8(Dimethyl); K17(Dimethyl)	100		x
ENGDESHLPERDsLSEEDWMR	P13521	N-Term(Dimethyl); S13(Phospho)	100		x
VTHETSAHEGQTEAPsIDEK	P15374	N-Term(Dimethyl); S16(Phospho); K20(Dimethyl)	100		x
VLSGNCNHQEGTSSDDELPsAEMIDFQK	P16383-2	N-Term(Dimethyl); C6(Carbamidomethyl); S20(Phospho); K28(Dimethyl)	100		x
KLEKEEEEGIsQESSEEEQ	P17096-2	N-Term(Dimethyl); K1(Dimethyl); K4(Dimethyl); S11(Phospho)	100		x
RKLEGDsTDLSDQIAELQAQIAELK	P35579	N-Term(Dimethyl); K2(Dimethyl); S7(Phospho); K25(Dimethyl)	100		x
GHTDSVQDIsFDHSGK	P43034	N-Term(Dimethyl); S10(Phospho); K16(Dimethyl)	100		x
TAFDDAIAELDtLNEDSYKDStLIMQLLR	P61981	N-Term(Dimethyl); T12(Phospho); K19(Dimethyl); T22(Phospho)	100		x
EAEsCDCLQGFQLTHSLGGGTGSGMGTLLISK	P68371;P07437	N-Term(Dimethyl); S4(Phospho); C5(Carbamidomethyl); C7(Carbamidomethyl); K32(Dimethyl)	100		x
SVGELPsTVESLQK	Q07065	N-Term(Dimethyl); S7(Phospho); K14(Dimethyl)	100		x
IGDELDsNMELQR	Q07812-5	N-Term(Dimethyl); S7(Phospho)	100		x
EIESEIDsEEELINK	Q14566	N-Term(Dimethyl); S8(Phospho); K15(Dimethyl)	100		x
VREEEIEVDsR	Q14978	N-Term(Dimethyl); S10(Phospho)	100		x
TGIPSGDELDsFETNTEPDFNISR	Q8N1W1-2	N-Term(Dimethyl); S11(Phospho)	100		x
TAFDEAIAELDtLNEDSYKDStLIMQLLR	P27348	N-Term(Dimethyl); T12(Phospho); K19(Dimethyl); T22(Phospho)	100		x
TAFDEAIAELDtLNEESYK(DSTLIMQLLR)	P31946-2	N-Term(Dimethyl); T12(Phospho); K19(Dimethyl)	99.4	x
TIGGGDDsFNTFFSETGAGK	G3V1U9;P68363	N-Term(Dimethyl); S8(Phospho); K20(Dimethyl)	98.1	x
AAFDDAIAELDtLSEESYK(DSTLIMQLLR)	P62258-2	N-Term(Dimethyl); T12(Phospho); K19(Dimethyl)	97.6	x
AAFDDAIAELDtLSEESYKDStLIMQLLR	P62258-2	N-Term(Dimethyl); T12(Phospho); K19(Dimethyl); T22(Phospho)	96.9	x
AVTNEPEEEELAtLSEEEIAMAVTAWEK	P56192	N-Term(Dimethyl); T13(Phospho); K28(Dimethyl)	96.7	x
QAFDDAIAELDtLNEDSYK(DSTLIMQLLR)	Q04917	N-Term(Dimethyl); T12(Phospho); K19(Dimethyl)	96.5	x
SPtGPSNSFLANMGGTVAHK	Q96I25	N-Term(Dimethyl); T3(Phospho); K20(Dimethyl)	96.4		x
ALENGDADEPsFSDPEDFVDDVSEEELLGDVLK	Q9H4A4	N-Term(Dimethyl); S11(Phospho); K33(Dimethyl)	94.1	x
TAFDEAIAELDtLNEDSYK(DSTLIMQLLR)	P27348	N-Term(Dimethyl); T12(Phospho); K19(Dimethyl)	93.5	x
TAFDEAIAELDtLSEESYK(DSTLIMQLLR)	P63104	N-Term(Dimethyl); T12(Phospho); K19(Dimethyl)	92.4	x
TAFDDAIAELDtLNEDSYK(DSTLIMQLLR)	P61981	N-Term(Dimethyl); T12(Phospho); K19(Dimethyl)	92.3	x
GVDNTFADELVELStALEHQEYITFLEDLK	I3L3Q7	N-Term(Dimethyl); T15(Phospho); K30(Dimethyl)	90.9		x
QSGEAFVELGsEDDVK	P52597	N-Term(Dimethyl); S11(Phospho); K16(Dimethyl)	80.4	x
AILVDLEPGtMDSVR	Q9BVA1;Q13509;P07437	N-Term(Dimethyl); T10(Phospho)	78.2	x
ELPtAFDYVEFTR	Q13813-3	N-Term(Dimethyl); T4(Phospho)	76.9		x
(AK)LNWLSVDFNNWKDWEDDsDEDMSNFDR	Q15185	N-Term(Dimethyl); K2(Dimethyl); K14(Dimethyl); S20(Phospho)	75.9		x
AKKPEEEsESSEEGSESEEEAPAGTR	Q13428-5	N-Term(Dimethyl); K2(Dimethyl); K3(Dimethyl); S8(Phospho)	75.6		x
(KEEEGSANR)RPEDQELEsLSAIEAELEK	P10645	N-Term(Dimethyl); K1(Dimethyl); S18(Phospho); K28(Dimethyl)	75.5	x
IRELEsQISELQEDLESER	P35579	N-Term(Dimethyl); S6(Phospho)	75.2	x
QAAPCVLFFDELDsIAK	P55072	N-Term(Dimethyl); C5(Carbamidomethyl); S14(Phospho); K17(Dimethyl)	74.7		x
DVMSDETNNEETESPsQEFVNITK	P46821	N-Term(Dimethyl); S16(Phospho); K24(Dimethyl)	72.8	x
ELGsECGIEFDEEK	U3KQ84	N-Term(Dimethyl); S4(Phospho); C6(Carbamidomethyl); K14(Dimethyl)	71.9	x
ELDsITPEVLPGWK	H7C463	N-Term(Dimethyl); S4(Phospho); K14(Dimethyl)	71.6		x
GLGTDEDsLIEIICSR	H0YMM1	N-Term(Dimethyl); S8(Phospho); C14(Carbamidomethyl)	71.1	x
VLSRPNAQELPsMYQR	Q99623	N-Term(Dimethyl); S12(Phospho)	70.3	x
GYQGDPSsALLELLDPEQNANFLDHYLDVPVDLSK	F5GZ27	N-Term(Dimethyl); S8(Phospho); K35(Dimethyl)	67.7	x
FLELGKEEDFHPELEsLDGDLDPGLPSTEDVILK	Q9Y2X7	N-Term(Dimethyl); K6(Dimethyl); S16(Phospho); K34(Dimethyl)	65.8		x
TGDDYIAIGADEEELGsQIEEAIYQEIR	P23193-2	N-Term(Dimethyl); S17(Phospho)	53.4	x
AEISELPsIVQDLANGNITWADVEAR	P41250	N-Term(Dimethyl); S8(Phospho)	53.2	x
TSIEDQDELSsLLQVPLVAGTVNR	P56537-2	N-Term(Dimethyl); S11(Phospho)	52.6	x
ALVLDCHYPEDEVGQEDEAEsDIFSIR	Q07021	N-Term(Dimethyl); C6(Carbamidomethyl); S21(Phospho)	51.7	x
VTEDENDEPIEIPsEDDGTVLLSTVTAQFPGACGLR	K7EJ99	N-Term(Dimethyl); S14(Phospho); C33(Carbamidomethyl)	51.4	x
CSDStLLSNLLEEMK	E7EMM2	N-Term(Dimethyl); C1(Carbamidomethyl); T5(Phospho); K15(Dimethyl)	46.8		x
VFIMDsCDELIPEYLNFIR	P08238	N-Term(Dimethyl); S6(Phospho); C7(Carbamidomethyl)	43.9	x
GFGYAEFEDLDsLLSALSLNEESLGNR®	F8W0K0	N-Term(Dimethyl); S12(Phospho)	42.8	x
ALINADELAsDVAGAEALLDR	Q13813-3	N-Term(Dimethyl); S10(Phospho)	35.1		x
GVQENSSNILSELDEEFDsLYSILDEVK	Q9BXM9-3	N-Term(Dimethyl); S19(Phospho); K28(Dimethyl)	32.2		x
ELDsLQTEAESLDNTVKELAEQLEFIK	P07942	N-Term(Dimethyl); S4(Phospho); K17(Dimethyl); K27(Dimethyl)	15.6		x
VQERPPSASSSSDMSLsEPPQPLAR	Q5VT06	N-Term(Dimethyl); S17(Phospho)	12.7		x
VELPsEEQVSGSQGPSEEKPAPLATEVFDEK	Q02952-3	N-Term(Dimethyl); S5(Phospho); K19(Dimethyl); K31(Dimethyl)	11.4		x
AELAtEEFLPVTPILEGFVILR	E9PCS3	N-Term(Dimethyl); T5(Phospho)	8.7		x
yGPADVEDTTGSGATDsKDDDDIDLFGSDDEEESEEAKR	P24534	N-Term(Dimethyl); S17(Phospho); K18(Dimethyl); K38(Dimethyl)	6.8		x
EEPsQNDISPK	Q9NR30-2	N-Term(Dimethyl); S4(Phospho); K11(Dimethyl)	5.7		x
VSSIDLEIDsLSSLLDDMTKNDPFK	Q15942	N-Term(Dimethyl); S10(Phospho); K20(Dimethyl); K25(Dimethyl)	4.5		x
XGLSAPLTVLPTITCGHtIEILR	H7C1W6	X1(Y); X1(Phospho); N-Term(Dimethyl); C15(Carbamidomethyl); T18(Phospho)	3.1		x
IGNEGLAADLTDDPDtEEALKEFDFLVTAEDGEGAGEAR	H0YJZ4	N-Term(Dimethyl); T16(Phospho); K21(Dimethyl)	2.4		x
FVDVLGLEEEsLGSVPAPACALLLLFPLTAQHENFR	P09936	N-Term(Dimethyl); S11(Phospho); C20(Carbamidomethyl)	2.1		x
