# Supplementary material for: Identification of the PLK2-Dependent Phosphopeptidome by Quantitative Proteomics
Source: PLoS One. 2014 Oct 22;9(10):e111018. doi: 10.1371/journal.pone.0111018 (PMC4206460; doi:10.1371/journal.pone.0111018)
Supplement: Table S2 — Relevant information relative to the peptides identified in the “forward” experiment. The table lists the sequences of all identified peptides, together with protein accession numbers, modifications, quantification values, Mascot scores, PEP values, q-values, chromatographic- and MS-relevant information. (XLSX) [file pone.0111018.s003.xlsx]

## Sheet: Sheet1
Confidence Level	Sequence	# Proteins	# Protein Groups	Protein Group Accessions	Modifications	ΔScore	ΔCn	Rank	Search Engine Rank	QuanResultID	Precursor Area	Quan Channel	Quan Info	Light/Medium	Light	Medium	q-Value	PEP	IonScore	Exp Value	# Missed Cleavages	Charge	m/z [Da]	MH+ [Da]	ΔM [ppm]	RT [min]	Ions Matched
Medium	mATIEALRPyQPLGALVVttPQAVSVGDVR	1	1	B7Z6P0	N-Term(Dimet); Y10(Phospho); T19(Phospho); T20(Phospho)	1	0	1	1	4357	1.65136e+07	Medium	Unique	0.01	6263.94	2.76753e+06	0.037	0.4325	24.62	3.36774	0	3	1142.22	3424.65	-5.78282	75.4015	18/326
Medium	iQtPDADLDVtNIIQADEPTTLTTNALDLNSVLGk	1	1	A8MU58	N-Term(Dimet); T3(Phospho); T11(Phospho); K35(Dimet)	1	0	1	1	12056	18173137	Medium	Unique	0.01	6263.94	2.49656e+06	0.017	0.3248	13.34	39.3327	0	3	1311.98	3933.92	-7.75359	61.5479	19/394
Medium	gFGFGLVk	3	1	P45880-2	N-Term(Dimethyl); K8(Dimethyl)	1	0	1	1	2897	2.68224e+06	Light	Unique	0.0403809	2.68224e+06	66423424	0.01	0.2867	32.63	0.154395	0	2	440.77	880.532	3.33861	37.1657	10/58
High	xSVFcSDPTPtAVtcVPPAcGPGSPRPAR	1	1	H7C0N1	X1(Q); N-Term(Dimet); C5(Carbamidomethyl); T11(Phospho); T14(Phospho); C15(Carbamidomethyl); C20(Carbamidomethyl)	1	0	1	1	77	4.61915e+06	Medium	Unique	0.151325	331426	2.19016e+06	0.005	0.2437	12.84	45.3333	0	3	1087.81	3261.42	0.389184	8.08536	9/274
High	sccSccPVGcAk	6	1	P02795	N-Term(Dimet); C2(Carbamidomethyl); C3(Carbamidomethyl); C5(Carbamidomethyl); C6(Carbamidomethyl); C10(Carbamidomethyl); K12(Dimet)	1	0	1	1	5052	6.003e+06	Medium	Unique	0.309523	1.85807e+06	6.003e+06	0	0.08792	20.21	2.10234	0	2	755.318	1509.63	3.31065	14.9605	5/94
High	sGPFGQIFRPDNFVFGQSGAGNNWAk	4	2	Q9BVA1;P07437	N-Term(Dimet); K26(Dimet)	1	0	1	1	7512	283456085	Medium	Not Unique	0.321323	17572532	54688140	0	0.0002238	65.61	0.000222126	0	2	1431.73	2862.46	1.37203	48.7255	9/274
High	tAFDEAIAELDTLSEESYkDSTLIMQLLR	1	1	P63104	N-Term(Dimet); K19(Dimet)	1	0	1	1	12681	929827	Medium	Unique	0.390983	363546	929827	0	0.0697	18.77	8.03405	1	3	1122.92	3366.75	0.755633	75.8253	15/286
High	kEDSDEEEDDDSEEDEEDDEDEDEDEDEIEPAAMk	1	1	P19338	N-Term(Dimet); K1(Dimet); K35(Dimet)	1	0	1	1	10287	9.88942e+07	Medium	Unique	0.44525	4.40326e+07	9.88942e+07	0	0.001046	94.68	1.34342e-07	1	3	1405.88	4215.62	1.52464	28.7516	25/396
High	eAEEGEDDRDSANGEDDS	4	1	G3V4C1	N-Term(Dimet)	1	0	1	1	9146	5.1604e+06	Medium	Unique	0.517045	2.66816e+06	5.1604e+06	0	0.07534	24.16	0.798303	1	2	986.378	1971.75	0.78032	10.6715	19/178
Medium	tVALWDLR	13	1	H0YEU5	N-Term(Dimethyl)	1	0	1	1	6939	1.11096e+06	Light	Unique	0.527894	1.11096e+06	2.10452e+06	0.049	0.4912	29.13	0.441986	0	2	501.293	1001.58	0.341794	39.4228	5/66
High	qIQAAYSILSEVQQAVSQGSSDSQILDLSNR	1	1	P09874	N-Term(Dimet)	1	0	1	1	3971	2.47634e+06	Medium	Unique	0.552236	1367523	2.47634e+06	0	0.04059	23.06	3.68657	0	4	842.685	3367.72	-2.67407	62.8682	6/344
High	aLENGDADEPSFSDPEDFVDDVSEEELLGDVLk	3	1	C9JZG1	N-Term(Dimet); K33(Dimet)	1	0	1	1	12017	3588299	Medium	Unique	0.557796	1.44079e+06	2.583e+06	0	0.0364	25.82	2.5814	0	3	1220.58	3659.72	1.48425	60.6722	26/368
High	gIPEFWLTVFk	9	1	H0YH88	N-Term(Dimet); K11(Dimet)	1	0	1	1	7958	924985	Medium	Unique	0.562339	520155	924985	0	0.08298	51.46	0.00205954	0	2	700.925	1400.84	0.229824	58.5842	9/88
High	dAVLLVFANk	6	1	B7ZB63	N-Term(Dimethyl); K10(Dimethyl)	1	0	1	1	3248	1235129	Light	Unique	0.567447	1235129	2.17664e+06	0	0.003734	62.52	0.000165912	0	2	573.35	1145.69	-0.0110043	43.1153	7/74
High	vANVSLLALYk	1	1	P62266	N-Term(Dimet); K11(Dimet)	1	0	1	1	7028	2971526	Medium	Unique	0.571495	1.69821e+06	2971526	0	0.05512	30.18	0.115176	0	2	627.917	1254.83	-1.0695	40.9056	9/96
High	vAPEEHPVLLTEAPLNPk	2	1	P60709	N-Term(Dimet); K18(Dimet)	1	0	1	1	6523	7.51075e+06	Medium	Unique	0.576395	1.31709e+06	2.28505e+06	0	0.003087	37.71	0.0372246	0	2	1009.6	2018.19	3.92083	33.7235	13/156
High	dSYVGDEAQSkR	2	1	P60709	N-Term(Dimethyl); K11(Dimethyl)	1	0	1	1	807	2.3466e+07	Light	Unique	0.585066	2.3466e+07	40108329	0	0.06958	40.65	0.0391881	1	2	705.847	1410.69	0.576937	15.1726	9/112
High	aAFDDAIAELDTLSEESYkDSTLIMQLLR	2	1	P62258-2	N-Term(Dimet); K19(Dimet)	1	0	1	1	12698	895107	Medium	Unique	0.595439	490821	824301	0.003	0.1961	28.44	0.945745	1	3	1108.25	3322.72	0.975504	76.3255	9/280
High	gLFIIDDkGILR	1	1	Q06830	N-Term(Dimet); K8(Dimet)	1	0	1	1	7138	2011835	Medium	Unique	0.597755	1.20258e+06	2011835	0.005	0.2351	35.53	0.0311667	1	3	475.309	1423.91	-0.148726	42.4489	7/98
High	fGNEVIPVTVTVk	1	1	P24752	N-Term(Dimet); K13(Dimet)	1	0	1	1	2924	2.43208e+06	Medium	Unique	0.61858	1.50443e+06	2.43208e+06	0	0.03312	37.29	0.0353959	0	2	733.958	1466.91	1.1532	37.4353	6/130
High	iINEPTAAAIAYGLDkR	1	1	P11021	N-Term(Dimet); K16(Dimet)	1	0	1	1	2871	1.56017e+07	Medium	Unique	0.62934	9.81875e+06	1.56017e+07	0	0.005418	36.15	0.0626308	1	3	627.374	1880.11	-0.519021	36.8413	19/178
High	iGLFGGAGVGk	1	1	P06576	N-Term(Dimet); K11(Dimet)	1	0	1	1	6529	2.55506e+06	Medium	Unique	0.632028	1.61487e+06	2.55506e+06	0.004	0.2124	20.82	1.23736	0	2	520.341	1039.68	0.137733	33.804	4/82
Medium	lEEAEkAADESER	6	2	P07951-3;P67936	N-Term(Dimethyl); K6(Dimethyl)	1	0	1	1	888	5.92262e+06	Light	Not Unique	0.642607	5.92262e+06	9.21655e+06	0.027	0.3718	21.92	3.05984	1	3	511.586	1532.74	-0.206061	15.9409	8/130
High	sGAFGHLFRPDNFIFGQSGAGNNWAk	1	1	Q13509	N-Term(Dimet); K26(Dimet)	1	0	1	1	11318	5.63191e+06	Medium	Unique	0.648395	3.43314e+06	5.29483e+06	0	0.00871	27.02	1.5716	0	5	572.696	2859.45	-2.04318	45.4204	9/268
High	lAMQEFMILPVGAANFR	1	1	P06733	N-Term(Dimet)	1	0	1	1	7826	2.572e+06	Medium	Unique	0.655826	1.55669e+06	2.37363e+06	0	0.0007643	62.4	0.000346674	0	3	647.353	1940.04	0.599773	55.5047	8/154
High	lLEQLQEIGQEkEQLTQELQEAR	5	1	Q4V328-3	N-Term(Dimethyl); K12(Dimethyl)	1	0	1	1	11392	6.4558e+06	Light	Unique	0.661219	5.02556e+06	7.60044e+06	0.005	0.24	14.36	21.662	1	3	937.168	2809.49	-2.08715	46.763	17/250
Medium	lADALQELR	4	1	P02545-2	N-Term(Dimet)	1	0	1	1	2394	4.56728e+06	Medium	Unique	0.662767	3027042	4.56728e+06	0.026	0.3692	23.82	1.29279	0	2	530.818	1060.63	-0.362143	30.8838	6/78
High	nLIDEDGNNQWPEGLk	4	1	O00410-2	N-Term(Dimethyl); K16(Dimethyl)	1	0	1	1	2929	1.71887e+07	Light	Unique	0.663321	1.71887e+07	2.59131e+07	0	0.02892	32.65	0.365662	0	2	949.467	1897.93	-0.834314	37.5845	11/168
High	iTVTFNINNSIPPTFDGEEEPSQGQk	3	1	Q07021	N-Term(Dimethyl); K26(Dimethyl)	1	0	1	1	3353	8159360	Light	Unique	0.666788	8159360	1.22368e+07	0	0.07012	22.68	4.58341	0	4	730.368	2918.45	2.6296	45.2639	8/280
High	fGVIFAGAQk	1	1	Q9Y617	N-Term(Dimethyl); K10(Dimethyl)	1	0	1	1	2687	2.96377e+06	Light	Unique	0.667163	1.762e+06	2.64103e+06	0	0.0407	36.89	0.0687196	0	2	547.324	1093.64	-0.513078	34.3794	7/76
Medium	sRTPSASNDDQQE	1	1	O43765	N-Term(Dimet)	1	0	1	1	4659	2.7976e+06	Medium	Unique	0.670894	1.87689e+06	2.7976e+06	0.017	0.3233	36.76	0.0822049	1	2	733.837	1466.67	0.386587	10.0718	10/140
High	gIPEFWLTVFk	9	1	H0YH88	N-Term(Dimethyl); K11(Dimethyl)	1	0	1	1	11919	1.46995e+06	Light	Unique	0.672354	1.16765e+06	1.73667e+06	0	0.09608	22.8	2.17008	0	2	696.9	1392.79	0.174454	58.3984	8/88
High	lLAEPVPGIk	5	1	F8VZ29	N-Term(Dimet); K10(Dimet)	1	0	1	1	10450	4.82407e+06	Medium	Unique	0.672624	3.24479e+06	4.82407e+06	0.005	0.2414	28.87	0.0895702	0	2	550.88	1100.75	-0.118177	31.2655	6/72
High	nNTQVLINcR	3	1	K7ERG4	N-Term(Dimet); C9(Carbamidomethyl)	1	0	1	1	1423	2.90231e+06	Medium	Unique	0.673848	1.95571e+06	2.90231e+06	0	0.05779	18.87	5.66024	0	2	632.343	1263.68	0.311641	21.1965	7/90
High	tcRPSTQSAQIESLLNNNk	1	1	Q10469	N-Term(Dimet); C2(Carbamidomethyl); K19(Dimet)	1	0	1	1	6330	1.49692e+07	Medium	Unique	0.67943	9.07463e+06	1.33562e+07	0	0.03283	27.15	1.20721	0	3	742.398	2225.18	0.237072	31.2744	22/200
High	gFGFVTFDDHDPVDk	2	1	P22626-2	N-Term(Dimethyl); K15(Dimethyl)	1	0	1	1	6932	2.53497e+06	Light	Unique	0.680891	1.07473e+06	1.57842e+06	0.002	0.1555	12.17	33.8923	0	3	584.614	1751.83	0.24305	39.3403	7/128
High	aVVVcPk	2	1	Q00839-2	N-Term(Dimet); C5(Carbamidomethyl); K7(Dimet)	1	0	1	1	966	9675058	Medium	Unique	0.68528	6.63013e+06	9675058	0.008	0.2839	35.12	0.0474488	0	2	418.779	836.551	-0.280007	16.7387	6/50
Medium	lEEAEkAADESER	6	2	P07951-3;P67936	N-Term(Dimethyl); K6(Dimethyl)	1	0	1	1	5171	4.54579e+06	Light	Not Unique	0.685526	4.37783e+06	6.38609e+06	0.048	0.4863	19.84	4.90751	1	3	511.586	1532.74	-0.803374	16.4198	6/130
High	gFAFVTFDDHDTVDkIVVQk	2	1	P51991-2	N-Term(Dimethyl); K15(Dimethyl); K20(Dimethyl)	1	0	1	1	11148	3.41339e+06	Light	Unique	0.687479	2.84821e+06	4.14297e+06	0	0.03859	26.53	1.47483	1	4	592.066	2365.24	-0.883337	42.2753	15/178
High	eALQDVEDENQ	2	1	P62258-2	N-Term(Dimet)	1	0	1	1	9984	6.60273e+07	Medium	Unique	0.687818	4.49199e+07	6.53078e+07	0.001	0.1034	47.96	0.00487065	0	2	661.307	1321.61	0.823809	23.7777	6/110
High	vSEEAESQQQWDTSkGEQVSQNGLPAEQGSPR	3	1	Q01082-3	N-Term(Dimet); K15(Dimet)	1	0	1	1	6074	3.21904e+07	Medium	Unique	0.691754	1.95574e+07	2.82722e+07	0	0.0001142	71.72	6.66146e-05	1	3	1184.25	3550.72	2.19933	28.0133	48/352
Medium	vLIDIR	1	1	P53999	N-Term(Dimet)	1	0	1	4	2252	4.9743e+06	Medium	Unique	0.693437	3.44936e+06	4.9743e+06	0.043	0.4587	22.77	0.946181	0	2	380.766	760.524	1.1071	29.4015	4/40
High	vVDLLAPYAk	1	1	P06576	N-Term(Dimethyl); K10(Dimethyl)	1	0	1	1	10796	3.90372e+06	Light	Unique	0.696433	3.90372e+06	5.6053e+06	0	0.09707	37.45	0.0496219	0	2	572.852	1144.7	-0.312813	36.6983	6/72
High	sADTLWDIQk	1	1	P07195	N-Term(Dimet); K10(Dimet)	1	0	1	1	2641	2.82811e+06	Medium	Unique	0.697781	1.9734e+06	2.82811e+06	0.005	0.2486	22.55	2.32396	0	2	620.854	1240.7	-2.12837	33.633	7/86
High	iSVPVHSFASLNIk	2	1	P41219	N-Term(Dimet); K14(Dimet)	1	0	1	1	6832	3644532	Medium	Unique	0.699917	2550870	3644532	0	0.07352	28.94	0.249927	0	3	525.995	1575.97	0.274325	37.8967	7/124
High	aVFVDLEPTVIDEVR	3	2	G3V1U9;P68363	N-Term(Dimethyl)	1	0	1	1	11400	3.17606e+06	Light	Not Unique	0.701126	3.17606e+06	4529936	0	0.01139	57.26	0.00109151	0	3	577.318	1729.94	1.62101	46.9998	16/128
High	lTFDTTFSPNTGkk	3	1	P45880-2	N-Term(Dimet); K13(Dimet); K14(Dimet)	1	0	1	1	6376	4146286	Medium	Unique	0.701701	2.90945e+06	4146286	0	0.01407	27.44	0.641784	1	3	551.66	1652.96	0.131686	31.8521	9/130
High	iINEPTAAAIAYGLDkR	1	1	P11021	N-Term(Dimet); K16(Dimet)	1	0	1	1	6777	1.0451e+07	Medium	Unique	0.705873	7.37704e+06	1.0451e+07	0	0.01568	20.77	2.05153	1	3	627.375	1880.11	-0.0320664	37.1064	13/178
High	akDPFAHLPk	2	1	P26641	N-Term(Dimet); K2(Dimet); K10(Dimet)	1	0	1	1	1526	4.46568e+06	Medium	Unique	0.706074	3153097	4.46568e+06	0	0.06215	35	0.0346269	1	3	407.27	1219.8	0.380881	22.1886	6/88
Medium	qIEELkGQEVSPk	1	1	P09936	N-Term(Dimet); K6(Dimet); K13(Dimet)	1	0	1	1	1387	6.81007e+06	Medium	Unique	0.707238	4.81635e+06	6.81007e+06	0.014	0.3127	14.26	7.08137	1	3	527.66	1580.97	0.362996	20.7566	12/136
High	lASETEDNDNSLGDILQASDNLSR	6	1	Q9NZ52-3	N-Term(Dimethyl)	1	0	1	1	11232	4170886	Light	Unique	0.707282	4170886	5.89706e+06	0	0.008068	65.62	0.0002335	0	2	1303.12	2605.23	4.2049	43.8468	12/256
High	iLTFDQLALDSPk	6	1	F8VUA6	N-Term(Dimet); K13(Dimet)	1	0	1	1	3271	6.27332e+06	Medium	Unique	0.713245	4.47441e+06	6.27332e+06	0	0.02184	53.18	0.0013526	0	2	762.959	1524.91	-1.44366	43.2926	10/126
High	nIEDVIAQGIGk	1	1	P05387	N-Term(Dimet); K12(Dimet)	1	0	1	1	6992	3.92276e+06	Medium	Unique	0.713267	2.79797e+06	3.92276e+06	0	0.003336	64.58	9.09509e-05	0	2	660.903	1320.8	1.50568	40.3241	9/112
High	fATHAAALSVR	2	1	P23246-2	N-Term(Dimet)	1	0	1	1	1543	2.75671e+06	Medium	Unique	0.713948	1.96815e+06	2.75671e+06	0	0.01169	41.35	0.0277008	0	2	588.346	1175.68	0.742887	22.3446	10/92
High	aILFVPR	7	1	P07900	N-Term(Dimet)	1	0	1	1	6633	3.83532e+06	Medium	Unique	0.71983	2.76078e+06	3.83532e+06	0.001	0.116	25.6	0.552774	0	2	424.289	847.57	-0.144344	35.1943	6/50
High	iDEPLEGSEDRIITITGTQDQIQNAQYLLQNSVk	4	1	Q5T6W5	N-Term(Dimet); K34(Dimet)	1	0	1	1	11629	8.53388e+06	Medium	Unique	0.720991	6.15285e+06	8.53388e+06	0	0.03583	23.88	1.50833	1	3	1298.69	3894.06	1.26919	51.8081	6/370
High	eALQDVEDENQ	2	1	P62258-2	N-Term(Dimet)	1	0	1	1	5785	7.7281e+07	Medium	Unique	0.720995	55719217	7.7281e+07	0	0.01744	47.13	0.00586349	0	2	661.307	1321.61	0.361984	24.2697	6/110
Medium	nVQGIIEILk	1	1	P42704	N-Term(Dimet); K10(Dimet)	1	0	1	1	7264	905950	Medium	Unique	0.724304	310373	428512	0.018	0.3258	22.8	0.450285	0	2	595.902	1190.8	0.239232	44.5189	7/90
High	vDcTANTNTcNk	2	1	G5EA52	N-Term(Dimethyl); C3(Carbamidomethyl); C10(Carbamidomethyl); K12(Dimethyl)	1	0	1	1	4761	7.02116e+06	Light	Unique	0.732395	7.02116e+06	9.58658e+06	0	0.05347	35.28	0.0929326	0	2	727.325	1453.64	1.25929	11.3288	5/114
High	sGVSLAALkk	3	1	P16403	N-Term(Dimet); K9(Dimet); K10(Dimet)	1	0	1	1	1698	1.03762e+07	Medium	Unique	0.7325	7.60058e+06	1.03762e+07	0	0.06923	28.88	0.0542268	1	3	357.263	1069.77	0.700806	23.9008	10/80
Medium	eQGVLSFWR	1	1	P12236	N-Term(Dimet)	1	0	1	1	3112	5.65411e+06	Medium	Unique	0.734429	4.15254e+06	5.65411e+06	0.012	0.2986	18.46	5.44012	0	2	577.319	1153.63	0.0158822	40.5903	8/88
High	sDFQVNLNNASR	34	1	H0YC95	N-Term(Dimet)	1	0	1	1	10217	7612802	Medium	Unique	0.734728	5.59334e+06	7612802	0	0.0002669	77.22	9.2417e-06	0	2	698.859	1396.71	-0.130914	27.6085	10/124
High	aNDPSLQEVNLNNIk	3	1	G5EA42	N-Term(Dimet); K15(Dimet)	1	0	1	1	10602	1.49834e+07	Medium	Unique	0.73834	11062822	1.49834e+07	0	0.01111	56.06	0.0011634	0	2	866.99	1732.97	3.1928	33.6443	9/148
High	gFGFILFk	7	1	D6R9P3	N-Term(Dimet); K8(Dimet)	1	0	1	1	7526	1.67229e+06	Medium	Unique	0.739019	1235853	1.67229e+06	0.001	0.1422	44.64	0.00489227	0	2	496.825	992.643	0.542344	48.9489	7/58
High	aFGYYGPLR	2	1	B4E241	N-Term(Dimet)	1	0	1	1	2586	11174537	Medium	Unique	0.741219	8.28278e+06	11174537	0	0.0383	39.98	0.0365781	0	2	538.297	1075.59	0.113094	33.1253	8/66
High	lEEAEkAADESER	6	2	P07951-3;P67936	N-Term(Dimet); K6(Dimet)	1	0	1	1	9471	5.16213e+06	Medium	Not Unique	0.742596	3.47017e+06	4.67303e+06	0.002	0.1517	22.24	3.27295	1	3	514.269	1540.79	-0.193345	15.6569	9/130
High	eALQDVEDENQ	2	1	P62258-2	N-Term(Dimet)	1	0	1	1	1701	1.11793e+08	Medium	Unique	0.74356	8.24601e+07	1.10899e+08	0	0.03349	46.74	0.0064144	0	2	661.307	1321.61	0.361984	23.9262	6/110
High	tLTIVDTGIGMTk	3	2	P07900;P08238	N-Term(Dimet); K13(Dimet)	1	0	1	1	6825	5.45966e+06	Medium	Not Unique	0.745599	4070717	5.45966e+06	0	0.00926	43.85	0.0109742	0	2	707.427	1413.85	-0.796618	37.7784	6/118
High	dAGVIAGLNVLR	2	1	P08107-2	N-Term(Dimethyl)	1	0	1	1	11155	1.66099e+06	Light	Unique	0.749042	856717	1.14375e+06	0.001	0.1049	36.8	0.0664292	0	2	613.367	1225.73	-0.103948	42.3835	7/94
High	nDEELNkLLGk	7	1	Q96KK5	N-Term(Dimet); K7(Dimet); K11(Dimet)	1	0	1	1	10498	6.10964e+06	Medium	Unique	0.750785	4.58703e+06	6.10964e+06	0.003	0.2061	31.06	0.170161	1	2	684.929	1368.85	0.79391	32.0038	7/104
High	nDEELNkLLGk	7	1	Q96KK5	N-Term(Dimet); K7(Dimet); K11(Dimet)	1	0	1	1	6426	5.59769e+06	Medium	Unique	0.752684	3.8614e+06	5.13017e+06	0.004	0.2165	24.89	0.675275	1	3	456.954	1368.85	-0.687339	32.4416	11/104
High	iITITGTQDQIQNAQYLLQNSVk	4	1	Q5T6W5	N-Term(Dimet); K23(Dimet)	1	0	1	1	11489	3.2205e+07	Medium	Unique	0.755796	2.43404e+07	3.2205e+07	0	0.0003578	65.22	7.33182e-05	0	3	885.172	2653.5	0.45155	48.6337	15/242
Medium	mcLFAGFQR	2	1	Q00839-2	N-Term(Dimethyl); C2(Carbamidomethyl)	1	0	1	1	3068	1.59335e+06	Light	Unique	0.756726	1.59335e+06	2.10558e+06	0.025	0.3651	42.28	0.0199889	0	2	579.286	1157.57	5.16773	40.033	6/68
High	sADTLWDIQk	1	1	P07195	N-Term(Dimethyl); K10(Dimethyl)	1	0	1	1	6533	1.96909e+06	Light	Unique	0.756734	1.42447e+06	1.88239e+06	0	0.02579	39.15	0.0535	0	2	616.83	1232.65	0.269434	33.8454	8/86
High	gEDEEENNLEVR	2	1	F8WF32	N-Term(Dimet)	1	0	1	1	5466	1.42555e+07	Medium	Unique	0.757896	1.03443e+07	1.36487e+07	0	0.004709	63.68	0.000165355	0	2	732.841	1464.68	0.304783	20.2212	9/114
High	iINEPTAAAIAYGLDkR	1	1	P11021	N-Term(Dimethyl); K16(Dimethyl)	1	0	1	1	10801	7.47818e+06	Light	Unique	0.758112	7.47818e+06	9864216	0.003	0.1844	26.35	0.962298	1	3	624.691	1872.06	-0.433023	36.7353	14/178
High	aAPLDSIHSLAAYYIDcIR	1	1	P49327	N-Term(Dimethyl); C17(Carbamidomethyl)	1	0	1	1	11775	1.07097e+06	Light	Unique	0.759134	1.07097e+06	1.41077e+06	0	0.002779	44.3	0.0288627	0	3	726.375	2177.11	1.61036	55.0351	21/166
High	tAWLDGk	1	1	P23284	N-Term(Dimet); K7(Dimet)	1	0	1	1	1806	5.91109e+06	Medium	Unique	0.759221	4.48782e+06	5.91109e+06	0.001	0.1426	16.46	4.43414	0	2	427.765	854.522	0.034049	24.9555	4/56
High	fLVLDEADGLLSQGYSDFINR	1	1	Q92499	N-Term(Dimethyl)	1	0	1	1	12126	1.54668e+06	Light	Unique	0.760923	1.54668e+06	2.03263e+06	0	0.003845	33.67	0.366588	0	3	800.741	2400.21	0.107885	63.5956	25/200
High	vIAINVDDPDAANYNDINDVkR	1	1	Q15181	N-Term(Dimethyl); K21(Dimethyl)	1	0	1	1	10698	5.33994e+06	Light	Unique	0.760963	5.33994e+06	7.01734e+06	0	0.07839	22.83	4.35406	1	3	834.096	2500.27	2.58607	35.1081	12/226
Medium	fFVGGNWk	2	1	P60174-1	N-Term(Dimethyl); K8(Dimethyl)	1	0	1	1	2615	8.90646e+06	Light	Unique	0.762535	8.90646e+06	1.16801e+07	0.034	0.4162	13.78	13.3658	0	2	505.776	1010.55	-0.157741	33.3869	6/62
Medium	yLTVAAVFR	2	1	P07437	N-Term(Dimet)	1	0	1	1	10886	1.14225e+07	Medium	Unique	0.763856	8.72513e+06	1.14225e+07	0.027	0.3764	29.37	0.390188	0	2	536.328	1071.65	-0.672589	37.998	4/64
High	lTLSALIDGk	4	1	P21796	N-Term(Dimet); K10(Dimet)	1	0	1	1	3236	716502	Medium	Unique	0.763869	547314	716502	0	0.04168	31.34	0.0912633	0	2	547.867	1094.73	-0.498025	42.6513	7/84
High	tEIIILATR	11	1	E9PQ96	N-Term(Dimet)	1	0	1	1	6657	2.19148e+06	Medium	Unique	0.764172	1.07772e+06	1.41031e+06	0.002	0.157	39.25	0.0241682	0	2	531.347	1061.69	0.656717	35.5213	7/78
High	vPTANVSVVDLTcR	1	1	P04406	N-Term(Dimet); C13(Carbamidomethyl)	1	0	1	1	10600	1.70871e+07	Medium	Unique	0.764799	1.27184e+07	1.66297e+07	0.001	0.1316	25.31	1.51461	0	3	521.621	1562.85	-0.82463	33.5989	6/140
High	akSSDSDSDSSSEDEPPkNQkPk	3	1	Q14978	N-Term(Dimet); K2(Dimet); K18(Dimet); K21(Dimet); K23(Dimet)	1	0	1	1	8975	2.29937e+06	Medium	Unique	0.767337	1.76439e+06	2.29937e+06	0.003	0.2047	36.3	0.145471	2	4	656.604	2623.39	-0.637983	8.12867	10/242
High	eSARQDEGkEEEPEADQEHA	2	1	P17677	N-Term(Dimethyl); K9(Dimethyl)	1	0	1	1	654	8.94261e+06	Light	Unique	0.769378	8.94261e+06	1.16232e+07	0	0.09813	40.62	0.052902	2	3	780.68	2340.03	1.24374	13.7468	13/212
High	gDFcIQVGR	2	1	P22392-2	N-Term(Dimet); C4(Carbamidomethyl)	1	0	1	1	2211	2.02411e+07	Medium	Unique	0.771413	1.56143e+07	2.02411e+07	0	0.02504	53.14	0.00134304	0	2	542.282	1083.56	0.398163	29.005	7/70
High	qTIGNScGTIGLIHAVANNQDk	1	1	P09936	N-Term(Dimethyl); C7(Carbamidomethyl); K22(Dimethyl)	1	0	1	1	6527	1.11685e+07	Light	Unique	0.773986	1.11685e+07	1.44299e+07	0	0.0006249	53.18	0.00378661	0	3	789.741	2367.21	0.118772	33.7911	23/248
High	aSITPGTILIILTGR	1	1	Q02878	N-Term(Dimet)	1	0	1	1	3903	4.29427e+06	Medium	Unique	0.775575	3.33053e+06	4.29427e+06	0	0.00542	64.51	3.50103e-05	0	2	779.498	1557.99	1.03795	60.2332	8/134
High	sLEEIYLFSLPIk	3	1	H0YEN5	N-Term(Dimethyl); K13(Dimethyl)	1	0	1	1	7822	1.07472e+06	Light	Unique	0.778203	801203	1.02955e+06	0	0.002797	44.46	0.013724	0	2	804.469	1607.93	0.430417	55.4373	8/112
High	gFGFILFk	7	1	D6R9P3	N-Term(Dimet); K8(Dimet)	1	0	1	1	3547	3.27559e+06	Medium	Unique	0.778404	2.54973e+06	3.27559e+06	0	0.04082	54.06	0.000566587	0	2	496.825	992.642	-0.0110442	48.8791	6/58
High	nIILEEGkEILVGDVGQTVDDPYATFVk	3	1	G3V1A4	N-Term(Dimet); K8(Dimet); K28(Dimet)	1	0	1	1	11741	16811016	Medium	Unique	0.778877	1.30937e+07	16811016	0	0.006013	65.13	6.4695e-05	1	3	1053.59	3158.76	0.487841	54.3757	18/310
High	iWHHTFYNELR	2	1	P60709	N-Term(Dimet)	1	0	1	1	5969	5.19186e+07	Medium	Unique	0.779463	4.01156e+07	5.14657e+07	0	0.02213	34	0.213943	0	3	516.607	1547.81	0.182853	26.6329	9/94
High	sISLYYTGEk	1	1	P19338	N-Term(Dimet); K10(Dimet)	1	0	1	1	6270	7.81397e+06	Medium	Unique	0.77957	6.09153e+06	7.81397e+06	0.002	0.1653	31.15	0.286955	0	2	612.851	1224.7	-0.897645	30.5004	7/88
High	iWHHTFYNELR	2	1	P60709	N-Term(Dimethyl)	1	0	1	1	1940	5.04877e+07	Light	Unique	0.782648	5.04877e+07	6.45089e+07	0.002	0.1526	35.03	0.165363	0	3	515.265	1543.78	0.355434	26.4172	7/94
High	sNEkQELQELNDR	2	1	P41219	N-Term(Dimet); K4(Dimet)	1	0	1	1	5552	5.62172e+06	Medium	Unique	0.783084	4.40228e+06	5.62172e+06	0.002	0.1661	23.58	2.54479	1	2	833.947	1666.89	1.76109	21.3148	10/140
High	fWEVISDEHGIDPSGNYVGDSDLQLER	1	1	Q13509	N-Term(Dimet)	1	0	1	1	11252	2.38835e+07	Medium	Unique	0.783287	1.72795e+07	2.20602e+07	0	0.008475	37.01	0.203228	0	3	1037.16	3109.47	1.7688	44.2082	30/276
High	tcRPSTQSAQIESLLNNNk	1	1	Q10469	N-Term(Dimethyl); C2(Carbamidomethyl); K19(Dimethyl)	1	0	1	1	2401	1.5527e+07	Light	Unique	0.783293	1.5527e+07	1.98227e+07	0	0.004811	46.89	0.0165609	0	3	739.716	2217.13	1.88158	30.9816	12/200
High	gFAFVTFDDHDSVDkIVIQk	2	1	P09651-2	N-Term(Dimethyl); K15(Dimethyl); K20(Dimethyl)	1	0	1	1	7180	1.22461e+07	Light	Unique	0.783497	1.22461e+07	1.563e+07	0	0.006427	42.11	0.0384455	1	4	592.068	2365.25	3.14224	43.1923	20/178
High	lGDVYVNDAFGTAHR	2	1	P00558	N-Term(Dimet)	1	0	1	1	6422	3.84487e+06	Medium	Unique	0.785618	3.0206e+06	3.84487e+06	0	0.002828	46.68	0.0127989	0	3	556.288	1666.85	0.651686	32.3983	10/146
High	lHFFMPGFAPLTSR	5	3	Q9BVA1;P07437;Q9BUF5	N-Term(Dimet)	1	0	1	1	7451	4.4632e+06	Medium	Not Unique	0.785645	3.50649e+06	4.4632e+06	0.003	0.1844	25.51	1.4882	0	3	551.636	1652.89	1.50407	47.6998	12/106
Medium	vTDALNATR	1	1	P10809	N-Term(Dimethyl)	1	0	1	1	1017	2.45367e+07	Light	Unique	0.785727	2.42172e+07	3.08213e+07	0.019	0.3349	15.13	8.21424	0	2	494.775	988.542	-0.00850574	17.1985	5/82
High	yLTVATVFR	2	2	Q13509;Q9BUF5	N-Term(Dimethyl)	1	0	1	1	2873	6.02846e+06	Light	Not Unique	0.786258	6.02846e+06	7.66728e+06	0	0.05299	41.08	0.0245724	0	2	549.321	1097.64	0.140616	36.9178	7/70
High	acGNFGIPcELR	2	1	E9PBS1	N-Term(Dimethyl); C2(Carbamidomethyl); C9(Carbamidomethyl)	1	0	1	1	6534	1.83497e+06	Light	Unique	0.786266	1.83497e+06	2.33378e+06	0	0.09311	34.92	0.114686	0	2	711.338	1421.67	1.33172	33.851	6/104
Medium	scNcLLLk	1	1	P06733	N-Term(Dimethyl); C2(Carbamidomethyl); C4(Carbamidomethyl); K8(Dimethyl)	1	0	1	1	5913	1.36982e+07	Light	Unique	0.787388	1.36982e+07	1.7397e+07	0.047	0.4765	30.29	0.291005	0	2	532.286	1063.56	0.00100811	25.9	5/66
High	aQVARPGGDTIFGk	5	1	D6RC06	N-Term(Dimet); K14(Dimet)	1	0	1	1	1820	1.27878e+07	Medium	Unique	0.789149	1.00915e+07	1.27878e+07	0	0.07769	17.79	5.71216	0	3	494.296	1480.87	-0.16333	25.0745	9/130
High	tVTNAVVTVPAYFNDSQR	1	1	P11142	N-Term(Dimet)	1	0	1	1	6863	1.1152e+07	Medium	Unique	0.789528	8.55353e+06	1.08337e+07	0	0.011	36.93	0.137862	0	2	1007.53	2014.05	-0.187529	38.3055	10/194
Medium	qNPEQSADEDAEkNEEDSEGSSDEDEDEDGVSAATFLk	4	1	Q99613	N-Term(Dimet); K13(Dimet); K38(Dimet)	1	0	1	1	10649	2.28444e+07	Medium	Unique	0.79094	1.02156e+07	1.29157e+07	0.014	0.3117	21.03	6.75304	1	4	1053.97	4212.84	3.4409	34.3843	14/432
High	vADIGLAAWGR	1	1	P23526	N-Term(Dimet)	1	0	1	1	10802	3.40274e+06	Medium	Unique	0.791229	2.69235e+06	3.40274e+06	0.001	0.1166	29.92	0.400918	0	2	580.84	1160.67	0.0298537	36.7442	7/80
Medium	lQQLPADFGR	1	1	Q96AG4	N-Term(Dimet)	1	0	1	3	6219	2.50067e+06	Medium	Unique	0.792007	1.98055e+06	2.50067e+06	0.049	0.494	7.05	78.6504	0	2	588.838	1176.67	0.421511	29.8732	4/88
High	aALQELLSk	1	1	P62851	N-Term(Dimethyl); K9(Dimethyl)	1	0	1	1	2644	4.39636e+06	Light	Unique	0.793373	4.00952e+06	5053768	0	0.01823	49.83	0.00228626	0	2	514.821	1028.63	-0.725581	33.6711	8/80
High	gPPQEEEEEEDEEEEATkEDAEAPGIR	4	1	P51858	N-Term(Dimet); K18(Dimet)	1	0	1	1	10253	4.54442e+07	Medium	Unique	0.79418	3.60909e+07	4.54442e+07	0	0.000817	71.93	5.77698e-05	1	3	1036.14	3106.4	0.970566	28.225	25/288
High	vIcILSHPIkNTNDANScQIIIPQNQVNR	4	1	Q5SX91	N-Term(Dimethyl); C3(Carbamidomethyl); K10(Dimethyl); C18(Carbamidomethyl)	1	0	1	1	10716	4.13917e+06	Light	Unique	0.794279	4.13917e+06	5211226	0.002	0.1673	25.55	1.51314	1	3	1139.27	3415.8	1.13687	35.3659	27/284
High	lIAPVAEEEATVPNNk	1	1	P07195	N-Term(Dimet); K16(Dimet)	1	0	1	1	6244	13270957	Medium	Unique	0.794788	1.05476e+07	13270957	0	0.05142	29.03	0.446655	0	3	587.008	1759.01	-0.290144	30.181	15/132
High	lLLQVQHASk	1	1	P12236	N-Term(Dimet); K10(Dimet)	1	0	1	1	1520	1.31723e+07	Medium	Unique	0.794807	1.04694e+07	1.31723e+07	0	0.06567	23.79	0.471313	0	3	400.936	1200.79	0.967187	22.1307	8/84
High	vEGTEPTTAFNLFVGNLNFNk	1	1	P19338	N-Term(Dimethyl); K21(Dimethyl)	1	0	1	1	7782	6.55627e+06	Light	Unique	0.795161	6.55627e+06	8.24521e+06	0	0.03145	39.14	0.095453	0	3	790.08	2368.23	3.2117	54.6307	15/192
High	aYAALAALEk	7	1	Q12906	N-Term(Dimet); K10(Dimet)	1	0	1	1	2627	2.91563e+06	Medium	Unique	0.795534	1.40998e+06	1.77237e+06	0.001	0.1038	37.92	0.0335383	0	2	542.846	1084.68	-1.06544	33.4726	6/72
Medium	eVSTYIkk	2	1	P68104	N-Term(Dimethyl); K7(Dimethyl); K8(Dimethyl)	1	0	1	1	9566	6.63284e+06	Light	Unique	0.796686	6.63284e+06	8.32554e+06	0.048	0.4897	27.34	0.46559	1	3	351.218	1051.64	-0.112881	17.1656	7/64
High	vLPSITTEILk	6	1	B4DY47	N-Term(Dimethyl); K11(Dimethyl)	1	0	1	1	11143	6.25947e+06	Light	Unique	0.797273	6.25947e+06	7.85111e+06	0.001	0.1112	22.15	1.15081	0	2	635.405	1269.8	-0.358747	42.2123	8/88
High	gFGFVLFk	6	1	D6RAF8	N-Term(Dimet); K8(Dimet)	1	0	1	1	3439	9.31644e+06	Medium	Unique	0.797302	7.42802e+06	9.31644e+06	0	0.05005	48.15	0.002475	0	2	489.817	978.626	0.13908	46.991	6/58
High	eQGVLSFWR	1	1	P12236	N-Term(Dimet)	1	0	1	1	11035	3.59971e+06	Medium	Unique	0.803423	2.64798e+06	3.29587e+06	0.008	0.2745	20.64	3.34275	0	2	577.318	1153.63	-0.619003	40.5043	5/88
High	mREIVHIQAGQcGNQIGAk	5	3	P07437;Q9BVA1;Q13509	N-Term(Dimet); C12(Carbamidomethyl); K19(Dimet)	1	0	1	1	1825	6.40786e+06	Medium	Not Unique	0.806434	5.16752e+06	6.40786e+06	0.001	0.1265	9	73.88	1	4	544.3	2174.18	-0.210982	25.131	11/178
High	aSITPGTILIILTGR	1	1	Q02878	N-Term(Dimet)	1	0	1	1	11995	4.22303e+06	Medium	Unique	0.807111	2.8849e+06	3.57435e+06	0	0.02088	35.16	0.0336792	0	2	779.497	1557.99	0.0193822	60.1743	13/134
High	fANYIDkVR	1	1	P08670	N-Term(Dimethyl); K7(Dimethyl)	1	0	1	1	1823	8.03608e+06	Light	Unique	0.807884	8.03608e+06	9.94706e+06	0	0.04271	29.37	0.40753	1	3	394.561	1181.67	-0.337884	25.1372	7/76
High	gLTSVINQk	1	1	P07195	N-Term(Dimethyl); K9(Dimethyl)	1	0	1	1	5766	2.55119e+07	Light	Unique	0.810288	2.50532e+07	3.09189e+07	0	0.02573	63.37	0.000125696	0	2	508.311	1015.61	0.0702602	24.0564	8/70
High	kGEGLPNFDNNNIk	2	1	H7C2Y5	N-Term(Dimet); K1(Dimet); K14(Dimet)	1	0	1	1	6007	2.07715e+07	Medium	Unique	0.811159	1.6849e+07	2.07715e+07	0	0.03354	39.71	0.0417947	1	3	552.655	1655.95	-0.446923	27.1275	9/142
High	iGPLGLSPk	1	1	P30050	N-Term(Dimet); K9(Dimet)	1	0	1	1	6299	9.29461e+06	Medium	Unique	0.811845	7.54579e+06	9.29461e+06	0.003	0.2033	34.71	0.046467	0	2	473.332	945.657	-1.13269	30.8569	7/64
High	lLLQVQHASk	1	1	P12236	N-Term(Dimet); K10(Dimet)	1	0	1	1	5652	1.16537e+07	Medium	Unique	0.812298	9.46631e+06	1.16537e+07	0.001	0.1408	24.4	0.461291	0	3	400.935	1200.79	-0.328954	22.5599	10/84
High	lAAVTYNGVDNNk	7	1	H0Y3Y4	N-Term(Dimethyl); K13(Dimethyl)	1	0	1	1	1702	6.38196e+06	Light	Unique	0.813855	6.38196e+06	7.84165e+06	0	0.00449	60.06	0.000495753	0	2	717.884	1434.76	1.23668	23.9367	7/118
Medium	fVDLYGAQk	2	1	P40939	N-Term(Dimet); K9(Dimet)	1	0	1	1	2046	4.10597e+06	Medium	Unique	0.816155	3.35111e+06	4.10597e+06	0.025	0.3628	17.58	5.53426	0	2	552.83	1104.65	-0.328834	27.2477	4/66
High	scNcLLLk	1	1	P06733	N-Term(Dimethyl); C2(Carbamidomethyl); C4(Carbamidomethyl); K8(Dimethyl)	1	0	1	1	1858	1.62463e+07	Light	Unique	0.817919	1.62463e+07	1.9863e+07	0.004	0.2289	31.55	0.22157	0	2	532.286	1063.56	0.345332	25.501	5/66
High	eIIDLVLDR	3	2	G3V1U9;P68363	N-Term(Dimet)	1	0	1	1	7092	6.13441e+06	Medium	Not Unique	0.819244	4850059	5.92016e+06	0	0.008299	64.1	0.000125798	0	2	559.342	1117.68	0.321364	41.7164	7/78
High	aIPQLQGYLR	1	1	Q02878	N-Term(Dimet)	1	0	1	1	10820	8.03178e+06	Medium	Unique	0.819884	6.3301e+06	7.72072e+06	0	0.101	39.97	0.0304496	0	2	595.863	1190.72	-0.726319	37.0115	6/86
High	vNASASSLkk	2	1	J3KNT0	N-Term(Dimethyl); K9(Dimethyl); K10(Dimethyl)	1	0	1	1	665	1.70275e+06	Light	Unique	0.820219	1.70275e+06	2075967	0.003	0.1912	26.44	0.618198	1	3	363.561	1088.67	-0.315914	13.8457	6/94
High	sGPFGQIFRPDNFVFGQSGAGNNWAk	4	2	Q9BVA1;P07437	N-Term(Dimethyl); K26(Dimethyl)	1	0	1	1	11480	3.83969e+08	Light	Not Unique	0.823791	3.83969e+08	4.661e+08	0	0.001546	63.8	0.000389773	0	4	714.358	2854.41	1.21051	48.6716	12/274
High	gPPQSPVFEGVYNNSR	11	1	H3BSK9	N-Term(Dimet)	1	0	1	1	10467	8.82447e+06	Medium	Unique	0.823917	7.27063e+06	8.82447e+06	0.003	0.1935	25.95	1.63397	0	2	890.45	1779.89	-1.78904	31.529	11/164
High	nNSELLNNLGNFINR	1	1	P56192	N-Term(Dimet)	1	0	1	1	11325	1.24484e+07	Medium	Unique	0.824306	1.02612e+07	1.24484e+07	0	0.001021	73.12	2.87057e-05	0	2	882.471	1763.93	0.492995	45.6218	12/142
High	hDSEQDNSDNNTIFVQGLGENVTIESVADYFk	2	1	P35637-2	N-Term(Dimet); K32(Dimet)	1	0	1	1	7824	6.62801e+07	Medium	Unique	0.824581	5.46534e+07	6.62801e+07	0	0.001143	66.46	0.000233321	0	3	1217.26	3649.75	3.37176	55.4919	26/356
High	sLDSDESEDEEDDYQQk	1	1	Q13442	N-Term(Dimethyl); K17(Dimethyl)	1	0	1	1	5578	2.24832e+07	Light	Unique	0.825066	2.24832e+07	2.72502e+07	0	3.531e-07	149.01	4.14553e-13	0	2	1044.43	2087.85	1.94514	21.7186	14/156
High	sNYNFEkPFLWLAR	3	1	P62826	N-Term(Dimet); K7(Dimet)	1	0	1	1	7370	5.18203e+06	Medium	Unique	0.825466	4.27758e+06	5.18203e+06	0	0.01385	18.82	6.9317	0	3	617.013	1849.02	0.037385	46.392	9/138
High	vPEIEVTVEGPNNNNPQTSAVR	4	1	P78347-2	N-Term(Dimet)	1	0	1	1	6452	4.6346e+07	Medium	Unique	0.825982	3.73879e+07	45264772	0	0.0001142	90.84	6.32938e-07	0	2	1198.63	2396.24	3.11288	32.789	10/220
High	gTGIVSAPVPk	3	1	H0YEN5	N-Term(Dimet); K11(Dimet)	1	0	1	1	5811	7.18422e+06	Medium	Unique	0.826024	5.6659e+06	6859235	0	0.06457	54.39	0.000668876	0	2	545.359	1089.71	-0.453322	24.5864	7/88
High	iWHHTFYNELR	2	1	P60709	N-Term(Dimet)	1	0	1	1	10128	3.86546e+07	Medium	Unique	0.826392	3.16378e+07	3.82843e+07	0.004	0.2177	30.7	0.457402	0	3	516.607	1547.81	0.182853	26.1441	7/94
High	tcRPSTQSAQIESLLNNNk	1	1	Q10469	N-Term(Dimethyl); C2(Carbamidomethyl); K19(Dimethyl)	1	0	1	1	10412	9.78856e+06	Light	Unique	0.826452	9.78856e+06	1.18441e+07	0	0.003246	41.02	0.0634401	0	3	739.715	2217.13	-0.100503	30.7371	18/200
Medium	lGSLVENNER	3	1	Q99613	N-Term(Dimet)	1	0	1	1	1373	7.20205e+06	Medium	Unique	0.826527	5.95269e+06	7.20205e+06	0.012	0.2964	18.51	5.78936	0	2	581.821	1162.64	-0.810791	20.6137	7/90
High	lTFScLGGSDNFk	2	1	B4DP11	N-Term(Dimet); C5(Carbamidomethyl); K13(Dimet)	1	0	1	1	6814	8384068	Medium	Unique	0.826787	6931840	8384068	0	0.02942	50.13	0.00517767	0	2	755.396	1509.79	-0.0842305	37.6016	10/116
High	fGVIFAGAQk	1	1	Q9Y617	N-Term(Dimet); K10(Dimet)	1	0	1	1	6585	1.2559e+06	Medium	Unique	0.827717	1.03953e+06	1.2559e+06	0	0.09146	38.49	0.0330092	0	2	551.349	1101.69	0.448772	34.5845	5/76
High	vLELVSITANk	3	1	P34897-3	N-Term(Dimet); K11(Dimet)	1	0	1	1	10747	2.83159e+06	Medium	Unique	0.827796	2.34398e+06	2.83159e+06	0	0.09232	32.31	0.0753455	0	2	625.912	1250.82	0.511067	35.8612	6/92
High	iQTNNNPFQVPIEEQR	8	1	E9PI38	N-Term(Dimet)	1	0	1	1	6678	2.62448e+07	Medium	Unique	0.828002	2.17307e+07	2.62448e+07	0	0.004138	91.03	5.28694e-07	0	2	980.017	1959.03	1.34159	35.8053	10/170
High	fEIINAIYEPTEEEcEWkPDEEDEISEELkEk	9	1	H0YH88	N-Term(Dimet); C15(Carbamidomethyl); K18(Dimet); K30(Dimet); K32(Dimet)	1	0	1	1	7489	1.98265e+07	Medium	Unique	0.828055	1.64175e+07	1.98265e+07	0	0.01027	35.49	0.221259	1	4	1025.51	4099.02	-0.047014	48.3426	15/360
High	lLGSASPSSSVR	2	1	P41219	N-Term(Dimet)	1	0	1	1	5464	1.36835e+07	Medium	Unique	0.829851	1.0972e+07	1.32217e+07	0	0.07621	29.24	0.466431	0	2	596.846	1192.68	0.374944	20.2091	6/100
High	iVPNVLLEQGk	3	1	H0YIC4	N-Term(Dimethyl); K11(Dimethyl)	1	0	1	1	10626	3.36458e+06	Light	Unique	0.830316	3.36458e+06	4.05217e+06	0	0.07816	38.18	0.0393062	0	2	633.395	1265.78	-0.810108	33.9742	6/94
Medium	aLLFIPR	1	1	P08238	N-Term(Dimet)	1	0	1	1	6851	5.36055e+06	Medium	Unique	0.831893	4.4594e+06	5.36055e+06	0.011	0.2904	34.31	0.0763602	0	2	431.296	861.585	-0.525215	38.218	4/50
High	aLANSLAcQGk	4	1	H3BR68	N-Term(Dimethyl); C8(Carbamidomethyl); K11(Dimethyl)	1	0	1	1	1252	2.13563e+07	Light	Unique	0.831956	2.13563e+07	2.567e+07	0	0.02434	46.11	0.00900765	0	2	594.824	1188.64	0.492647	19.4871	9/94
Medium	aGETPSEEkkGEGDAATEQAAPQAPASSEEk	2	1	P17677	N-Term(Dimethyl); K9(Dimethyl); K10(Dimethyl); K31(Dimethyl)	1	0	1	1	1075	1.7966e+07	Light	Unique	0.832354	1.77507e+07	2.13259e+07	0.015	0.3139	16.67	20.6635	2	4	803.892	3212.55	0.854922	17.8016	8/338
High	sNASLTNNQNLIQSLkEDLNk	1	1	P12270	N-Term(Dimet); K16(Dimet); K21(Dimet)	1	0	1	1	11175	9.13421e+06	Medium	Unique	0.832575	7.60491e+06	9.13421e+06	0	0.006529	43.83	0.0108944	1	3	814.134	2440.39	3.10518	42.7643	15/232
High	cGDLEEELkNVTNNLk	6	1	P67936	N-Term(Dimethyl); C1(Carbamidomethyl); K9(Dimethyl); K16(Dimethyl)	1	0	1	1	7176	8.33079e+06	Light	Unique	0.834769	8.33079e+06	9.97975e+06	0	0.02249	30.47	0.651399	1	3	654.007	1960.01	0.619789	43.1415	7/152
High	gEDEEENNLEVR	2	1	F8WF32	N-Term(Dimet)	1	0	1	1	1279	1.62714e+07	Medium	Unique	0.835509	1.27838e+07	1.53006e+07	0	0.01583	58.38	0.000561314	0	2	732.841	1464.68	0.388126	19.7056	10/114
High	fADLSEAANR	1	1	P08670	N-Term(Dimet)	1	0	1	1	5773	2.91197e+07	Medium	Unique	0.835703	2.43354e+07	2.91197e+07	0	0.04011	33.06	0.158822	0	2	563.296	1125.58	0.703594	24.0992	7/80
High	lVQAFQFTDk	1	1	Q06830	N-Term(Dimet); K10(Dimet)	1	0	1	1	6489	2.01411e+07	Medium	Unique	0.837319	1.68645e+07	2.01411e+07	0.001	0.1193	33.52	0.160467	0	2	630.876	1260.74	0.352961	33.3095	8/88
High	iQTNNNPFQVPIEEQR	8	1	E9PI38	N-Term(Dimethyl)	1	0	1	1	10721	1.89476e+07	Light	Unique	0.83746	1.89476e+07	2.26251e+07	0	0.0127	71.55	5.17183e-05	0	2	978.002	1955	-1.23589	35.4449	9/170
High	dAFVAIVQSVk	4	1	E5RK69	N-Term(Dimethyl); K11(Dimethyl)	1	0	1	1	3218	1.50691e+06	Light	Unique	0.837658	1.50691e+06	1.79896e+06	0	0.01548	37.82	0.0547956	0	2	616.865	1232.72	-1.23712	42.3179	10/102
High	tVGVEPAADGk	8	1	P46779-4	N-Term(Dimet); K11(Dimet)	1	0	1	1	995	1.98391e+06	Medium	Unique	0.838209	1.09346e+06	1.30452e+06	0.005	0.2506	17.02	6.71797	0	2	554.329	1107.65	0.936274	16.9319	6/96
High	nNASTDYDLSDk	3	1	B5MCW2	N-Term(Dimethyl); K12(Dimethyl)	1	0	1	1	1256	1.04051e+07	Light	Unique	0.83826	1.04051e+07	1.24127e+07	0	0.01347	62.04	0.000214153	0	2	699.823	1398.64	0.16166	19.472	8/124
High	dAVTYTEHAk	1	1	P62805	N-Term(Dimet); K10(Dimet)	1	0	1	1	5172	1.45292e+07	Medium	Unique	0.840129	1.22064e+07	1.45292e+07	0	0.06156	40.85	0.0319195	0	3	400.223	1198.66	0.232776	16.4567	11/84
Medium	iLEFFGLk	1	1	P07237	N-Term(Dimethyl); K8(Dimethyl)	1	0	1	1	11295	2.46653e+06	Light	Unique	0.840325	2.46653e+06	2.93521e+06	0.041	0.4462	33.46	0.0948293	0	2	511.818	1022.63	0.532568	44.9871	5/56
High	nLQNLLILTAIk	2	1	Q00610-2	N-Term(Dimet); K12(Dimet)	1	0	1	1	7650	617810	Medium	Unique	0.840865	221855	263841	0	0.05468	53.24	0.000137056	0	2	709.485	1417.96	2.31791	51.7717	9/110
Medium	vLGLVLLR	6	1	J3QLE5	N-Term(Dimet)	1	0	1	1	11127	2.07014e+06	Medium	Unique	0.841053	1.7411e+06	2.07014e+06	0.037	0.4342	22.13	0.183093	0	2	457.839	914.67	0.546049	41.9233	6/58
High	gGGDEESGEHTQVPADSPDSQEEQkGESSASSPEEPEEITcLEk	3	1	Q02952-3	N-Term(Dimethyl); K25(Dimethyl); C41(Carbamidomethyl); K44(Dimethyl)	1	0	1	1	10325	2.97021e+07	Light	Unique	0.84115	2.97021e+07	35311306	0	0.004093	29.2	1.01627	1	4	1190.02	4757.07	0.276163	29.339	42/486
High	vAVLGASGGIGQPLSLLLk	1	1	P40926	N-Term(Dimet); K19(Dimet)	1	0	1	1	3732	1.05864e+07	Medium	Unique	0.841453	8.55351e+06	1.01652e+07	0	8.869e-05	72.35	1.49018e-06	0	2	929.107	1857.21	2.3796	54.4029	9/174
High	akSSDSDSDSSSEDEPPkNQkPk	3	1	Q14978	N-Term(Dimethyl); K2(Dimethyl); K18(Dimethyl); K21(Dimethyl); K23(Dimethyl)	1	0	1	1	4539	2.4378e+06	Light	Unique	0.842614	2.4378e+06	2.89314e+06	0.002	0.1731	31.76	0.583389	2	3	868.428	2603.27	0.74004	8.63798	7/242
High	nNASTDYDLSDk	3	1	B5MCW2	N-Term(Dimethyl); K12(Dimethyl)	1	0	1	1	9709	6.50896e+06	Light	Unique	0.84309	6.50896e+06	7.72036e+06	0	0.02777	63.4	0.000154084	0	2	699.823	1398.64	0.685327	19.2852	8/124
High	vVLPIEAPIR	1	1	P00403	N-Term(Dimet)	1	0	1	1	10889	4.90561e+06	Medium	Unique	0.843402	4.1374e+06	4.90561e+06	0.002	0.175	28.82	0.162975	0	2	569.878	1138.75	-0.426076	38.0431	8/72
High	eANNFLWPFk	2	1	A8MUD9	N-Term(Dimethyl); K10(Dimethyl)	1	0	1	1	3476	1.69469e+06	Light	Unique	0.843433	1.69469e+06	2.00927e+06	0	0.08436	41.87	0.0311022	0	2	661.35	1321.69	-1.64277	47.5672	6/86
High	vLTPELYAELR	1	1	P12277	N-Term(Dimethyl)	1	0	1	1	3007	7.1754e+06	Light	Unique	0.84365	7.1754e+06	8.50519e+06	0.001	0.1233	39.47	0.0475023	0	2	666.383	1331.76	1.30151	38.7576	6/92
Medium	lSVDYGkk	3	2	G3V1U9;P68363	N-Term(Dimethyl); K7(Dimethyl); K8(Dimethyl)	1	0	1	1	1135	1.81662e+07	Light	Not Unique	0.843742	1.77627e+07	2.10524e+07	0.028	0.3921	23.44	1.07201	1	3	331.871	993.598	-0.0375148	18.3254	4/62
High	eVDEQMLNVQNk	4	2	Q9BVA1;P07437	N-Term(Dimethyl); K12(Dimethyl)	1	0	1	1	2081	3.85476e+06	Light	Not Unique	0.843921	3.85476e+06	4.56768e+06	0	0.0643	40.09	0.0512861	0	3	501.588	1502.75	-1.30238	27.6731	13/108
High	fADLSEAANR	1	1	P08670	N-Term(Dimethyl)	1	0	1	1	9974	1.84101e+07	Light	Unique	0.844055	1.81835e+07	2.1543e+07	0	0.0644	34.56	0.0953076	0	2	561.283	1121.56	-0.199804	23.6707	8/80
High	gFAFVQYVNER	7	1	G3V4C1	N-Term(Dimet)	1	0	1	1	3012	1.23424e+07	Medium	Unique	0.845043	1.04299e+07	1.23424e+07	0	0.06963	48.64	0.00646252	0	2	681.362	1361.72	1.66294	38.8924	6/90
High	iINEPTAAAIAYGLDkk	1	1	P11142	N-Term(Dimet); K16(Dimet); K17(Dimet)	1	0	1	1	10790	3.1628e+07	Medium	Unique	0.845105	2.63291e+07	3.11548e+07	0	0.004857	38.23	0.0169554	1	3	628.724	1884.16	-0.304452	36.5292	16/178
Medium	ikDPDASkPEDWDER	2	1	K7EJB9	N-Term(Dimet); K2(Dimet); K8(Dimet)	1	0	1	1	1491	6.63489e+06	Medium	Unique	0.845408	5.60919e+06	6.63489e+06	0.019	0.3359	15.83	16.2842	1	4	475.008	1897.01	0.114823	21.8434	13/160
High	tPMGLLLEALGQEQEAGS	2	1	O60831	N-Term(Dimet)	1	0	1	1	7874	7.20644e+06	Medium	Unique	0.846102	2.33842e+06	2.76376e+06	0.001	0.1398	32.92	0.343161	0	3	625.995	1875.97	2.44969	56.6365	8/174
High	eVYQQQQYGSGGR	7	1	D6R9P3	N-Term(Dimet)	1	0	1	1	942	8.47619e+06	Medium	Unique	0.846388	7.17415e+06	8.47619e+06	0	0.0003748	74.4	1.8241e-05	0	2	766.376	1531.74	0.0220094	16.4186	10/132
High	yLTVAAVFR	2	1	P07437	N-Term(Dimethyl)	1	0	1	1	6866	1.04295e+07	Light	Unique	0.846523	1.04295e+07	1.23204e+07	0	0.04297	41.76	0.0180505	0	2	534.316	1067.63	0.774289	38.5287	8/64
Medium	lILFPR	1	1	P26373	N-Term(Dimet)	1	0	1	1	10694	3.17943e+06	Medium	Unique	0.846828	1.91753e+06	2.26436e+06	0.042	0.4512	28.52	0.291474	0	2	395.779	790.55	1.75721	35.0125	5/42
High	gLFIIDGk	1	1	P32119	N-Term(Dimethyl); K8(Dimethyl)	1	0	1	1	6765	4.86308e+06	Light	Unique	0.847403	4.26574e+06	5.0339e+06	0.008	0.2774	32.77	0.125162	0	2	459.787	918.566	0.236644	36.943	5/56
High	tVLVALDTVScLEQGNNSR	3	1	O95239-2	N-Term(Dimet); C11(Carbamidomethyl)	1	0	1	1	3273	1.86473e+07	Medium	Unique	0.848681	1.58256e+07	1.86473e+07	0	0.006493	25.95	1.77258	0	3	703.369	2108.09	-1.24457	43.3243	6/188
High	tIAQDYGVLk	1	1	Q06830	N-Term(Dimet); K10(Dimet)	1	0	1	1	6103	2.03915e+07	Medium	Unique	0.851194	1.73571e+07	2.03915e+07	0	0.009684	59.78	0.000243477	0	2	586.362	1171.72	0.335973	28.3766	7/92
High	lkGDDLQAIkk	7	1	G3V4C1	N-Term(Dimet); K2(Dimet); K10(Dimet); K11(Dimet)	1	0	1	1	1220	9.79843e+06	Medium	Unique	0.851907	8.14858e+06	9.5651e+06	0	0.02246	37.28	0.00344206	2	3	452.989	1356.95	0.070779	19.1017	8/100
High	vTAQGPGLEPSGNIANk	4	1	Q5HY54	N-Term(Dimet); K17(Dimet)	1	0	1	1	1834	6.3959e+06	Medium	Unique	0.852313	5.45131e+06	6.3959e+06	0	0.001078	51.76	0.00309598	0	2	858.991	1716.97	0.963173	25.2036	11/172
Medium	aNLSLLR	2	1	P23246-2	N-Term(Dimet)	1	0	1	1	10231	3.50328e+06	Medium	Unique	0.852939	2.98809e+06	3.50328e+06	0.023	0.3549	29.28	0.257782	0	2	409.773	818.54	0.00136237	27.8223	6/58
High	dLIHDQDEDEEEEEGQR	6	1	R4GNE6	N-Term(Dimet)	1	0	1	1	9906	6.26827e+06	Medium	Unique	0.852972	5.34666e+06	6.26827e+06	0	0.01144	28.47	0.686131	0	3	706.64	2117.91	0.665094	22.5229	9/176
Medium	vDFNVPMkNNQITNNQR	1	1	P00558	N-Term(Dimet); K8(Dimet)	1	0	1	1	2290	1.3163e+07	Medium	Unique	0.852973	1.12277e+07	1.3163e+07	0.023	0.3562	7.6	119.491	1	3	699.377	2096.12	0.161117	29.7512	10/176
High	sAINEVVTR	1	1	P62899	N-Term(Dimethyl)	1	0	1	1	1394	7.00078e+06	Light	Unique	0.853331	7.00078e+06	8.20406e+06	0	0.07007	47.67	0.00523778	0	2	508.791	1016.57	0.663024	21.0124	8/88
High	aGkPEEDSESSSEESSDSEEETPAAk	9	1	Q13428-5	N-Term(Dimethyl); K3(Dimethyl); K26(Dimethyl)	1	0	1	1	9454	1.16841e+07	Light	Unique	0.853473	1.16841e+07	1.36901e+07	0	0.0001163	81.4	5.01129e-06	0	3	932.742	2796.21	1.59231	15.3988	24/280
Medium	lPLQDVYk	2	1	P68104	N-Term(Dimet); K8(Dimet)	1	0	1	1	6174	3.72778e+07	Medium	Unique	0.853483	28450603	33334710	0.018	0.3312	22.04	1.10531	0	2	520.336	1039.66	0.29317	29.2768	4/64
High	yFPTQALNFAFk	1	1	P12236	N-Term(Dimet); K12(Dimet)	1	0	1	1	7455	9.87352e+06	Medium	Unique	0.853485	8.42689e+06	9.87352e+06	0	0.03894	48.72	0.00561276	0	2	755.932	1510.86	1.4162	47.7772	7/102
High	vALTGLTVAEYFR	1	1	P06576	N-Term(Dimet)	1	0	1	1	11423	4.22502e+06	Medium	Unique	0.854105	3.60861e+06	4.22502e+06	0	0.009244	52.52	0.00236386	0	2	736.427	1471.85	0.907158	47.4114	9/108
High	nLVLPGIGSFTIIDGNQVSGEDAGNNFFLQR	2	1	Q13564-2	N-Term(Dimet)	1	0	1	1	8026	2.38817e+07	Medium	Unique	0.855407	1.73722e+07	2.03087e+07	0	0.001031	50.33	0.00615693	0	3	1108.91	3324.72	1.66227	60.1125	16/326
Medium	eVSTYIkk	2	1	P68104	N-Term(Dimet); K7(Dimet); K8(Dimet)	1	0	1	1	5284	1.24978e+07	Medium	Unique	0.855462	1.05908e+07	1.23803e+07	0.013	0.3018	28.38	0.138822	1	3	355.243	1063.72	0.0858272	17.8012	5/64
Medium	tLFPLIEAk	1	1	P13010	N-Term(Dimet); K9(Dimet)	1	0	1	1	11134	6.27419e+06	Medium	Unique	0.855953	5.37041e+06	6.27419e+06	0.018	0.3276	35.96	0.0336285	0	2	548.367	1095.73	-0.276969	42.0772	6/76
High	sGPFGQLFRPDNFIFGQTGAGNNWAk	1	1	Q9BUF5	N-Term(Dimethyl); K26(Dimethyl)	1	0	1	1	11653	1.91474e+07	Light	Unique	0.856011	1.79384e+07	2.09558e+07	0	0.003787	53.76	0.00358501	0	3	961.49	2882.46	6.56443	52.3997	24/274
High	yLTVATVFR	2	2	Q13509;Q9BUF5	N-Term(Dimethyl)	1	0	1	1	6783	4244730	Light	Not Unique	0.856677	4244730	4.95488e+06	0.004	0.2083	26.88	0.658628	0	2	549.321	1097.64	0.251828	37.1827	8/70
High	qQQLQQQQQQGNk	2	1	E9PJP2	N-Term(Dimethyl); K13(Dimethyl)	1	0	1	1	220	777329	Light	Unique	0.856707	721034	841634	0	0.04744	16.09	14.8176	0	2	820.43	1639.85	0.60803	9.48018	6/122
Medium	lISISGk	7	1	P06748-2	N-Term(Dimethyl); K7(Dimethyl)	1	0	1	1	1564	1.48546e+07	Light	Unique	0.858114	1.48546e+07	1.73108e+07	0.028	0.388	17.61	3.28816	0	2	387.26	773.513	0.0243788	22.5763	5/52
High	lAMQEFMILPVGAANFR	1	1	P06733	N-Term(Dimet)	1	0	1	1	11788	2.28512e+06	Medium	Unique	0.858335	1.9614e+06	2.28512e+06	0.005	0.2304	36.57	0.133883	0	3	647.353	1940.04	0.0334806	55.4014	10/154
High	tIAQDYGVLk	1	1	Q06830	N-Term(Dimethyl); K10(Dimethyl)	1	0	1	1	10235	1.40416e+07	Light	Unique	0.858341	1.40416e+07	1.6359e+07	0	0.0122	51.64	0.0022981	0	2	582.337	1163.67	-0.463874	27.9105	6/92
High	mVNHFIAEFk	1	1	P11142	N-Term(Dimethyl); K10(Dimethyl)	1	0	1	1	2423	3.29024e+06	Light	Unique	0.858446	2.81093e+06	3.27444e+06	0	0.07131	32.15	0.249026	0	3	431.234	1291.69	-0.543068	31.152	6/86
High	dLQEEVSNLYNNIR	2	1	O94874-2	N-Term(Dimet)	1	0	1	1	11449	3.32826e+06	Medium	Unique	0.858535	2.85742e+06	3.32826e+06	0	0.008434	43.55	0.0267084	0	3	580.303	1738.89	1.70492	47.8386	8/138
High	iITLTGPTNAIFk	1	1	Q15365	N-Term(Dimet); K13(Dimet)	1	0	1	1	7121	7.32609e+06	Medium	Unique	0.858846	6.29199e+06	7.32609e+06	0.003	0.1987	36.22	0.025263	0	2	726.969	1452.93	2.52367	42.1693	5/114
High	eSARQDEGkEEEPEADQEHA	2	1	P17677	N-Term(Dimet); K9(Dimet)	1	0	1	1	5000	9.12764e+06	Medium	Unique	0.859016	7.69964e+06	8.96332e+06	0	0.03557	44.66	0.0250312	2	3	783.363	2348.07	0.389317	14.2924	17/212
High	vVLPIEAPIR	1	1	P00403	N-Term(Dimet)	1	0	1	1	2964	6.58635e+06	Medium	Unique	0.859733	5.6625e+06	6.58635e+06	0.004	0.2153	35.58	0.0283196	0	2	569.88	1138.75	1.82505	38.1494	5/72
High	aQVARPGGDTIFGk	5	1	D6RC06	N-Term(Dimethyl); K14(Dimethyl)	1	0	1	1	10060	5.1842e+06	Light	Unique	0.859787	5.1842e+06	6.02964e+06	0.009	0.2854	15.06	15.2077	0	3	491.612	1472.82	-0.487206	24.9943	10/130
High	dLPLLLFR	2	1	Q5SZU1	N-Term(Dimet)	1	0	1	1	7732	4918301	Medium	Unique	0.860587	4.23262e+06	4918301	0	0.03546	49.86	0.00244042	0	2	509.833	1018.66	-0.850323	53.4418	7/56
High	aLIVEPSRELAEQTLNNIk	1	1	Q92499	N-Term(Dimethyl); K19(Dimethyl)	1	0	1	1	11115	3.17082e+07	Light	Unique	0.860782	3.17082e+07	3.68365e+07	0	0.01939	32.76	0.177887	1	3	732.087	2194.25	1.54608	41.7965	14/184
High	iSVYYNEATGGk	1	1	P07437	N-Term(Dimethyl); K12(Dimethyl)	1	0	1	1	10124	2.58583e+07	Light	Unique	0.860925	2.58583e+07	3.00355e+07	0	0.01	49.7	0.00522259	0	2	679.354	1357.7	0.655441	26.0999	6/114
High	gPLQSVQVFGR	4	1	M0R3H0	N-Term(Dimethyl)	1	0	1	1	6482	2.17244e+06	Light	Unique	0.861205	2.17244e+06	2.52255e+06	0	0.06595	31.96	0.25666	0	2	608.347	1215.69	1.10828	33.194	7/94
High	aGkPEEDSESSSEESSDSEEETPAAk	9	1	Q13428-5	N-Term(Dimethyl); K3(Dimethyl); K26(Dimethyl)	1	0	1	1	863	1.587e+07	Light	Unique	0.861209	1.587e+07	1.84276e+07	0	0.0001274	64.69	0.00023553	0	3	932.741	2796.21	1.13392	15.6732	20/280
Medium	iLGIPVIVTEQYPk	2	1	D6RGE2	N-Term(Dimet); K14(Dimet)	1	0	1	1	7346	3.53695e+06	Medium	Unique	0.86252	3.05069e+06	3.53695e+06	0.033	0.4091	14.12	3.1	0	2	817.524	1634.04	1.24189	45.9496	8/112
High	gFGFVLFk	6	1	D6RAF8	N-Term(Dimethyl); K8(Dimethyl)	1	0	1	1	11398	5.50035e+06	Light	Unique	0.862728	5.50035e+06	6.37554e+06	0	0.07138	43.56	0.0120624	0	2	485.792	970.577	0.436184	46.873	6/58
Medium	fkDPNAPk	4	1	Q5T7C4	N-Term(Dimethyl); K2(Dimethyl); K8(Dimethyl)	1	0	1	1	4943	8.49797e+06	Light	Unique	0.862836	8.49797e+06	9.84889e+06	0.023	0.3544	29.91	0.392245	1	3	334.199	1000.58	0.369932	13.5616	5/68
High	vGLQVVAVk	1	1	P10809	N-Term(Dimethyl); K9(Dimethyl)	1	0	1	1	10300	1.26912e+07	Light	Unique	0.863018	1.24677e+07	1.44466e+07	0.001	0.1055	50.37	0.00112266	0	2	484.829	968.65	-0.456711	28.9729	7/76
High	iGkPHTVPck	3	1	H0YEN5	N-Term(Dimethyl); K3(Dimethyl); C9(Carbamidomethyl); K10(Dimethyl)	1	0	1	1	519	3.06327e+06	Light	Unique	0.863329	3.06327e+06	3.5482e+06	0.003	0.1951	26.21	0.793145	0	3	407.577	1220.72	-0.73102	12.4756	6/86
High	yRPGTVALR	9	2	P68431;K7EK07	N-Term(Dimethyl)	1	0	1	1	1274	4.37557e+07	Light	Not Unique	0.863529	4.37557e+07	5.06709e+07	0	0.04921	29.16	0.410489	0	2	530.817	1060.63	-0.195299	19.7253	11/78
High	lVVWEAAQNGADEGTELASNTHNIAQDLSNk	1	1	Q5T6F2	N-Term(Dimet); K31(Dimet)	1	0	1	1	11393	1.9629e+07	Medium	Unique	0.863721	1.6954e+07	1.9629e+07	0	0.0003091	67.64	0.00013081	0	4	840.681	3359.7	1.87149	46.7917	24/334
High	fAAATGATPIAGR	3	1	C9J9K3	N-Term(Dimet)	1	0	1	1	5819	1.39376e+07	Medium	Unique	0.864459	12048521	1.39376e+07	0	0.01424	65.83	0.000117221	0	2	618.356	1235.71	0.483468	24.704	10/102
High	lLETTDRPDGHQNNLR	4	1	F5H4R7	N-Term(Dimethyl)	1	0	1	1	1139	1.44691e+07	Light	Unique	0.864941	1.44691e+07	16728413	0	0.04278	32.3	0.422054	0	4	477.499	1906.97	0.321042	18.3827	13/150
High	dAGVIAGLNVLR	2	1	P08107-2	N-Term(Dimethyl)	1	0	1	1	7146	1.78113e+06	Light	Unique	0.86499	1.43342e+06	1.65715e+06	0	0.05366	38.44	0.0462812	0	2	613.367	1225.73	0.095232	42.6137	5/94
High	sTPIQWLPGHDLQSLSQGNPENNR	1	1	Q86VY4	N-Term(Dimet)	1	0	1	1	7010	1.97511e+08	Medium	Unique	0.865055	157957514	182598186	0	0.0008473	56.09	0.00197494	0	3	907.463	2720.37	1.75495	40.6619	16/262
High	aFITNIPFDVk	7	1	P52272-2	N-Term(Dimet); K11(Dimet)	1	0	1	1	11230	6.24436e+06	Medium	Unique	0.865586	5.40503e+06	6.24436e+06	0	0.08599	53.83	0.00100581	0	2	664.908	1328.81	1.17075	43.8098	6/102
High	vYNVTQHAVGIVVNk	3	1	G3V1B3	N-Term(Dimet); K15(Dimet)	1	0	1	1	2258	1.18255e+07	Medium	Unique	0.866336	9.65282e+06	1.11421e+07	0	0.01755	41.43	0.0176733	0	3	569.013	1705.02	-0.0609843	29.4524	14/136
High	vQQTVQDLFGR	1	1	P38646	N-Term(Dimet)	1	0	1	1	10546	9.81942e+06	Medium	Unique	0.866878	7.42443e+06	8564570	0.003	0.1844	21.59	3.10863	0	2	661.872	1322.74	0.707666	32.7391	6/104
High	eGQEENETcSGGNENQELQDGcSEAFEkR	2	1	Q7Z2Z2-2	N-Term(Dimet); C9(Carbamidomethyl); C22(Carbamidomethyl); K28(Dimet)	1	0	1	1	10121	1.58708e+07	Medium	Unique	0.867299	1.29744e+07	1.49595e+07	0	0.02607	52.73	0.00400508	1	3	1132.49	3395.45	0.803192	25.996	17/328
High	fkDPNAPk	4	1	Q5T7C4	N-Term(Dimethyl); K2(Dimethyl); K8(Dimethyl)	1	0	1	1	560	5.71196e+06	Light	Unique	0.86782	5.71196e+06	6.58196e+06	0.004	0.2226	24.74	1.28017	1	2	500.795	1000.58	-0.0741268	12.7824	5/68
High	sFVLNLGk	1	1	P09382	N-Term(Dimet); K8(Dimet)	1	0	1	1	6646	7.44134e+06	Medium	Unique	0.868175	6.46039e+06	7.44134e+06	0.004	0.2099	34.6	0.0451971	0	2	471.317	941.627	0.222556	35.3567	4/62
High	kTSTSPPPEkSGDEGSEDEAPSGED	2	1	Q9H1E3-2	N-Term(Dimethyl); K1(Dimethyl); K10(Dimethyl)	1	0	1	1	9419	1.85941e+07	Light	Unique	0.86854	1.85941e+07	2.14085e+07	0	0.04964	31.94	0.493587	2	3	873.06	2617.17	0.613267	14.9041	14/256
High	fWEVISDEHGIDPSGNYVGDSDLQLER	1	1	Q13509	N-Term(Dimethyl)	1	0	1	1	3316	2.2178e+07	Light	Unique	0.868766	2.2178e+07	25528151	0	0.002141	33.94	0.40964	0	3	1035.82	3105.44	-0.914593	44.4695	28/276
High	dLQEEVSNLYNNIR	2	1	O94874-2	N-Term(Dimet)	1	0	1	1	3502	5.18735e+06	Medium	Unique	0.868878	4.50718e+06	5.18735e+06	0	0.003737	42.64	0.0329996	0	3	580.302	1738.89	1.07312	47.925	12/138
High	nIVEAAAVR	2	1	P62854	N-Term(Dimet)	1	0	1	1	1575	9.77363e+06	Medium	Unique	0.869185	8.49509e+06	9.77363e+06	0.004	0.2176	30.52	0.228709	0	2	487.8	974.593	0.0194411	22.7008	5/80
High	eAAEVLQNNR	2	1	M0QX69	N-Term(Dimethyl)	1	0	1	1	5272	1.81293e+07	Light	Unique	0.869267	1.81293e+07	20855838	0	0.008415	67.14	7.67185e-05	0	2	586.307	1171.61	0.298643	17.6399	8/84
High	lLGSASPSSSVR	2	1	P41219	N-Term(Dimet)	1	0	1	1	1278	1.54129e+07	Medium	Unique	0.869633	1.30903e+07	1.50527e+07	0	0.08165	30.1	0.380683	0	2	596.846	1192.68	0.272595	19.7008	8/100
High	qIIQQNPSLLPALLQQIGR	2	1	P54727-2	N-Term(Dimet)	1	0	1	1	7755	4.54487e+06	Medium	Unique	0.869661	3655697	4.20359e+06	0	0.0362	24.59	0.410093	0	3	721.438	2162.3	1.22451	54.009	15/180
High	gATYGkPVHHGVNQLk	4	1	E7EX53	N-Term(Dimet); K6(Dimet); K16(Dimet)	1	0	1	1	696	4.08453e+06	Medium	Unique	0.869688	3.55227e+06	4.08453e+06	0.008	0.2743	9.74	20.995	0	4	451.276	1802.08	0.0665938	14.1412	6/140
Medium	eVSTYIkk	2	1	P68104	N-Term(Dimet); K7(Dimet); K8(Dimet)	1	0	1	1	1027	1.6712e+07	Medium	Unique	0.86976	1.45354e+07	1.6712e+07	0.028	0.3867	25.29	0.282786	1	3	355.243	1063.72	0.171896	17.2627	5/64
High	sNVSDAVAQSTR	2	1	P60174-1	N-Term(Dimet)	1	0	1	1	1177	9.00723e+06	Medium	Unique	0.870096	7.83715e+06	9.00723e+06	0	0.007284	60.01	0.000426367	0	2	633.833	1266.66	0.337041	18.6801	10/128
High	iFGVTTLDIVR	1	1	P40926	N-Term(Dimet)	1	0	1	1	7144	1.36726e+07	Medium	Unique	0.870987	1.19087e+07	1.36726e+07	0.001	0.1078	39.08	0.0319369	0	2	633.392	1265.78	0.224974	42.5821	6/86
High	eQSIcAAEEQPAEDGQGETNkNR	1	1	Q9UGP8	N-Term(Dimet); C5(Carbamidomethyl); K21(Dimet)	1	0	1	1	5419	3.09315e+07	Medium	Unique	0.87133	26951584	3.09315e+07	0	0.0009127	68.98	0.0001175	1	3	875.749	2625.23	0.89575	19.5814	14/254
High	fIIPQIVk	1	1	P07195	N-Term(Dimethyl); K8(Dimethyl)	1	0	1	2	11030	1.06337e+07	Light	Unique	0.871352	1.06337e+07	1.22037e+07	0.005	0.2369	19.96	1.61077	0	2	507.341	1013.68	-0.584805	40.46	4/64
High	lTFDTTFSPNTGkk	3	1	P45880-2	N-Term(Dimet); K13(Dimet); K14(Dimet)	1	0	1	1	2461	6.15113e+06	Medium	Unique	0.87161	5.36139e+06	6.15113e+06	0	0.05995	28.07	0.563544	1	3	551.659	1652.96	-1.86225	31.5559	15/130
High	qILLGIQELLNEPNIQDPAQAEAYTIYcQNR	1	1	P63279	N-Term(Dimethyl); C28(Carbamidomethyl)	1	0	1	1	7926	1.31017e+07	Light	Unique	0.871696	1.31017e+07	1.50301e+07	0	0.0005628	50.1	0.00663446	0	3	1215.29	3643.85	1.34528	57.9397	20/334
High	aFITNIPFDVk	7	1	P52272-2	N-Term(Dimethyl); K11(Dimethyl)	1	0	1	1	3294	7.56566e+06	Light	Unique	0.871704	7.32832e+06	8.40689e+06	0	0.02049	66.65	8.76658e-05	0	2	660.882	1320.76	0.0089984	44.0386	7/102
Medium	vVFEQTk	2	1	P60174-1	N-Term(Dimet); K7(Dimet)	1	0	1	1	1145	2.16052e+07	Medium	Unique	0.871751	1.88343e+07	2.16052e+07	0.04	0.4389	23.42	0.938185	0	2	457.794	914.58	0.149012	18.3737	6/56
High	gFGFVLFk	6	1	D6RAF8	N-Term(Dimethyl); K8(Dimethyl)	1	0	1	1	7403	4.81111e+06	Light	Unique	0.871929	4.81111e+06	5.51778e+06	0	0.06224	45.48	0.0077835	0	2	485.792	970.576	-0.0669002	47	7/58
High	akSSDSDSDSSSEDEPPkNQkPk	3	1	Q14978	N-Term(Dimethyl); K2(Dimethyl); K18(Dimethyl); K21(Dimethyl); K23(Dimethyl)	1	0	1	1	85	4.15743e+06	Light	Unique	0.872725	4.15743e+06	4.76373e+06	0	0.008251	51.27	0.00654337	2	4	651.573	2603.27	0.687984	8.15001	11/242
High	eLEAVcQDVLSLLDNYLIk	1	1	P61981	N-Term(Dimethyl); C6(Carbamidomethyl); K19(Dimethyl)	1	0	1	1	8479	1.52288e+06	Light	Unique	0.872843	1.52288e+06	1.74474e+06	0.001	0.1262	26.6	1.30631	0	3	764.412	2291.22	0.517833	70.334	13/194
High	nNSELLNNLGNFINR	1	1	P56192	N-Term(Dimet)	1	0	1	1	3382	5.00131e+06	Medium	Unique	0.873379	4368040	5.00131e+06	0	0.005188	29.41	0.66938	0	3	588.65	1763.94	1.41962	45.8385	10/142
High	lLQDFFNGk	2	1	P11142	N-Term(Dimet); K9(Dimet)	1	0	1	1	10742	14679481	Medium	Unique	0.873934	1.28289e+07	14679481	0.003	0.1852	39.89	0.032826	0	2	573.344	1145.68	-0.485354	35.7456	7/76
Medium	iNEILSNALk	3	1	P52272-2	N-Term(Dimethyl); K10(Dimethyl)	1	0	1	1	2566	4.61634e+06	Light	Unique	0.87398	4.27734e+06	4894094	0.027	0.3803	17.01	6.23777	0	2	585.859	1170.71	0.604109	32.7778	5/94
High	iAIPGLAGAGNSVLLVSNLNPER	3	1	P26599	N-Term(Dimet)	1	0	1	1	11666	6.35755e+06	Medium	Unique	0.874114	5.01068e+06	5.7323e+06	0	0.04513	23.54	1.07726	0	3	769.784	2307.34	1.27834	52.593	15/220
High	nNSELLNNLGNFINR	1	1	P56192	N-Term(Dimethyl)	1	0	1	1	3384	8633041	Light	Unique	0.874347	8633041	9.8737e+06	0	0.0005489	64.24	0.000223536	0	2	880.458	1759.91	0.194241	45.8655	12/142
High	eLISNASDALDk	2	2	P14625;P08238	N-Term(Dimethyl); K12(Dimethyl)	1	0	1	1	2159	7.15449e+06	Light	Not Unique	0.875989	6.90053e+06	7.87742e+06	0	0.05185	30.98	0.355108	0	2	666.356	1331.71	0.0139403	28.5119	5/122
High	eESGkPGAHVTVkk	2	1	P22626-2	N-Term(Dimethyl); K5(Dimethyl); K13(Dimethyl); K14(Dimethyl)	1	0	1	1	222	1.93572e+06	Light	Unique	0.876028	1.93572e+06	2.20966e+06	0.002	0.1745	16.49	7.76159	1	3	526.978	1578.92	-1.09531	9.40967	10/142
Medium	kESYSVYVYk	12	1	O60814	N-Term(Dimethyl); K1(Dimethyl); K10(Dimethyl)	1	0	1	1	9980	1.06455e+07	Light	Unique	0.876056	1.06455e+07	1.21517e+07	0.023	0.3565	24.94	1.4441	1	3	450.583	1349.74	0.0454233	23.7409	9/96
High	lIAPVAEEEATVPNNk	1	1	P07195	N-Term(Dimethyl); K16(Dimethyl)	1	0	1	1	2299	1.46032e+07	Light	Unique	0.876501	1.46032e+07	16660807	0.003	0.1936	16.74	11.6648	0	3	584.324	1750.96	-0.0925716	29.8578	12/132
High	aScLYGQLPk	1	1	P09211	N-Term(Dimethyl); C3(Carbamidomethyl); K10(Dimethyl)	1	0	1	1	2039	1.91907e+07	Light	Unique	0.877711	1.91907e+07	21864490	0	0.01357	51.08	0.00311737	0	2	596.824	1192.64	1.60125	27.1926	8/78
Medium	nLPFDFTWk	2	1	P52272-2	N-Term(Dimet); K9(Dimet)	1	0	1	1	11470	2.14223e+06	Medium	Unique	0.879281	1.88363e+06	2.14223e+06	0.014	0.3118	26.4	0.946128	0	2	616.352	1231.7	0.81664	48.2257	5/84
High	aVHADFFNDFEDLFDDDDIQ	1	1	Q8WXC6	N-Term(Dimethyl)	1	0	1	1	12014	1.35479e+07	Light	Unique	0.879289	1.35479e+07	1.54078e+07	0	0.05351	45.57	0.0150938	0	2	1208.52	2416.03	0.262913	60.6451	8/202
High	vTDFGDkVEDPTFLNQLQSGVNR	1	1	Q14204	N-Term(Dimethyl); K7(Dimethyl)	1	0	1	1	11121	2.21022e+07	Light	Unique	0.879712	2.21022e+07	2.51243e+07	0	0.0003432	61.81	0.000516463	1	3	879.119	2635.34	1.78204	41.8223	14/242
High	gTIQVITQGTSLk	2	1	Q5SZU1	N-Term(Dimet); K13(Dimet)	1	0	1	1	2367	8.85468e+06	Medium	Unique	0.879791	7.79026e+06	8.85468e+06	0	0.002999	89.12	1.96e-07	0	2	705.445	1409.88	0.757927	30.5692	11/132
High	qQPVESSEDSSDESDSSSEEEkkPPTk	3	1	Q14978	N-Term(Dimethyl); K22(Dimethyl); K23(Dimethyl); K27(Dimethyl)	1	0	1	1	5161	1.43321e+07	Light	Unique	0.880412	1.43321e+07	1.62788e+07	0	0.00175	56.7	0.00200466	1	4	770.359	3078.42	0.964957	16.2951	16/302
High	kTSTSPPPEkSGDEGSEDEAPSGED	2	1	Q9H1E3-2	N-Term(Dimethyl); K1(Dimethyl); K10(Dimethyl)	1	0	1	1	808	2.36868e+07	Light	Unique	0.882474	2.36868e+07	2.68413e+07	0	0.03755	31.87	0.508694	2	3	873.06	2617.17	1.10301	15.1322	12/256
High	vAAQNLIQNTNIDNGQk	3	1	B4DNQ6	N-Term(Dimet); K17(Dimet)	1	0	1	1	10315	1.19127e+07	Medium	Unique	0.882615	1.05144e+07	1.19127e+07	0	0.0003971	88.97	6.46819e-07	0	2	953.037	1905.07	0.938654	29.1884	13/160
High	dRPFFPGLVk	2	1	P22392-2	N-Term(Dimet); K10(Dimet)	1	0	1	1	2747	6.09446e+06	Medium	Unique	0.882774	5.38003e+06	6.09446e+06	0	0.07421	25.99	0.599585	0	3	413.929	1239.77	0.802524	35.2783	8/88
Medium	lFVGNLPADITEDEFkR	2	1	P23246-2	N-Term(Dimet); K16(Dimet)	1	0	1	1	11177	951719	Medium	Unique	0.883124	840486	951719	0.018	0.3275	12.04	29.0236	1	3	676.714	2028.13	0.327583	42.7824	8/162
High	lSAVEAIANAISVVSSNGPGNR	5	1	H0YBB4	N-Term(Dimet)	1	0	1	1	8058	3.05515e+07	Medium	Unique	0.883149	26472952	2.99756e+07	0	0.02392	31.88	0.363397	0	3	720.063	2158.17	-0.900576	60.8936	17/222
High	iAVAAQNcYk	2	1	P60174-1	N-Term(Dimet); C8(Carbamidomethyl); K10(Dimet)	1	0	1	1	5494	3.1788e+07	Medium	Unique	0.883832	27101676	30663825	0	0.03408	40.1	0.036319	0	2	601.346	1201.69	0.223821	20.5827	5/82
High	gPAESPDEGITTTEGEGEcEQTPEELEPVEk	1	1	P46821	N-Term(Dimet); C19(Carbamidomethyl); K31(Dimet)	1	0	1	1	10566	2.956e+07	Medium	Unique	0.884134	2.6135e+07	2.956e+07	0	0.002689	56.76	0.00204516	0	3	1136.86	3408.57	1.55553	33.0482	18/312
High	tGAAPIIDVVR	4	1	E9PJD9	N-Term(Dimethyl)	1	0	1	1	2541	1.24655e+07	Light	Unique	0.884646	1.22516e+07	1.38492e+07	0	0.00881	60.98	0.000238561	0	2	570.343	1139.68	0.143107	32.5313	8/94
High	eIIDLVLDR	3	2	G3V1U9;P68363	N-Term(Dimet)	1	0	1	1	3174	7.36947e+06	Medium	Not Unique	0.885164	6071158	6.85879e+06	0	0.01164	53.2	0.00154933	0	2	559.342	1117.68	0.5398	41.4774	8/78
High	iLLAELEQLk	1	1	P08670	N-Term(Dimethyl); K10(Dimethyl)	1	0	1	1	7189	1.08093e+07	Light	Unique	0.885293	1.08093e+07	1.22098e+07	0	0.000825	78.02	2.62751e-06	0	2	613.392	1225.78	0.495994	43.4233	9/80
High	sTPIQWLPGHDLQSLSQGNPENNR	1	1	Q86VY4	N-Term(Dimet)	1	0	1	1	11027	1.94467e+08	Medium	Unique	0.885602	160691706	181449062	0	0.0003725	62.91	0.000413618	0	3	907.462	2720.37	1.35109	40.3809	14/262
High	lLGSASPSSSVR	2	1	P41219	N-Term(Dimet)	1	0	1	1	9722	8.20227e+06	Medium	Unique	0.885651	7.26435e+06	8.20227e+06	0	0.06756	34.35	0.130808	0	2	596.846	1192.68	0.989039	19.4984	7/100
High	tFVNITPAEVGVLVGk	1	1	P07737	N-Term(Dimet); K16(Dimet)	1	0	1	1	11484	1.15047e+07	Medium	Unique	0.886217	9.84397e+06	1.11079e+07	0	0.0008141	63.79	7.0864e-05	0	2	854.529	1708.05	0.585116	48.5225	20/160
High	gPPQEEEEEEDEEEEATkEDAEAPGIR	4	1	P51858	N-Term(Dimet); K18(Dimet)	1	0	1	1	2157	5.98694e+07	Medium	Unique	0.886463	5.30721e+07	5.98694e+07	0	0.0003186	67.6	0.000156567	1	3	1036.14	3106.4	0.970566	28.4922	27/288
Medium	eVSTYIk	2	1	P68104	N-Term(Dimethyl); K7(Dimethyl)	1	0	1	1	9758	1.61299e+07	Light	Unique	0.887247	1.59755e+07	1.80057e+07	0.017	0.324	22.49	1.48349	0	2	448.261	895.514	0.278286	20.1523	5/54
High	gSAPHSESDLPEQEEEILGSDDDEQEDPNDYck	5	1	D6RBM8	N-Term(Dimet); C32(Carbamidomethyl); K33(Dimet)	1	0	1	1	10640	3.24286e+07	Medium	Unique	0.888061	2.87986e+07	3.24286e+07	0	0.001028	73.87	3.47299e-05	0	3	1266.88	3798.62	-0.0423189	34.2359	25/352
High	lkDDEVAQLkk	1	1	P07195	N-Term(Dimet); K2(Dimet); K10(Dimet); K11(Dimet)	1	0	1	1	1189	8.4715e+06	Medium	Unique	0.888244	7.37006e+06	8.29734e+06	0	0.02935	47.89	0.000794893	2	3	472.324	1414.96	-0.742398	18.7848	12/102
High	lVPVGYGIk	1	1	P24534	N-Term(Dimethyl); K9(Dimethyl)	1	0	1	1	10336	8495195	Light	Unique	0.88826	8495195	9.56386e+06	0.002	0.1828	34.77	0.0639178	0	2	501.323	1001.64	0.0914808	29.6148	5/66
High	yIDQEELNk	4	2	P08238;P07900	N-Term(Dimethyl); K9(Dimethyl)	1	0	1	1	5482	4.12034e+07	Light	Not Unique	0.88844	4.08595e+07	4.59902e+07	0	0.03867	37.69	0.0629118	0	2	604.314	1207.62	0.201916	20.4641	7/80
High	iITLAGPTNAIFk	14	1	F8W0G4	N-Term(Dimet); K13(Dimet)	1	0	1	1	7131	6.75183e+06	Medium	Unique	0.889087	6.00296e+06	6.75183e+06	0	0.07592	34.61	0.0338329	0	2	711.963	1422.92	0.818873	42.332	5/114
High	eQSIcAAEEQPAEDGQGETNkNR	1	1	Q9UGP8	N-Term(Dimethyl); C5(Carbamidomethyl); K21(Dimethyl)	1	0	1	1	9689	1.94963e+07	Light	Unique	0.889274	1.94963e+07	2.19238e+07	0	0.00126	61.83	0.000535382	1	3	873.065	2617.18	0.611802	18.9569	12/254
High	aIPQLQGYLR	1	1	Q02878	N-Term(Dimethyl)	1	0	1	1	2895	1.02277e+07	Light	Unique	0.88977	1.02277e+07	1.14947e+07	0.002	0.155	34.44	0.116037	0	2	593.851	1186.7	0.678066	37.2543	5/86
High	tVTNAVVTVPAYFNDSQR	1	1	P11142	N-Term(Dimet)	1	0	1	1	2963	1.56069e+07	Medium	Unique	0.89011	1.36599e+07	1.53464e+07	0	0.05982	21.86	4.32486	0	3	672.024	2014.06	1.38163	38.1177	13/194
Medium	tVWIAR	5	1	Q16629-3	N-Term(Dimet)	1	0	1	1	1807	3.04627e+06	Medium	Unique	0.89036	2.71228e+06	3.04627e+06	0.036	0.426	12.93	13.5049	0	2	389.25	777.492	0.0162807	24.9606	3/40
High	aLELDSNNEk	1	1	Q02790	N-Term(Dimet); K10(Dimet)	1	0	1	1	1294	6.44976e+07	Medium	Unique	0.890377	57427181	6.44976e+07	0	0.06151	43.7	0.0163252	0	2	598.834	1196.66	-0.194851	19.8791	5/90
Medium	kESYSVYVYk	12	1	O60814	N-Term(Dimethyl); K1(Dimethyl); K10(Dimethyl)	1	0	1	1	5780	1.56306e+07	Light	Unique	0.890487	1.56306e+07	1.75529e+07	0.04	0.4436	10.1	44.6988	1	2	675.372	1349.74	0.733686	24.2325	4/96
Medium	gYGFGLIk	1	1	P21796	N-Term(Dimethyl); K8(Dimethyl)	1	0	1	1	6673	2.03023e+06	Light	Unique	0.890591	2.03023e+06	2.27964e+06	0.048	0.49	16.57	4.84974	0	2	455.774	910.54	0.0880637	35.7325	4/58
High	eAAENSLVAYk	2	1	P62258-2	N-Term(Dimet); K11(Dimet)	1	0	1	1	1729	5.39272e+06	Medium	Unique	0.891156	2.5521e+06	2.86381e+06	0.008	0.2835	17.69	6.65714	0	2	629.861	1258.72	1.82906	24.2124	8/102
High	lGEWVGLck	1	1	P25398	N-Term(Dimet); C8(Carbamidomethyl); K9(Dimet)	1	0	1	1	2674	5825058	Medium	Unique	0.8913	5.19187e+06	5825058	0.003	0.1997	28.34	0.43644	0	2	563.333	1125.66	0.489868	34.0925	7/64
High	qQQLQQQQQQGNk	2	1	E9PJP2	N-Term(Dimet); K13(Dimet)	1	0	1	1	233	718348	Medium	Unique	0.891591	640473	718348	0	0.01889	34.5	0.18814	0	3	549.972	1647.9	0.718897	9.53306	12/122
High	aSITPGTILIILTGR	1	1	Q02878	N-Term(Dimet)	1	0	1	1	8041	4.20099e+06	Medium	Unique	0.891859	3.30386e+06	3.70447e+06	0	0.06023	32.63	0.0662004	0	2	779.497	1557.99	-0.529077	60.4333	8/134
High	tEIIILATR	11	1	E9PQ96	N-Term(Dimet)	1	0	1	1	2758	3.13948e+06	Medium	Unique	0.89189	2.57436e+06	2.88641e+06	0	0.02987	37.92	0.0279123	0	2	531.347	1061.69	0.426762	35.3477	6/78
High	kGEGLPNFDNNNIk	2	1	H7C2Y5	N-Term(Dimethyl); K1(Dimethyl); K14(Dimethyl)	1	0	1	1	10161	1.46496e+07	Light	Unique	0.891899	1.46496e+07	1.64251e+07	0	0.05928	41.43	0.0426058	1	3	548.63	1643.88	0.257443	26.6214	8/142
High	aTFIkVPQNQNGk	1	1	P19338	N-Term(Dimet); K5(Dimet); K13(Dimet)	1	0	1	1	1562	1.1318e+07	Medium	Unique	0.891959	1.00952e+07	1.1318e+07	0.001	0.1401	28.04	0.243877	1	3	514.325	1540.96	-0.0248191	22.5159	10/112
High	lPPNTNDEVDEDPTGNk	1	1	Q15393	N-Term(Dimethyl); K17(Dimethyl)	1	0	1	1	5609	1.93321e+07	Light	Unique	0.892151	8375796	9388318	0.001	0.1055	23.25	3.09654	0	2	955.954	1910.9	1.913	22.0387	10/172
High	iDASkNEEDEGHSNSSPR	3	1	D6RAF8	N-Term(Dimethyl); K5(Dimethyl)	1	0	1	1	9179	3.89137e+06	Light	Unique	0.892788	3.8577e+06	4.32096e+06	0.004	0.2123	16.29	15.8541	1	3	676.647	2027.93	-0.0920059	11.234	13/190
Medium	aSGPPVSELITk	3	1	P16403	N-Term(Dimethyl); K12(Dimethyl)	1	0	1	1	2383	1.1972e+07	Light	Unique	0.892958	1.175e+07	1.31585e+07	0.047	0.4797	17.33	6.85894	0	2	627.868	1254.73	-1.20493	30.7726	5/106
High	iGAEVYHNLk	1	1	P06733	N-Term(Dimet); K10(Dimet)	1	0	1	1	9866	1.39542e+07	Medium	Unique	0.893026	1.24615e+07	1.39542e+07	0.001	0.1071	31.89	0.172011	0	3	403.248	1207.73	0.188867	21.8676	6/76
High	gGGQIIPTAR	1	1	P13639	N-Term(Dimet)	1	0	1	1	5531	1.03859e+07	Medium	Unique	0.893134	9.05562e+06	1.01392e+07	0	0.05654	47.07	0.00602752	0	2	501.306	1001.6	0.71448	21.0366	7/84
High	vADPVDSSNLDTcGSISQVIEQLPQPNR	5	1	C9JXV0	N-Term(Dimet); C13(Carbamidomethyl)	1	0	1	1	3467	6.71228e+07	Medium	Unique	0.893148	52543370	58829419	0	0.01672	24.82	2.84964	0	4	768.638	3071.53	1.18477	47.4101	19/290
High	dTESSSENTTDNNSASNPGSEk	2	1	Q9UPQ9-1	N-Term(Dimethyl); K22(Dimethyl)	1	0	1	1	4942	5.93064e+06	Light	Unique	0.893866	5.93064e+06	6.63482e+06	0	0.03498	24.6	1.71635	0	3	776.33	2326.98	0.430708	13.5328	8/236
High	yLAPSGPSGTLk	2	1	J3KNT0	N-Term(Dimet); K12(Dimet)	1	0	1	1	5739	2.31206e+07	Medium	Unique	0.893917	2.06679e+07	2.31206e+07	0.002	0.1519	23.47	1.22138	0	2	627.881	1254.76	0.59713	23.6456	4/98
High	gGEIQPVSVk	2	1	B8ZZL8	N-Term(Dimet); K10(Dimet)	1	0	1	1	9771	8.96086e+06	Medium	Unique	0.894006	8.01106e+06	8.96086e+06	0.001	0.1294	41.07	0.0166682	0	2	539.342	1077.68	0.346624	20.3165	5/92
High	eNQELNAHNQELNNR	6	1	J3KSW8	N-Term(Dimet)	1	0	1	1	9529	8.49424e+06	Medium	Unique	0.894556	7.59858e+06	8.49424e+06	0	0.001197	61.11	0.000517921	0	3	618.972	1854.9	1.01721	16.505	9/158
High	eSARQDEGkEEEPEADQEHA	2	1	P17677	N-Term(Dimet); K9(Dimet)	1	0	1	1	9322	4.3344e+06	Medium	Unique	0.894574	3.87744e+06	4.3344e+06	0.001	0.1307	24.19	2.77073	2	3	783.363	2348.07	0.311336	13.449	16/212
High	aNAQVLGNNSR	1	1	Q68CQ4	N-Term(Dimet)	1	0	1	1	5080	2.26991e+07	Medium	Unique	0.894831	2.03119e+07	2.26991e+07	0	0.001473	57.05	0.000802875	0	2	588.325	1175.64	0.123936	15.3008	7/98
Medium	vTDALNATR	1	1	P10809	N-Term(Dimet)	1	0	1	1	9561	1.60706e+07	Medium	Unique	0.895253	1.42634e+07	1.59322e+07	0.01	0.2857	24.18	0.988472	0	2	496.787	992.567	-0.0301834	16.993	6/82
High	eDQTEYLEER	3	2	P07900;P08238	N-Term(Dimet)	1	0	1	1	1540	9.44151e+06	Medium	Not Unique	0.89536	8.45355e+06	9.44151e+06	0	0.02815	63	0.000176618	0	2	672.318	1343.63	1.3792	22.3281	8/102
High	eDGNEEDkENQGDETQGQQPPQRR	2	1	P67809	N-Term(Dimet); K8(Dimet)	1	0	1	1	9237	1.28071e+07	Medium	Unique	0.89568	1.14711e+07	1.28071e+07	0.001	0.1502	24.03	3.49366	2	5	570.469	2848.32	-0.251105	12.0941	15/252
High	sILFVPTSAPR	1	1	P14625	N-Term(Dimethyl)	1	0	1	1	2830	5.17641e+06	Light	Unique	0.895746	4692983	5.23919e+06	0	0.06447	39.61	0.0385565	0	2	608.359	1215.71	0.804129	36.2776	8/94
High	iTScIFQLLQEAGIk	2	1	E9PBS1	N-Term(Dimet); C4(Carbamidomethyl); K15(Dimet)	1	0	1	1	11852	5.18928e+06	Medium	Unique	0.895777	4.49219e+06	5.01485e+06	0	0.01287	50.68	0.00256691	0	2	893.027	1785.05	1.58917	56.9166	16/146
High	tRDDGDEEGLLTHSEEELEHSQDTDADDGALQ	2	1	Q9UKM9-2	N-Term(Dimet)	1	0	1	1	10815	3.24241e+07	Medium	Unique	0.896123	2.71936e+07	3.03459e+07	0.002	0.1548	30.75	0.690028	1	3	1187.18	3559.52	-4.22774	36.9483	30/362
High	lGLGIDEDEVAAEEPNAAVPDEIPPLEGDEDASR	1	1	P08238	N-Term(Dimet)	1	0	1	1	3496	9.99299e+07	Medium	Unique	0.896146	74906567	83587475	0.001	0.1443	25.94	2.50328	0	4	891.931	3564.7	-0.136839	47.8547	9/354
High	vSFELFADkVPk	1	1	P62937	N-Term(Dimet); K9(Dimet); K12(Dimet)	1	0	1	1	3039	9.32922e+06	Medium	Unique	0.896618	8.15923e+06	9.10001e+06	0.004	0.2293	30.01	0.164521	1	2	738.466	1475.93	-0.680118	39.3377	8/106
High	tFIAIkPDGVQR	2	1	P22392-2	N-Term(Dimethyl); K6(Dimethyl)	1	0	1	1	6154	8.16979e+06	Light	Unique	0.896876	8.16979e+06	9.10916e+06	0	0.01401	40.38	0.0318112	0	2	700.916	1400.83	-0.685638	29.0209	7/114
High	gSYGDLGGPIITTQVTIPk	4	1	Q5T6W5	N-Term(Dimet); K19(Dimet)	1	0	1	1	3197	8.61978e+06	Medium	Unique	0.896912	7.73118e+06	8.61978e+06	0	0.01356	35.78	0.0783871	0	3	661.054	1981.15	0.923601	41.9188	11/182
High	gPSSVEDIk	3	1	P06748-2	N-Term(Dimethyl); K9(Dimethyl)	1	0	1	1	1083	1.63819e+07	Light	Unique	0.89732	1.63819e+07	1.82565e+07	0.002	0.1521	32.86	0.162192	0	2	494.272	987.536	0.434527	17.8302	8/72
High	lVFLGLDNAGk	6	1	D6RAA2	N-Term(Dimethyl); K11(Dimethyl)	1	0	1	1	3066	2.01621e+06	Light	Unique	0.897367	2.01621e+06	2.24681e+06	0.002	0.174	19.66	3.43517	0	2	601.86	1202.71	-1.62246	39.911	6/86
Medium	iGIEIIkR	1	1	P10809	N-Term(Dimet); K7(Dimet)	1	0	1	1	10230	3.90112e+06	Medium	Unique	0.897751	3.50224e+06	3.90112e+06	0.033	0.4091	27.12	0.0913187	1	3	335.914	1005.73	1.35516	27.8143	5/58
High	vAVLGASGGIGQPLSLLLk	1	1	P40926	N-Term(Dimethyl); K19(Dimethyl)	1	0	1	1	3730	4.8847e+06	Light	Unique	0.897827	4.8847e+06	5.44058e+06	0	0.001253	39.83	0.0090941	0	3	617.055	1849.15	-0.465616	54.3814	10/174
Medium	fLPLFDR	2	1	B8ZZL8	N-Term(Dimethyl)	1	0	1	1	3178	1.04693e+07	Light	Unique	0.897881	1.04693e+07	1.166e+07	0.048	0.4858	26.2	0.686186	0	2	468.272	935.536	1.23787	41.6786	6/48
High	qIQAAYSILSEVQQAVSQGSSDSQILDLSNR	1	1	P09874	N-Term(Dimet)	1	0	1	1	8117	8.6268e+07	Medium	Unique	0.897883	68344184	76117068	0	0.000164	65.7	0.000200506	0	3	1123.25	3367.72	-1.34706	62.3174	24/344
High	tLFPLIEAk	1	1	P13010	N-Term(Dimet); K9(Dimet)	1	0	1	1	3208	9.04512e+06	Medium	Unique	0.898316	8.12538e+06	9.04512e+06	0.004	0.2209	30.92	0.107327	0	2	548.367	1095.73	-0.388375	42.2606	5/76
High	iGPLGLSPk	1	1	P30050	N-Term(Dimet); K9(Dimet)	1	0	1	1	2358	1.28966e+07	Medium	Unique	0.898624	1.15892e+07	1.28966e+07	0.007	0.2592	31.31	0.100401	0	2	473.333	945.658	-0.229096	30.5036	6/64
High	lSkDPNIVIAk	2	1	G5EA52	N-Term(Dimet); K3(Dimet); K11(Dimet)	1	0	1	1	1635	7.24961e+06	Medium	Unique	0.898706	6.51527e+06	7.24961e+06	0	0.02997	42.35	0.00230804	1	3	431.968	1293.89	-0.0188334	23.2483	7/100
High	sADELENLILQQN	7	1	O94818-4	N-Term(Dimethyl)	1	0	1	3	3433	5.62504e+06	Light	Unique	0.898728	5.62504e+06	6.25889e+06	0.002	0.1764	30.96	0.4493	0	2	757.89	1514.77	1.34331	46.6953	5/118
High	iHFPLATYAPVISAEk	3	2	G3V1U9;P68363	N-Term(Dimethyl); K16(Dimethyl)	1	0	1	1	7120	11706363	Light	Not Unique	0.898965	11706363	13022043	0	0.01045	38.83	0.0552409	0	3	605.015	1813.03	1.72339	42.1631	10/136
High	vGATAAVYSAAILEYLTAEVLELAGNASk	2	1	P0C0S5	N-Term(Dimet); K29(Dimet)	1	0	1	1	8898	695688	Medium	Unique	0.899297	625630	695688	0	0.039	25.81	0.668651	0	3	987.22	2959.65	-0.557808	84.0628	16/278
High	tGEAIVDAALSALR	5	1	Q15084	N-Term(Dimethyl)	1	0	1	1	7528	5.50583e+06	Light	Unique	0.899814	5.50583e+06	6.11885e+06	0	0.004654	68.28	6.91257e-05	0	2	707.9	1414.79	1.19759	49.0015	11/124
High	aADPPAENSSAPEAEQGGAE	2	1	P67809	N-Term(Dimet)	1	0	1	1	1194	1.00879e+08	Medium	Unique	0.900093	8.85803e+07	98412406	0	0.01859	41.85	0.0363892	0	2	965.434	1929.86	0.249533	18.8366	7/202
High	qQPVESSEDSSDESDSSSEEEkkPPTk	3	1	Q14978	N-Term(Dimet); K22(Dimet); K23(Dimet); K27(Dimet)	1	0	1	1	868	1.81992e+07	Medium	Unique	0.9001	1.61718e+07	1.79666e+07	0	0.01024	39.92	0.0922233	1	4	774.385	3094.52	1.16876	15.7133	9/302
High	aPILIATDVASR	3	1	B4DLW8	N-Term(Dimet)	1	0	1	1	6425	9.13386e+06	Medium	Unique	0.900394	8.22407e+06	9.13386e+06	0	0.02789	31.13	0.212461	0	2	629.887	1258.77	-0.0135597	32.4359	5/96
High	aAAQLLQSQAQQSGAQQTk	6	1	H0Y9G8	N-Term(Dimethyl); K19(Dimethyl)	1	0	1	1	9917	1.28534e+07	Light	Unique	0.901031	1.28534e+07	1.42652e+07	0	5.059e-05	59.48	0.000729917	0	3	671.696	2013.07	0.303466	22.6784	11/194
High	iSVPVHSFASLNIk	2	1	P41219	N-Term(Dimethyl); K14(Dimethyl)	1	0	1	1	10853	3.80449e+06	Light	Unique	0.901242	3.80449e+06	4.22139e+06	0	0.02308	44.96	0.0104379	0	3	523.311	1567.92	-0.553181	37.4846	10/124
Medium	iIcILSHPIkNTNDANScQIIIPQNQVNR	1	1	P31150	N-Term(Dimet); C3(Carbamidomethyl); K10(Dimet); C18(Carbamidomethyl)	1	0	1	1	6696	4.21333e+07	Medium	Unique	0.901256	3.56464e+07	3.95519e+07	0.012	0.2928	15.05	10.7615	1	4	860.221	3437.86	1.30114	35.9915	26/284
High	yVASYLLAALGGNSSPSAk	1	1	P05387	N-Term(Dimet); K19(Dimet)	1	0	1	1	11336	1.36796e+07	Medium	Unique	0.901299	12042768	1.33616e+07	0	0.02934	39.65	0.0476223	0	3	645.034	1933.09	0.0173908	45.8228	18/182
High	aLTVPELTQQVFDAk	1	1	P07437	N-Term(Dimet); K15(Dimet)	1	0	1	1	3428	3.46997e+07	Medium	Unique	0.901399	3.12783e+07	3.46997e+07	0	0.01013	66.18	7.79363e-05	0	2	862.508	1724.01	0.495027	46.5632	10/144
High	gVDEVTIVNILTNR	7	1	H0YMM1	N-Term(Dimet)	1	0	1	1	3539	5.3894e+06	Medium	Unique	0.901928	4.86085e+06	5.3894e+06	0	0.0001378	96.68	8.00819e-08	0	2	787.957	1574.91	1.31677	48.6486	19/132
High	aVFVDLEPTVIDEVR	3	2	G3V1U9;P68363	N-Term(Dimethyl)	1	0	1	1	3453	1.02498e+07	Light	Not Unique	0.90224	1.02498e+07	1.13604e+07	0	0.009008	43.07	0.028498	0	3	577.317	1729.94	0.139185	47.0294	16/128
Medium	vVFEQTk	2	1	P60174-1	N-Term(Dimethyl); K7(Dimethyl)	1	0	1	1	5367	18489880	Light	Unique	0.902969	18489880	2.04768e+07	0.033	0.4089	14.09	10.1092	0	2	453.769	906.53	0.265209	18.8465	4/56
High	lGVAGQWR	1	1	P09936	N-Term(Dimet)	1	0	1	1	5958	2.8244e+07	Medium	Unique	0.903065	2.55062e+07	2.8244e+07	0	0.07912	34.6	0.103952	0	2	459.776	918.545	-0.724756	26.4718	6/62
High	aTAVVDGAFk	1	1	P32119	N-Term(Dimethyl); K10(Dimethyl)	1	0	1	1	1704	1.02725e+07	Light	Unique	0.903303	1.02725e+07	1.13721e+07	0	0.08082	40.33	0.029691	0	2	517.797	1034.59	-0.776568	24.0596	7/80
High	aLELTGLk	1	1	P19338	N-Term(Dimet); K8(Dimet)	1	0	1	1	2364	2.6897e+07	Medium	Unique	0.903385	2.42984e+07	2.6897e+07	0.005	0.2481	21.99	0.701977	0	2	454.817	908.627	0.257959	30.5548	6/60
High	aLANSLAcQGk	4	1	H3BR68	N-Term(Dimethyl); C8(Carbamidomethyl); K11(Dimethyl)	1	0	1	1	5440	1.86169e+07	Light	Unique	0.903447	1.86169e+07	2.06065e+07	0	0.02	48.9	0.00491532	0	2	594.824	1188.64	-0.226235	19.9261	8/94
High	iTAVDkTEDSLEGcLDcLLQALAQNNTETSEk	9	1	D6RBC6	N-Term(Dimet); K6(Dimet); C14(Carbamidomethyl); C17(Carbamidomethyl); K32(Dimet)	1	0	1	1	8181	3.60044e+07	Medium	Unique	0.903884	3.25438e+07	3.60044e+07	0	0.001338	90.46	6.10084e-07	1	3	1221.63	3662.86	2.12475	64.0945	16/358
High	fVNVVPTFGk	2	1	P62861	N-Term(Dimethyl); K10(Dimethyl)	1	0	1	1	10758	2.82002e+06	Light	Unique	0.904198	2.82002e+06	3118807	0.006	0.2538	25.98	0.960689	0	2	582.345	1163.68	0.260798	36.1131	8/86
High	iFVGGLSPDTPEEk	3	1	D6RAF8	N-Term(Dimet); K14(Dimet)	1	0	1	1	2571	6.82258e+06	Medium	Unique	0.904328	6.16985e+06	6.82258e+06	0	0.02509	47.83	0.00699892	0	2	776.94	1552.87	0.597905	32.8203	8/116
High	vPTANVSVVDLTcR	1	1	P04406	N-Term(Dimethyl); C13(Carbamidomethyl)	1	0	1	1	10595	7.14137e+07	Light	Unique	0.904964	7.14137e+07	78913391	0	0.006082	58.13	0.000841601	0	2	779.917	1558.83	0.331175	33.5095	10/140
High	dFSALESQLQDTQELLQEENR	1	1	P35579	N-Term(Dimet)	1	0	1	1	7823	1.99113e+07	Medium	Unique	0.904977	1.72109e+07	1.9018e+07	0	2.367e-05	76.42	2.00567e-05	0	3	842.417	2525.24	2.0642	55.4685	12/222
High	iALTDNALIAR	2	1	A8MUD9	N-Term(Dimet)	1	0	1	1	2679	9.89948e+06	Medium	Unique	0.90568	8.71868e+06	9.62667e+06	0	0.04978	42.96	0.0154403	0	2	601.874	1202.74	0.167912	34.214	8/92
High	vLITTDLLAR	5	1	E7EQG2	N-Term(Dimethyl)	1	0	1	1	6927	3.56783e+06	Light	Unique	0.905726	3.56783e+06	3.9392e+06	0.002	0.1542	36.91	0.0519242	0	2	571.862	1142.72	1.18537	39.3347	7/76
High	vLPGVDALSNI	2	1	P00558	N-Term(Dimet)	1	0	1	1	7430	9.83285e+06	Medium	Unique	0.906077	8.90932e+06	9.83285e+06	0.002	0.1643	47.71	0.00509318	0	2	565.342	1129.68	0.317951	47.3031	6/86
Medium	iGHPAPNFk	1	1	Q06830	N-Term(Dimethyl); K9(Dimethyl)	1	0	1	1	1088	1.56216e+07	Light	Unique	0.906114	1.56216e+07	1.72402e+07	0.01	0.2872	22.67	1.72311	0	3	346.203	1036.59	-0.142952	17.9274	5/70
High	vAcIGAWHPAR	3	1	B5MCW2	N-Term(Dimet); C3(Carbamidomethyl)	1	0	1	1	1751	9.42051e+06	Medium	Unique	0.906119	8.5361e+06	9.42051e+06	0	0.02679	34.83	0.140732	0	3	423.899	1269.68	0.700075	24.3926	5/82
High	iSGLIYEETR	1	1	P62805	N-Term(Dimet)	1	0	1	1	10324	2.88437e+07	Medium	Unique	0.906421	2.61445e+07	2.88437e+07	0	0.02585	48.54	0.00546959	0	2	606.843	1212.68	0.717325	29.3311	6/86
High	lVINGNPITIFQER	1	1	P04406	N-Term(Dimet)	1	0	1	1	3394	1.94546e+07	Medium	Unique	0.906929	1.75253e+07	1.93237e+07	0	0.0009812	80.33	3.36022e-06	0	2	823.483	1645.96	0.36885	46.0366	11/132
High	eSYSVYVYk	12	1	O60814	N-Term(Dimet); K9(Dimet)	1	0	1	1	2113	4.76759e+07	Medium	Unique	0.90695	4.32396e+07	4.76759e+07	0	0.04131	50.65	0.0032933	0	2	601.333	1201.66	-0.69452	27.9888	8/70
High	tNEkVELQELNDR	1	1	P08670	N-Term(Dimethyl); K4(Dimethyl)	1	0	1	1	5813	2.81627e+07	Light	Unique	0.907054	2.81627e+07	3.10486e+07	0	0.006166	56.88	0.00120537	1	3	548.625	1643.86	-0.0388515	24.6268	8/140
High	vAVATPAkk	1	1	P19338	N-Term(Dimet); K8(Dimet); K9(Dimet)	1	0	1	1	4960	5.80657e+06	Medium	Unique	0.907062	5.26692e+06	5.80657e+06	0.002	0.1805	23.7	0.0949139	1	3	327.58	980.726	0.589503	13.7485	4/66
Medium	vAVATPAkk	1	1	P19338	N-Term(Dimethyl); K8(Dimethyl); K9(Dimethyl)	1	0	1	1	574	4.87533e+06	Light	Unique	0.907098	4.87533e+06	5.37465e+06	0.015	0.3174	27.42	0.224425	1	3	323.555	968.651	0.38005	12.9787	7/66
High	iAIYELLFk	3	1	P46783	N-Term(Dimet); K9(Dimet)	1	0	1	1	3712	3.4971e+06	Medium	Unique	0.907154	3.17241e+06	3.4971e+06	0	0.05755	34.45	0.0501234	0	2	587.39	1173.77	-0.833922	53.6974	8/64
High	iAVAAQNcYk	2	1	P60174-1	N-Term(Dimet); C8(Carbamidomethyl); K10(Dimet)	1	0	1	1	9750	1.82582e+07	Medium	Unique	0.907375	1.60431e+07	1.76808e+07	0	0.04074	48.6	0.00516471	0	2	601.346	1201.69	0.630152	19.9712	8/82
High	aADPPAENSSAPEAEQGGAE	2	1	P67809	N-Term(Dimet)	1	0	1	1	5397	1.00718e+08	Medium	Unique	0.907896	89226322	98278156	0	0.00417	55.31	0.00164048	0	2	965.434	1929.86	0.249533	19.2817	10/202
High	eDSQRPGAHLTVk	1	1	P09651-2	N-Term(Dimet); K13(Dimet)	1	0	1	1	781	1.51771e+07	Medium	Unique	0.907946	1.378e+07	1.51771e+07	0.007	0.2672	17.53	7.24164	0	4	376.22	1501.86	0.146053	14.8869	7/134
Medium	vTLATLk	3	1	P06748-2	N-Term(Dimet); K7(Dimet)	1	0	1	1	5940	4.48507e+07	Medium	Unique	0.908053	4.07268e+07	4.48507e+07	0.032	0.4047	32.51	0.0279682	0	2	405.301	809.595	0.511412	26.2722	4/54
High	iLLAELEQLk	1	1	P08670	N-Term(Dimet); K10(Dimet)	1	0	1	1	3263	11832052	Medium	Unique	0.908418	1.07485e+07	11832052	0	0.01766	66.3	1.80974e-05	0	2	617.418	1233.83	1.34825	43.1791	9/80
High	lTLYDIAHTPGVAADLSHIETk	1	1	P40926	N-Term(Dimet); K22(Dimet)	1	0	1	1	11354	6.90274e+06	Medium	Unique	0.908863	6.27364e+06	6.90274e+06	0	0.06521	14.86	12.3842	0	4	608.094	2429.36	1.0958	46.1729	15/206
High	vEPPkEEQkNAEQNGPVDGQGDNPGPQAAEQGTDTAVPSDSDk	1	1	P34932	N-Term(Dimethyl); K5(Dimethyl); K9(Dimethyl); K43(Dimethyl)	1	0	1	1	5817	5.28574e+07	Light	Unique	0.908976	5.28574e+07	58150468	0	0.02247	52.54	0.00452323	2	4	1136.54	4543.14	1.0525	24.67	28/492
High	vADPVDSSNLDTcGSISQVIEQLPQPNR	5	1	C9JXV0	N-Term(Dimet); C13(Carbamidomethyl)	1	0	1	1	3470	1.18787e+08	Medium	Unique	0.909063	96769580	106449862	0	0.003384	51.46	0.00613752	0	3	1024.51	3071.53	1.32825	47.4646	16/290
Medium	aSGPPVSELITk	3	1	P16403	N-Term(Dimethyl); K12(Dimethyl)	1	0	1	1	6319	8.68667e+06	Light	Unique	0.909526	8.68667e+06	9.55076e+06	0.018	0.3271	17.56	6.42096	0	2	627.869	1254.73	0.740829	31.1549	6/106
High	vAAQNLIQNTNIDNGQk	3	1	B4DNQ6	N-Term(Dimethyl); K17(Dimethyl)	1	0	1	1	6202	9.82549e+06	Light	Unique	0.90956	9.16589e+06	1.00773e+07	0	0.0001265	87.39	1.13939e-06	0	2	949.012	1897.02	1.09405	29.6619	19/160
High	vFIGNLNTLVVk	7	1	G3V4C1	N-Term(Dimet); K12(Dimet)	1	0	1	1	3235	2.6203e+07	Medium	Unique	0.909688	2.33875e+07	2.57094e+07	0.001	0.1151	35.12	0.0259623	0	2	690.958	1380.91	1.77988	42.6457	10/102
High	dLQEEVSNLYNNIR	2	1	O94874-2	N-Term(Dimethyl)	1	0	1	1	7473	1.13662e+07	Light	Unique	0.909792	1.13662e+07	12493188	0	2.781e-05	96.76	1.23513e-07	0	2	867.937	1734.87	0.849517	48.0608	11/138
High	lDLWNLNNDTEVPTASISVEGNPALNR	7	1	Q13409-6	N-Term(Dimet)	1	0	1	1	7596	68660502	Medium	Unique	0.910156	57159888	62802318	0	0.00105	40.3	0.0741331	0	3	995.514	2984.53	0.177678	50.551	10/288
High	vLDSGAPIkIPVGPETLGR	1	1	P06576	N-Term(Dimet); K9(Dimet)	1	0	1	1	2978	9.05538e+06	Medium	Unique	0.910443	8.07451e+06	8.86877e+06	0	0.04431	26.97	0.240488	1	3	661.741	1983.21	-0.865665	38.4312	10/190
High	vIcILSHPIkNTNDANScQIIIPQNQVNR	4	1	Q5SX91	N-Term(Dimethyl); C3(Carbamidomethyl); K10(Dimethyl); C18(Carbamidomethyl)	1	0	1	1	10711	6.42068e+07	Light	Unique	0.910445	6.31034e+07	6.93105e+07	0	0.02374	34.07	0.217593	1	4	854.704	3415.8	0.364586	35.4192	17/284
High	vLQLYPNNk	1	1	Q02790	N-Term(Dimethyl); K9(Dimethyl)	1	0	1	1	2021	3.26223e+06	Light	Unique	0.910541	3.26223e+06	3.58274e+06	0.005	0.2331	21.64	2.31387	0	2	572.839	1144.67	-1.03877	27.0181	6/78
High	vSFELFADkVPk	1	1	P62937	N-Term(Dimet); K9(Dimet); K12(Dimet)	1	0	1	1	10957	7.09651e+06	Medium	Unique	0.910669	6.46257e+06	7.09651e+06	0	0.02671	45	0.00497426	1	2	738.468	1475.93	1.7184	39.2134	10/106
Medium	vTLATLk	3	1	P06748-2	N-Term(Dimet); K7(Dimet)	1	0	1	1	10110	3.28284e+07	Medium	Unique	0.91094	2.97328e+07	3.26397e+07	0.019	0.3336	29.16	0.0604874	0	2	405.301	809.595	0.209854	25.7909	4/54
High	gGGGNFGPGPGSNFR	2	1	P22626-2	N-Term(Dimet)	1	0	1	1	10019	3.26248e+07	Medium	Unique	0.911018	2.97217e+07	3.26248e+07	0	0.0003552	83.4	1.91954e-06	0	2	705.347	1409.69	0.975506	24.3521	17/132
High	fADLSEAANR	1	1	P08670	N-Term(Dimet)	1	0	1	1	1685	37197341	Medium	Unique	0.911229	3.38953e+07	37197341	0	0.09349	35.95	0.0806759	0	2	563.296	1125.58	0.378243	23.7735	7/80
High	gcGTVLLSGPR	6	1	F8VUA6	N-Term(Dimethyl); C2(Carbamidomethyl)	1	0	1	1	1826	6.28653e+06	Light	Unique	0.911565	5.6302e+06	6.17642e+06	0	0.002457	80.27	3.52584e-06	0	2	572.811	1144.61	-0.0523222	25.1427	10/88
High	gPAVGIDLGTTYScVGVFQHGk	1	1	P11142	N-Term(Dimethyl); C14(Carbamidomethyl); K22(Dimethyl)	1	0	1	1	3090	2.50655e+07	Light	Unique	0.911837	2.50655e+07	2.7489e+07	0	7.182e-05	73.05	4.08722e-05	0	3	773.731	2319.18	-0.607172	40.2582	23/186
High	iPAFLNVVDIAGLVk	4	1	C9JTK6	N-Term(Dimethyl); K15(Dimethyl)	1	0	1	1	11973	1851967	Light	Unique	0.912081	1851967	2.03049e+06	0	0.06866	20.35	1.3774	0	2	813.006	1625	0.437433	59.5684	14/130
High	aScLYGQLPk	1	1	P09211	N-Term(Dimethyl); C3(Carbamidomethyl); K10(Dimethyl)	1	0	1	1	10184	9.31833e+06	Light	Unique	0.912143	9.31833e+06	1.02159e+07	0	0.01825	64.4	0.000141673	0	2	596.824	1192.64	0.270666	27.0808	7/78
High	dNIQGITkPAIR	1	1	P62805	N-Term(Dimet); K8(Dimet)	1	0	1	1	10037	1.97912e+07	Medium	Unique	0.912151	1.80526e+07	1.97912e+07	0	0.03251	47.45	0.00369398	0	2	695.437	1389.87	0.473231	24.6289	15/120
High	dNLTLWTSENQGDEGDAGEGEN	2	1	P31946-2	N-Term(Dimet)	1	0	1	1	3003	8.76158e+07	Medium	Unique	0.912265	77860448	85348529	0	0.0003537	95.15	1.77476e-07	0	2	1192.01	2383.02	3.82065	38.7127	14/248
High	sGLSDLAESLTNDNETNS	1	1	Q96FV9	N-Term(Dimet)	1	0	1	1	11244	4.019e+06	Medium	Unique	0.91232	3021898	3.31232e+06	0	0.03953	33.97	0.237313	0	3	633.631	1898.88	1.71392	44.043	13/180
High	fELScYSLAPQIk	2	1	Q5T6L6	N-Term(Dimethyl); C5(Carbamidomethyl); K13(Dimethyl)	1	0	1	1	7123	4.97227e+06	Light	Unique	0.912374	4.97227e+06	5449819	0	0.005153	65.35	0.000165199	0	2	806.428	1611.85	2.6476	42.1818	8/110
High	yYVTIIDAPGHR	2	1	P68104	N-Term(Dimethyl)	1	0	1	1	2338	4.80504e+06	Light	Unique	0.912503	4.51401e+06	4.94684e+06	0	0.01267	45.7	0.0143741	0	2	716.882	1432.76	-0.861013	30.274	7/94
High	iSGLIYEETR	1	1	P62805	N-Term(Dimethyl)	1	0	1	1	2261	4.05487e+07	Light	Unique	0.91311	4.05487e+07	4.44072e+07	0	0.03319	37.74	0.0659776	0	2	604.83	1208.65	0.586049	29.5915	9/86
High	kTSTSPPPEkSGDEGSEDEAPSGED	2	1	Q9H1E3-2	N-Term(Dimet); K1(Dimet); K10(Dimet)	1	0	1	1	5101	2.69924e+07	Medium	Unique	0.91342	2.45669e+07	2.68955e+07	0.001	0.1348	25.77	2.43967	2	3	877.085	2629.24	1.00371	15.575	8/256
High	aLTVPELTQQVFDAk	1	1	P07437	N-Term(Dimet); K15(Dimet)	1	0	1	1	3432	9.51893e+06	Medium	Unique	0.913452	8.69508e+06	9.51893e+06	0	0.02113	35.43	0.0915678	0	3	575.341	1724.01	0.735049	46.6796	11/144
High	aVFPSIVGRPR	2	1	P60709	N-Term(Dimet)	1	0	1	1	2208	6.07181e+07	Medium	Unique	0.913527	5.54677e+07	6.07181e+07	0	0.008288	64.81	8.26915e-05	0	2	615.886	1230.76	1.51389	28.9756	10/84
High	lTTLPSDFcGLTHLVk	1	1	Q96AG4	N-Term(Dimet); C9(Carbamidomethyl); K16(Dimet)	1	0	1	1	7248	5.05849e+06	Medium	Unique	0.914359	1.64191e+06	1.7957e+06	0	0.009358	32.47	0.220437	0	3	622.694	1866.07	0.806451	44.2599	13/140
High	iLPTLEAVAALGNk	1	1	Q12905	N-Term(Dimet); K14(Dimet)	1	0	1	1	7374	5.70881e+06	Medium	Unique	0.914444	5.22039e+06	5.70881e+06	0	0.00903	43.88	0.00411307	0	2	737.478	1473.95	0.0889099	46.4362	9/110
High	aLELTGLk	1	1	P19338	N-Term(Dimet); K8(Dimet)	1	0	1	1	6301	1.85676e+07	Medium	Unique	0.9151	1.69912e+07	1.85676e+07	0.003	0.1984	35.39	0.0320865	0	2	454.817	908.627	0.257959	30.8861	6/60
High	dAVTYTEHAk	1	1	P62805	N-Term(Dimethyl); K10(Dimethyl)	1	0	1	1	9475	8.51749e+06	Light	Unique	0.915168	8.51749e+06	9.30702e+06	0	0.09535	45.34	0.0103939	0	2	595.806	1190.61	0.153685	15.7676	8/84
High	iITLAGPTNAIFk	14	1	F8W0G4	N-Term(Dimethyl); K13(Dimethyl)	1	0	1	1	3213	6.8342e+06	Light	Unique	0.915366	6.8342e+06	7.46608e+06	0.002	0.151	29.01	0.277331	0	2	707.938	1414.87	1.28538	42.2495	5/114
High	vNDGVcDccDGTDEYNSGVIcENTck	6	1	K7EKX1	N-Term(Dimet); C6(Carbamidomethyl); C8(Carbamidomethyl); C9(Carbamidomethyl); C21(Carbamidomethyl); C25(Carbamidomethyl); K26(Dimet)	1	0	1	1	6159	23721499	Medium	Unique	0.915683	2.17214e+07	23721499	0	7.343e-05	60.98	0.000428802	0	3	1035.75	3105.25	0.0641319	29.0886	19/290
High	gVVDSEDIPLNLSR	7	2	P07900;P08238	N-Term(Dimet)	1	0	1	1	10804	1.87501e+07	Medium	Not Unique	0.915695	16335080	1.7839e+07	0	0.008106	71.08	3.98766e-05	0	2	773.425	1545.84	0.593124	36.7876	10/128
High	lLQDFFNGk	2	1	P11142	N-Term(Dimet); K9(Dimet)	1	0	1	1	6706	1.34781e+07	Medium	Unique	0.915699	1.23419e+07	1.34781e+07	0	0.05622	40.3	0.0298315	0	2	573.344	1145.68	-0.378806	36.1023	5/76
Medium	lTPEEkNDVSENNR	2	1	Q99549	N-Term(Dimet); K6(Dimet)	1	0	1	1	846	7.16588e+06	Medium	Unique	0.915996	6.56392e+06	7.16588e+06	0.044	0.4642	33.27	0.292289	1	2	854.953	1708.9	1.53283	15.5027	8/138
High	kGEGLPNFDNNNIk	2	1	H7C2Y5	N-Term(Dimet); K1(Dimet); K14(Dimet)	1	0	1	1	1987	3.12419e+07	Medium	Unique	0.916683	2.86389e+07	3.12419e+07	0	0.01074	32.19	0.236235	1	3	552.655	1655.95	-0.225774	26.6922	8/142
High	gIFPVLckDPVQEAWAEDVDLR	2	1	P14618	N-Term(Dimethyl); C7(Carbamidomethyl); K8(Dimethyl)	1	0	1	1	11553	1.20329e+06	Light	Unique	0.91669	1.20329e+06	1.31264e+06	0	0.0406	23.14	3.90924	1	3	871.785	2613.34	0.379687	50.0888	24/218
High	yFPTQALNFAFk	1	1	P12236	N-Term(Dimet); K12(Dimet)	1	0	1	1	11430	1.09722e+07	Medium	Unique	0.916882	9.68926e+06	1.05676e+07	0.004	0.2203	27.66	0.756626	0	2	755.931	1510.86	0.527455	47.5126	7/102
High	iSGLIYEETR	1	1	P62805	N-Term(Dimethyl)	1	0	1	1	6210	30127262	Light	Unique	0.916987	30127262	32854636	0	0.01034	47.22	0.00743698	0	2	604.83	1208.65	0.586049	29.9089	8/86
High	vVLIGGkPDR	4	1	Q5T6W5	N-Term(Dimethyl); K7(Dimethyl)	1	0	1	1	1310	1.79555e+07	Light	Unique	0.917678	1.79555e+07	1.95663e+07	0.002	0.1559	20.96	1.59414	0	3	370.573	1109.7	0.242939	20.1229	6/78
High	eEAENTLQSFRQDVDNASLAR	1	1	P08670	N-Term(Dimet)	1	0	1	1	10912	1.38602e+07	Medium	Unique	0.917783	1.24166e+07	1.35289e+07	0	0.09315	20.57	7.76979	1	3	809.068	2425.19	-0.320629	38.4525	12/226
High	vFIGNLNTLVVk	7	1	G3V4C1	N-Term(Dimet); K12(Dimet)	1	0	1	1	7154	2.48904e+07	Medium	Unique	0.917819	2.2349e+07	2.43501e+07	0	0.001457	73.07	3.99224e-06	0	2	690.957	1380.91	0.365499	42.7887	10/102
Medium	nSSYFVEWIPNNVk	6	4	Q9BVA1;Q13509;P07437;Q9BUF5	N-Term(Dimethyl); K14(Dimethyl)	1	0	1	1	7276	1.1554e+07	Light	Not Unique	0.917828	1.1554e+07	1.25884e+07	0.03	0.4016	18.83	8.45404	0	3	584.97	1752.89	-0.660603	44.7773	5/140
High	vQEHEDSGDSEVENEAk	1	1	Q9Y5J1	N-Term(Dimethyl); K17(Dimethyl)	1	0	1	1	830	5.96831e+06	Light	Unique	0.918714	5.96831e+06	6.49637e+06	0	0.009672	35.77	0.145866	0	3	653.293	1957.86	0.808219	15.3624	11/182
High	tEcEGkREDEGEPGDEGQLEDEGNQEk	1	1	Q5H9L2	N-Term(Dimethyl); C3(Carbamidomethyl); K6(Dimethyl); K27(Dimethyl)	1	0	1	1	9659	2.73795e+07	Light	Unique	0.919233	2.69937e+07	2.93655e+07	0	0.0811	25.4	2.25474	2	4	787.844	3148.35	1.11322	18.5082	12/300
High	aLAAAGYDVEk	3	1	P16403	N-Term(Dimethyl); K11(Dimethyl)	1	0	1	1	1732	6.23344e+06	Light	Unique	0.919476	5.85433e+06	6.36703e+06	0	0.007023	59.21	0.000410529	0	2	582.32	1163.63	1.41842	24.2434	9/84
Medium	lLLPWLEAR	2	1	Q00610-2	N-Term(Dimet)	1	0	1	1	3570	3.15291e+06	Medium	Unique	0.919567	2.67282e+06	2.90661e+06	0.042	0.4506	16.39	5.24211	0	2	571.865	1142.72	-1.19434	49.8006	4/64
High	gESDPAYQQYQDAANNLR	1	1	P13667	N-Term(Dimethyl)	1	0	1	1	2475	65261032	Light	Unique	0.919655	65261032	70962524	0	6.039e-06	93.78	2.49915e-07	0	2	1034.47	2067.94	0.645367	31.7346	15/176
High	fIIPQIVk	1	1	P07195	N-Term(Dimethyl); K8(Dimethyl)	1	0	1	1	7013	1.07317e+07	Light	Unique	0.919691	1.07317e+07	1.16688e+07	0.001	0.1131	19	2.00924	0	2	507.341	1013.67	-0.885864	40.7897	9/64
High	eESGkPGAHVTVk	2	1	P22626-2	N-Term(Dimet); K5(Dimet); K13(Dimet)	1	0	1	1	394	5.39353e+06	Medium	Unique	0.919951	4.96178e+06	5.39353e+06	0.001	0.1085	22.11	1.49888	0	2	717.94	1434.87	1.47323	11.208	14/132
High	sTPIQWLPGHDLQSLSQGNPENNR	1	1	Q86VY4	N-Term(Dimet)	1	0	1	1	3101	2.51373e+08	Medium	Unique	0.920529	216179028	234842274	0	0.001309	66.4	0.000183876	0	3	907.464	2720.38	2.96651	40.4727	16/262
High	aAAQLLQSQAQQSGAQQTk	6	1	H0Y9G8	N-Term(Dimet); K19(Dimet)	1	0	1	1	5693	2.119e+07	Medium	Unique	0.92066	1.95088e+07	2.119e+07	0	9.331e-05	73.31	2.1947e-05	0	3	674.379	2021.12	0.401726	23.1274	13/194
High	aLIVEPSRELAEQTLNNIk	1	1	Q92499	N-Term(Dimethyl); K19(Dimethyl)	1	0	1	1	7109	31020097	Light	Unique	0.920818	31020097	3.36875e+07	0	0.007621	44.87	0.0111322	1	3	732.086	2194.24	0.210913	42.0118	18/184
High	aFITNIPFDVk	7	1	P52272-2	N-Term(Dimet); K11(Dimet)	1	0	1	1	7240	6.25445e+06	Medium	Unique	0.920934	5.75994e+06	6.25445e+06	0	0.003958	65.64	6.70237e-05	0	2	664.907	1328.81	-0.0234924	44.1435	7/102
High	aMGIMNSFVNDIFER	16	2	P06899;O60814	N-Term(Dimet)	1	0	1	1	3760	5.64125e+06	Medium	Not Unique	0.921218	4.90687e+06	5.3265e+06	0	0.007988	64.63	0.000210484	0	2	888.445	1775.88	3.56407	55.3399	10/144
High	ikGEHPGLSIGDVAk	4	1	Q5T7C4	N-Term(Dimet); K2(Dimet); K15(Dimet)	1	0	1	1	5800	8.18416e+06	Medium	Unique	0.921281	7.53991e+06	8.18416e+06	0	0.04964	44.78	0.00424973	1	3	539.675	1617.01	-0.791429	24.4513	10/154
High	vGINYQPPTVVPGGDLAk	3	2	G3V1U9;P68363	N-Term(Dimet); K18(Dimet)	1	0	1	1	10847	38288992	Medium	Not Unique	0.921299	3.52756e+07	38288992	0	0.002997	70.02	2.95735e-05	0	2	945.053	1889.1	0.187979	37.4067	11/176
High	kESYSVYVYk	12	1	O60814	N-Term(Dimet); K1(Dimet); K10(Dimet)	1	0	1	1	1696	19397886	Medium	Unique	0.921416	1.78735e+07	19397886	0.003	0.2043	23.56	1.4426	1	3	454.608	1361.81	0.333689	23.8692	6/96
High	tLFPLIEAk	1	1	P13010	N-Term(Dimet); K9(Dimet)	1	0	1	1	7130	5.20093e+06	Medium	Unique	0.921435	4.79232e+06	5.20093e+06	0	0.07121	20.47	1.19044	0	2	548.367	1095.73	0.168654	42.4059	4/76
High	aPIIAVTR	2	1	P14618	N-Term(Dimethyl)	1	0	1	1	1645	3.15559e+07	Light	Unique	0.921802	3.15559e+07	3.42329e+07	0	0.09069	44.85	0.00720641	0	2	434.785	868.563	1.33366	23.4104	6/56
High	dAGTIAGLNVLR	1	1	P11142	N-Term(Dimet)	1	0	1	1	3001	2.15841e+07	Medium	Unique	0.921997	1.99004e+07	2.15841e+07	0	0.007176	65.76	9.58445e-05	0	2	616.369	1231.73	0.216224	38.6896	17/100
High	akkPEEESESSEEGSESEEEAPAGTR	9	1	Q13428-5	N-Term(Dimethyl); K2(Dimethyl); K3(Dimethyl)	1	0	1	1	5109	1.40869e+07	Light	Unique	0.922227	1.40869e+07	1.52749e+07	0	0.0004604	98.68	1.16018e-07	1	3	955.105	2863.3	1.11216	15.6712	19/288
High	eVSTYIkk	2	1	P68104	N-Term(Dimet); K7(Dimet); K8(Dimet)	1	0	1	1	1026	2.02402e+07	Medium	Unique	0.922285	1.86673e+07	2.02402e+07	0.002	0.1526	71.51	6.7524e-06	1	2	532.361	1063.72	-0.102359	17.2575	7/64
High	yLTAEAFGFk	2	1	J3KNT0	N-Term(Dimet); K10(Dimet)	1	0	1	1	2971	1.15191e+07	Medium	Unique	0.922352	1.04683e+07	1.13496e+07	0.005	0.2392	29.2	0.388031	0	2	605.851	1210.7	-0.400762	38.3465	6/76
High	akkPEEESESSEEGSESEEEAPAGTR	9	1	Q13428-5	N-Term(Dimethyl); K2(Dimethyl); K3(Dimethyl)	1	0	1	1	817	1.28408e+07	Light	Unique	0.922385	1.28408e+07	1.39213e+07	0	0.01077	37.88	0.139753	1	4	716.58	2863.3	1.12878	15.2321	18/288
High	eEDSQSSSEESDSEEEAPAQAkPSGk	9	1	Q13428-5	N-Term(Dimethyl); K22(Dimethyl); K26(Dimethyl)	1	0	1	1	9492	9.76393e+06	Light	Unique	0.922562	9.76393e+06	1.05835e+07	0	0.0003148	78.58	1.07092e-05	0	3	941.418	2822.24	1.61218	15.9836	17/288
Medium	scNcLLLk	1	1	P06733	N-Term(Dimethyl); C2(Carbamidomethyl); C4(Carbamidomethyl); K8(Dimethyl)	1	0	1	1	10086	1.02222e+07	Light	Unique	0.922645	1.02222e+07	1.10792e+07	0.013	0.3036	30.84	0.262282	0	2	532.285	1063.56	-0.458091	25.3697	7/66
High	qITVNDLPVGR	2	2	Q06830;P32119	N-Term(Dimet)	1	0	1	1	10452	2.39103e+07	Medium	Not Unique	0.922751	2.16467e+07	2.34589e+07	0	0.0176	54.62	0.00126858	0	2	622.369	1243.73	0.0258813	31.2996	6/106
High	dGQVINETSQHHDDLE	1	1	P08670	N-Term(Dimethyl)	1	0	1	1	1516	3.94359e+07	Light	Unique	0.922765	3.94359e+07	4.27367e+07	0	0.0439	30.72	0.448734	0	3	622.282	1864.83	0.1982	22.234	14/164
High	gGEIQPVSVk	2	1	B8ZZL8	N-Term(Dimethyl); K10(Dimethyl)	1	0	1	1	1365	1.75122e+07	Light	Unique	0.922896	1.72814e+07	1.87252e+07	0	0.05002	57.25	0.000521112	0	2	535.316	1069.62	-0.523466	20.5491	6/92
Medium	gILTLk	2	1	P60709	N-Term(Dimethyl); K6(Dimethyl)	1	0	1	1	2011	6.92515e+07	Light	Unique	0.92303	6.92515e+07	75026291	0.024	0.3585	36.06	0.0295804	0	2	350.752	700.497	0.146283	26.9721	4/40
High	dGQVINETSQHHDDLE	1	1	P08670	N-Term(Dimethyl)	1	0	1	1	5654	26359573	Light	Unique	0.923251	26359573	2.85508e+07	0	0.03379	22.03	3.32262	0	3	622.282	1864.83	0.590955	22.6266	14/164
Medium	aPPPVFYNkPPEIDITcWDADPVPEEEEGFEGGD	4	1	F8W9Z3	N-Term(Dimet); K9(Dimet); C17(Carbamidomethyl)	1	0	1	1	3635	4.6176e+07	Medium	Unique	0.923265	4.26327e+07	4.6176e+07	0.013	0.3035	16.23	23.5337	0	4	970.955	3880.8	-0.732281	51.6411	9/310
High	vEPPkEEQkNAEQNGPVDGQGDNPGPQAAEQGTDTAVPSDSDk	1	1	P34932	N-Term(Dimethyl); K5(Dimethyl); K9(Dimethyl); K43(Dimethyl)	1	0	1	1	10014	5.75574e+07	Light	Unique	0.923393	5.75574e+07	6.23325e+07	0	0.08959	30.91	0.658217	2	4	1136.54	4543.14	0.945019	24.2906	34/492
High	qTVAVGVIk	2	1	P68104	N-Term(Dimethyl); K9(Dimethyl)	1	0	1	1	5797	9.41169e+07	Light	Unique	0.924254	9.41169e+07	1.0183e+08	0	0.01785	43.74	0.00619632	0	2	485.818	970.63	0.0978443	24.4025	7/80
High	qTIGNScGTIGLIHAVANNQDk	1	1	P09936	N-Term(Dimet); C7(Carbamidomethyl); K22(Dimet)	1	0	1	1	2633	15596446	Medium	Unique	0.924774	1.44232e+07	15596446	0	0.0009637	48.96	0.00839532	0	3	792.426	2375.26	1.74478	33.5251	19/248
High	dATNVGDEGGFAPNILENkEGLELLk	1	1	P06733	N-Term(Dimet); K19(Dimet); K26(Dimet)	1	0	1	1	7462	1.98056e+07	Medium	Unique	0.92482	1.68473e+07	1.82169e+07	0	0.003274	51.29	0.00265184	1	3	947.19	2839.55	2.35468	47.9041	14/288
High	lISWYDNEFGYSNR	1	1	P04406	N-Term(Dimet)	1	0	1	1	7084	29350974	Medium	Unique	0.924856	26503178	28656531	0	0.0006735	83.32	2.86894e-06	0	2	898.434	1795.86	1.35052	41.615	10/136
High	vSFELFADkVPk	1	1	P62937	N-Term(Dimet); K9(Dimet); K12(Dimet)	1	0	1	1	10953	3.34279e+07	Medium	Unique	0.925163	3.09262e+07	3.34279e+07	0	0.0557	25.68	0.453724	1	3	492.647	1475.93	0.0964945	39.1456	13/106
High	lSAVEAIANAISVVSSNGPGNR	5	1	H0YBB4	N-Term(Dimethyl)	1	0	1	1	3916	32162916	Light	Unique	0.925348	32162916	34757652	0	0.005613	55.42	0.00170639	0	3	718.722	2154.15	0.411098	61.0055	19/222
High	gFAFVTFDDHDSVDkIVIQk	2	1	P09651-2	N-Term(Dimet); K15(Dimet); K20(Dimet)		0.02	2	2	3251	2.83876e+07	Medium	Unique	0.925482	2.60814e+07	2.81814e+07	0	0.003102	49.01	0.00533248	1	4	595.085	2377.32	0.300631	42.9689	11/178
High	vLQALEGLk	1	1	P39019	N-Term(Dimethyl); K9(Dimethyl)	1	0	1	1	2498	4.45363e+06	Light	Unique	0.925723	3.06077e+06	3.30636e+06	0.005	0.242	21.25	1.51704	0	2	513.832	1026.66	0.11697	32.0493	4/76
High	kITIADcGQLE	1	1	P62937	N-Term(Dimet); K1(Dimet); C7(Carbamidomethyl)	1	0	1	1	2130	2.38765e+07	Medium	Unique	0.926038	2.18392e+07	23583456	0.005	0.2482	43.37	0.0186565	1	2	656.375	1311.74	0.152691	28.1745	6/112
Medium	iIAPPERk	2	1	P60709	N-Term(Dimethyl); K8(Dimethyl)	1	0	1	1	809	2.54359e+07	Light	Unique	0.926302	2.53317e+07	2.73471e+07	0.013	0.302	30.08	0.224329	1	3	327.215	979.63	0.141127	15.1837	9/58
High	aLTVPELTQQVFDAk	1	1	P07437	N-Term(Dimethyl); K15(Dimethyl)	1	0	1	1	11364	3.69307e+07	Light	Unique	0.926536	3.63884e+07	3.92736e+07	0	0.0112	67.48	8.88599e-05	0	2	858.483	1715.96	0.664744	46.4652	11/144
High	iVADkDYSVTANSk	1	1	P07195	N-Term(Dimethyl); K5(Dimethyl); K14(Dimethyl)	1	0	1	1	9708	5.14524e+06	Light	Unique	0.926571	5.14524e+06	5.55299e+06	0.008	0.2825	19.28	6.22265	1	3	532.294	1594.87	0.131256	19.2767	9/140
High	tLVSVTk	2	1	P07900	N-Term(Dimet); K7(Dimet)	1	0	1	1	5501	1.74186e+07	Medium	Unique	0.927065	1.61482e+07	1.74186e+07	0	0.07302	42.18	0.00300854	0	2	406.291	811.574	0.420231	20.6769	5/58
High	aAGVNVEPFWPGLFAk	1	1	P05386	N-Term(Dimet); K16(Dimet)	1	0	1	1	3659	2.04428e+07	Medium	Unique	0.927123	1.8953e+07	2.04428e+07	0	0.001748	69.94	4.16768e-05	0	2	884.008	1767.01	0.643784	52.2057	8/142
High	vSFELFADkVPk	1	1	P62937	N-Term(Dimet); K9(Dimet); K12(Dimet)	1	0	1	1	3031	6.21417e+07	Medium	Unique	0.927173	57120209	6.16068e+07	0	0.03226	32.81	0.0875722	1	3	492.647	1475.93	-0.0895976	39.2528	10/106
High	lSVDYGkk	3	2	G3V1U9;P68363	N-Term(Dimethyl); K7(Dimethyl); K8(Dimethyl)	1	0	1	1	9636	1.04748e+07	Light	Not Unique	0.9272	1.04748e+07	1.12972e+07	0.008	0.2714	25.04	0.729272	1	3	331.871	993.598	0.331056	18.1452	5/62
High	iLLLGAGESGk	24	1	A2A2R6	N-Term(Dimet); K11(Dimet)	1	0	1	1	2555	3.67117e+06	Medium	Unique	0.927515	3.40507e+06	3.67117e+06	0	0.07562	48.21	0.0025845	0	2	561.373	1121.74	0.561414	32.6316	8/82
High	vNVPVIGGHAGk	1	1	P40926	N-Term(Dimet); K12(Dimet)	1	0	1	1	1852	9.0168e+06	Medium	Unique	0.927518	8.02406e+06	8.65111e+06	0	0.007096	43.61	0.00704658	0	3	404.595	1211.77	-0.229975	25.3804	13/110
High	eLAEQTLNNIk	1	1	Q92499	N-Term(Dimethyl); K11(Dimethyl)	1	0	1	1	10249	1.93188e+07	Light	Unique	0.927568	1.93188e+07	2.08274e+07	0	0.07618	53.43	0.00196716	0	2	664.875	1328.74	0.406407	28.1371	14/102
High	aADPPAENSSAPEAEQGGAE	2	1	P67809	N-Term(Dimethyl)	1	0	1	1	9670	90843648	Light	Unique	0.927676	90843648	9.79261e+07	0	0.008334	51.64	0.00337877	0	2	963.423	1925.84	1.49726	18.7807	23/202
High	fADLSEAANRNNDALR	1	1	P08670	N-Term(Dimethyl)	1	0	1	1	6001	1.0049e+08	Light	Unique	0.927707	1.0049e+08	1.08321e+08	0	0.03446	32.66	0.343818	1	2	902.951	1804.9	1.00511	27.2025	8/154
High	aNTFVAELk	1	1	P40926	N-Term(Dimethyl); K9(Dimethyl)	1	0	1	1	2206	1.1696e+07	Light	Unique	0.927913	1.1696e+07	12604628	0	0.004066	74.33	1.20656e-05	0	2	524.805	1048.6	-0.314844	29.0102	8/86
Medium	aPGTPHSHTkPYVR	5	1	F8VUA6	N-Term(Dimethyl); K10(Dimethyl)	1	0	1	2	283	3.89192e+06	Light	Unique	0.928448	3.89192e+06	4.19186e+06	0.029	0.3946	9.59	56.5548	0	3	535.295	1603.87	0.00884141	10.0958	7/122
High	aGIPVYAWk	1	1	P23526	N-Term(Dimet); K9(Dimet)	1	0	1	1	2700	5.34485e+06	Medium	Unique	0.928475	4.96256e+06	5.34485e+06	0.008	0.2733	21.42	1.68306	0	2	534.838	1068.67	0.344319	34.5292	8/66
High	yAAPEQNNDPQQSk	1	1	Q8NI36	N-Term(Dimethyl); K14(Dimethyl)	1	0	1	1	9363	2.23593e+07	Light	Unique	0.928497	2.23593e+07	2.40811e+07	0	0.006833	68.92	6.69697e-05	0	2	823.395	1645.78	1.0217	14.0674	10/136
High	eRPTPSLNNNcTTSEDSLVLYNR	1	1	P07814	N-Term(Dimet); C11(Carbamidomethyl)	1	0	1	1	10448	1.32607e+08	Medium	Unique	0.92877	113640863	122356346	0	0.004092	55.73	0.00257197	0	3	904.778	2712.32	0.0158409	31.2483	13/250
High	aLANSLAcQGk	4	1	H3BR68	N-Term(Dimet); C8(Carbamidomethyl); K11(Dimet)	1	0	1	1	9707	1.1914e+07	Medium	Unique	0.928817	1.1066e+07	1.1914e+07	0	0.008501	57.49	0.000553696	0	2	598.849	1196.69	-0.158724	19.2685	8/94
High	gLVGEIIk	2	1	P22392-2	N-Term(Dimethyl); K8(Dimethyl)	1	0	1	1	2445	1.12895e+07	Light	Unique	0.92914	1.12895e+07	12150500	0	0.06933	50.92	0.00139609	0	2	442.794	884.581	-0.610514	31.3637	7/56
High	lVARPEPATGYTLEFR	2	1	J3KNT0	N-Term(Dimet)	1	0	1	1	6496	1.68693e+07	Medium	Unique	0.929314	1.56769e+07	1.68693e+07	0	0.00335	33.74	0.212264	0	3	618.014	1852.03	0.22321	33.4057	11/160
High	sLYASSPGGVYATR	1	1	P08670	N-Term(Dimet)	1	0	1	1	6002	3.91094e+07	Medium	Unique	0.929324	3.63453e+07	3.91094e+07	0	0.01039	53.1	0.00257281	0	2	730.888	1460.77	0.429997	27.0714	8/128
High	sAINEVVTR	1	1	P62899	N-Term(Dimet)	1	0	1	1	9794	4.44171e+06	Medium	Unique	0.929439	4128304	4.44171e+06	0	0.07231	38.45	0.04411	0	2	510.803	1020.6	0.160868	20.8014	7/88
High	eDQTEYLEER	3	2	P07900;P08238	N-Term(Dimethyl)	1	0	1	1	5660	7.59669e+06	Light	Not Unique	0.929474	7.17628e+06	7.7208e+06	0	0.01655	66.93	5.76369e-05	0	2	670.304	1339.6	-0.741993	22.7271	8/102
High	nkQTYSTEPNNLk	8	1	P46779-4	N-Term(Dimet); K2(Dimet); K13(Dimet)	1	0	1	1	5170	6.27043e+06	Medium	Unique	0.929697	5.8296e+06	6.27043e+06	0	0.04933	19.2	5.08077	1	3	544.983	1632.93	0.125072	16.4137	6/128
High	qLIVGVNk	2	1	P68104	N-Term(Dimethyl); K8(Dimethyl)	1	0	1	2	5809	3.53983e+07	Light	Unique	0.92976	3.53983e+07	3.80725e+07	0.008	0.2779	23.3	0.821577	0	2	463.805	926.603	-0.122223	24.6222	6/72
High	yLTEHPDPNNENIVGYNNk	1	1	Q6P2Q9	N-Term(Dimet); K19(Dimet)	1	0	1	1	1995	8.84639e+07	Medium	Unique	0.929862	8.22592e+07	8.84639e+07	0	0.0003206	46.25	0.0195437	0	3	765.721	2295.15	-0.248586	26.7626	18/180
High	iGAEVYHNLk	1	1	P06733	N-Term(Dimet); K10(Dimet)	1	0	1	1	1504	1.02046e+07	Medium	Unique	0.930065	9.25594e+06	9.95193e+06	0	0.0881	18.36	3.9884	0	2	604.368	1207.73	0.326344	21.9687	7/76
High	vVLAYEPVWAIGTGk	2	1	P60174-1	N-Term(Dimethyl); K15(Dimethyl)	1	0	1	1	11349	2.55736e+07	Light	Unique	0.930348	2.55736e+07	2.74882e+07	0	0.004727	72.21	2.34909e-05	0	2	829.98	1658.95	0.89894	46.1275	14/126
High	tVTAMDVVYALkR	1	1	P62805	N-Term(Dimet); K12(Dimet)	1	0	1	1	3120	20324563	Medium	Unique	0.930575	1.89135e+07	20324563	0	0.003571	50.12	0.00282437	1	3	510.977	1530.92	-0.258357	40.7628	11/108
High	dNIQGITkPAIR	1	1	P62805	N-Term(Dimethyl); K8(Dimethyl)	1	0	1	1	10033	4.46663e+07	Light	Unique	0.930859	4.43266e+07	4.76191e+07	0	0.09723	25.96	0.912266	0	3	461.277	1381.82	-0.36387	24.6134	6/120
High	lYNPENIYLSEHGGGAGNNWASGFSQGEk	3	1	K7EKE5	N-Term(Dimet); K29(Dimet)	1	0	1	1	10985	4.84057e+07	Medium	Unique	0.930931	4.50623e+07	4.84057e+07	0	0.001669	51.88	0.00610657	0	3	1054.18	3160.53	1.75959	39.7418	23/322
High	nLIDEDGNNQWPEGLk	4	1	O00410-2	N-Term(Dimethyl); K16(Dimethyl)	1	0	1	1	10840	1.57004e+07	Light	Unique	0.931094	1.57004e+07	1.68624e+07	0	0.002117	44.89	0.0215864	0	2	949.47	1897.93	1.60975	37.2806	21/168
High	aVTEQGHELSNEER	2	1	P31946-2	N-Term(Dimet)	1	0	1	1	9461	7.691e+06	Medium	Unique	0.931537	7.16445e+06	7.691e+06	0	0.03537	37.43	0.101617	0	3	544.271	1630.8	0.444144	15.5002	6/142
High	sGLSDLAESLTNDNETNS	1	1	Q96FV9	N-Term(Dimet)	1	0	1	1	3296	2.24482e+07	Medium	Unique	0.931662	2.07736e+07	2.22973e+07	0	0.001636	67.97	9.18269e-05	0	2	949.942	1898.88	0.371006	44.0269	10/180
High	vGINYQPPTVVPGGDLAk	3	2	G3V1U9;P68363	N-Term(Dimet); K18(Dimet)	1	0	1	1	2927	47133426	Medium	Not Unique	0.931904	4.39238e+07	47133426	0	0.0007804	79.9	3.04583e-06	0	2	945.053	1889.1	0.446452	37.5653	9/176
High	lLLPWLEAR	2	1	Q00610-2	N-Term(Dimet)	1	0	1	1	7569	2.44907e+06	Medium	Unique	0.932227	2.28309e+06	2.44907e+06	0.004	0.2198	15.31	6.80309	0	2	571.865	1142.72	-0.019278	49.86	4/64
High	lQEkEDLQELNDR	4	1	P02545-2	N-Term(Dimet); K4(Dimet)	1	0	1	1	1670	1.79012e+07	Medium	Unique	0.932312	1.61603e+07	1.73336e+07	0	0.01936	34.16	0.208775	1	2	847.465	1693.92	1.05533	23.5984	16/136
High	gGGGNFGPGPGSNFR	2	1	P22626-2	N-Term(Dimet)	1	0	1	1	5829	4.37544e+07	Medium	Unique	0.932726	4.08108e+07	4.37544e+07	0	0.0006363	77.21	7.96172e-06	0	2	705.347	1409.69	1.14869	24.8173	12/132
High	eIVHIQAGQcGNQIGAk	5	3	Q9BVA1;Q13509;P07437	N-Term(Dimet); C10(Carbamidomethyl); K17(Dimet)	1	0	1	1	5835	187675910	Medium	Not Unique	0.932809	174568465	1.87143e+08	0	0.0001111	63.56	0.000253451	0	3	629.683	1887.04	-0.0321226	24.8765	21/150
Medium	aAQEEYVkR	4	1	H3BR68	N-Term(Dimet); K8(Dimet)	1	0	1	1	518	3.71727e+06	Medium	Unique	0.932912	3.46789e+06	3.71727e+06	0.033	0.4124	27.62	0.529843	1	3	386.564	1157.68	-0.464128	12.44	6/78
Medium	iAIYELLFk	3	1	P46783	N-Term(Dimet); K9(Dimet)	1	0	1	1	11712	3.72681e+06	Medium	Unique	0.933142	3.47764e+06	3.72681e+06	0.012	0.2966	30.49	0.0837027	0	2	587.391	1173.77	0.414057	53.5698	5/64
High	vFLENVIR	1	1	P62805	N-Term(Dimethyl)	1	0	1	1	6636	8.85336e+07	Light	Unique	0.933843	8.85336e+07	9.48057e+07	0.001	0.1056	39.07	0.0348535	0	2	509.308	1017.61	0.287275	35.3819	11/62
High	aLPGQLkPFETLLSQNQGGk	1	1	P09211	N-Term(Dimet); K7(Dimet); K20(Dimet)	1	0	1	1	11211	6.22231e+07	Medium	Unique	0.93385	5.77324e+07	61821854	0	0.01147	32.59	0.0522992	0	3	741.45	2222.34	2.49646	43.418	18/190
High	iLVNQLSVDDVNVLTcATGTLSNLTcNNSk	1	1	P14923	N-Term(Dimet); C16(Carbamidomethyl); C26(Carbamidomethyl); K30(Dimet)	1	0	1	1	11819	2.41879e+07	Medium	Unique	0.933905	2.25892e+07	2.41879e+07	0	0.0004775	81.24	4.37895e-06	0	3	1109.92	3327.74	-0.342571	56.1874	19/328
High	nNASTDYDLSDk	3	1	B5MCW2	N-Term(Dimethyl); K12(Dimethyl)	1	0	1	1	5442	8.85294e+06	Light	Unique	0.933938	8.85294e+06	9479151	0	0.003628	66.25	8.1516e-05	0	2	699.823	1398.64	0.423493	19.8893	8/124
High	akkPEEESESSEEGSESEEEAPAGTR	9	1	Q13428-5	N-Term(Dimethyl); K2(Dimethyl); K3(Dimethyl)	1	0	1	1	9428	7.91813e+06	Light	Unique	0.934042	7.91813e+06	8.47728e+06	0	0.01103	52.61	0.00469517	1	3	955.105	2863.3	1.4319	15.0317	26/288
Medium	iGIEIIkR	1	1	P10809	N-Term(Dimet); K7(Dimet)	1	0	1	1	2109	6.11286e+06	Medium	Unique	0.934066	5.70982e+06	6.11286e+06	0.025	0.3603	22.08	0.179638	1	3	335.914	1005.73	0.444849	27.9594	10/58
High	eTPAATEAPSSTPk	2	1	P80723-2	N-Term(Dimethyl); K14(Dimethyl)	1	0	1	1	975	5.1403e+06	Light	Unique	0.934076	4.85565e+06	5.19835e+06	0	0.09105	45.18	0.0151937	0	2	721.873	1442.74	1.58748	16.7438	8/126
High	yLTEHPDPNNENIVGYNNk	1	1	Q6P2Q9	N-Term(Dimet); K19(Dimet)	1	0	1	1	6004	6.15773e+07	Medium	Unique	0.934555	5.75473e+07	6.15773e+07	0	0.0008868	64.43	0.000299839	0	3	765.723	2295.15	1.66612	27.083	10/180
High	tIIPLISQcTPk	1	1	P40926	N-Term(Dimet); C9(Carbamidomethyl); K12(Dimet)	1	0	1	1	6808	1.05077e+07	Medium	Unique	0.934671	9.82129e+06	1.05077e+07	0	0.0405	53.15	0.000991827	0	2	717.946	1434.89	0.773675	37.5193	10/114
High	aLAAAGYDVEkNNSR	3	1	P16403	N-Term(Dimethyl); K11(Dimethyl)	1	0	1	1	5534	1.00295e+07	Light	Unique	0.934877	9.64813e+06	1.03202e+07	0	0.01238	70.07	5.63937e-05	1	2	817.93	1634.85	1.37322	21.0499	11/132
High	eSYSVYVYk	12	1	O60814	N-Term(Dimet); K9(Dimet)	1	0	1	1	10227	28834838	Medium	Unique	0.935007	2.69608e+07	28834838	0	0.07156	55.5	0.00110946	0	2	601.334	1201.66	1.33717	27.7613	8/70
High	nkQTYSTEPNNLk	8	1	P46779-4	N-Term(Dimet); K2(Dimet); K13(Dimet)	1	0	1	1	889	8.44224e+06	Medium	Unique	0.93502	7.89366e+06	8.44224e+06	0.007	0.2601	15	13.2721	1	3	544.983	1632.93	-0.211326	15.9092	6/128
Medium	tGVTSTSDSEEEGDDQEGEkkR	3	1	O75475	N-Term(Dimet); K20(Dimet); K21(Dimet)	1	0	1	1	635	2.98378e+06	Medium	Unique	0.935426	2.66605e+06	2.85009e+06	0.016	0.3214	24.24	3.3845	2	4	620.806	2480.2	0.501474	13.5544	11/216
High	aSESSSSEESSDDDDEEDQkkQPVQk	3	1	Q14978	N-Term(Dimet); K20(Dimet); K21(Dimet); K26(Dimet)	1	0	1	1	4961	41475870	Medium	Unique	0.935484	33424072	3.57292e+07	0	0.0003388	67.84	0.000162119	2	4	753.865	3012.44	1.08001	13.771	15/246
High	iLVATNLFGR	7	1	H0Y400	N-Term(Dimet)	1	0	1	1	3061	6.88455e+06	Medium	Unique	0.935651	6.44154e+06	6.88455e+06	0	0.03355	39.61	0.0248656	0	2	568.361	1135.71	0.261057	39.8485	5/80
High	sLYASSPGGVYATR	1	1	P08670	N-Term(Dimet)	1	0	1	1	10162	3.32627e+07	Medium	Unique	0.936212	31140959	3.32627e+07	0	0.01096	57.65	0.000896405	0	2	730.888	1460.77	0.1793	26.6583	9/128
Medium	fLIPNASQAESk	1	1	P63104	N-Term(Dimethyl); K12(Dimethyl)	1	0	1	1	2375	1.3352e+07	Light	Unique	0.936321	1.3352e+07	1.426e+07	0.045	0.4691	24.44	1.68794	0	2	680.878	1360.75	0.603421	30.6784	6/110
High	sLADELALVDVLEDk	1	1	P07195	N-Term(Dimethyl); K15(Dimethyl)	1	0	1	1	11771	2.76649e+06	Light	Unique	0.936329	2.42572e+06	2.59067e+06	0	0.006581	71.96	3.65393e-05	0	2	843.465	1685.92	0.780249	54.9434	16/138
High	lPQPPEGQTYNN	3	1	G3V113	N-Term(Dimethyl)	1	0	1	1	1703	1.14098e+08	Light	Unique	0.936378	1.14098e+08	1.21851e+08	0	0.05831	43.07	0.0205629	0	2	693.338	1385.67	-0.622464	24.0442	6/112
High	tEcEGkREDEGEPGDEGQLEDEGNQEk	1	1	Q5H9L2	N-Term(Dimethyl); C3(Carbamidomethyl); K6(Dimethyl); K27(Dimethyl)	1	0	1	1	5386	2.67377e+07	Light	Unique	0.936401	2.67377e+07	2.85537e+07	0	0.0251	30.93	0.629643	2	4	787.843	3148.35	0.570405	19.1115	9/300
Medium	nTTIPTk	2	2	P38646;P11142	N-Term(Dimet); K7(Dimet)	1	0	1	1	5050	2.51534e+07	Medium	Not Unique	0.936772	2.3563e+07	2.51534e+07	0.036	0.4269	23.35	0.875518	0	2	419.778	838.548	-0.421005	14.9556	6/68
High	vSLVLSALQAGNk	2	1	H0YMT1	N-Term(Dimet); K13(Dimet)	1	0	1	1	10937	2.81116e+06	Medium	Unique	0.936823	2312017	2.46793e+06	0	0.003931	34.79	0.0419017	0	2	682.441	1363.88	-0.218018	38.8844	10/112
High	tkPIWTR	4	2	P08238;P07900	N-Term(Dimet); K2(Dimet)	1	0	1	1	1263	1.4325e+07	Medium	Not Unique	0.936943	13421664	1.4325e+07	0.007	0.2645	17.34	3.19926	0	3	322.551	965.639	0.266789	19.5586	4/68
High	akkPEEESESSEEGSESEEEAPAGTR	9	1	Q13428-5	N-Term(Dimet); K2(Dimet); K3(Dimet)	1	0	1	1	818	1.55848e+07	Medium	Unique	0.937452	1.461e+07	1.55848e+07	0	0.0001794	101.22	7.23529e-08	1	3	959.13	2875.37	0.830278	15.2649	17/288
High	vREEGDEEGEGDEAEDEEQRGPELk	2	1	Q7KZ85-3	N-Term(Dimet); K25(Dimet)	1	0	1	1	1419	1.45986e+07	Medium	Unique	0.937783	1.36903e+07	1.45986e+07	0	0.03603	39.11	0.106671	2	4	724.586	2895.32	0.210326	21.158	13/278
High	eYQDLLNVk	4	3	Q16352;P12036-2;P08670	N-Term(Dimet); K9(Dimet)	1	0	1	1	10479	1.07133e+07	Medium	Not Unique	0.937873	1.00477e+07	1.07133e+07	0	0.02306	59.34	0.000394057	0	2	593.352	1185.7	0.0130741	31.7344	8/82
High	sGLSDLAESLTNDNETNS	1	1	Q96FV9	N-Term(Dimet)	1	0	1	1	7244	2.15241e+07	Medium	Unique	0.937955	2.01886e+07	2.15241e+07	0	0.002092	60.64	0.000506914	0	2	949.943	1898.88	1.46386	44.2104	11/180
High	aLESPERPFLAILGGAk	2	1	P00558	N-Term(Dimet); K17(Dimet)	1	0	1	1	7297	5.19736e+06	Medium	Unique	0.938041	4.62163e+06	4.9269e+06	0	0.05068	17.26	3.42412	0	3	611.708	1833.11	0.12136	45.0706	10/154
High	tSTSNSNNNASLHEVk	8	1	H0Y7U8	N-Term(Dimet); K16(Dimet)	1	0	1	1	9288	5.99172e+06	Medium	Unique	0.938218	5.62154e+06	5.99172e+06	0	0.01625	29.24	0.728206	0	3	589.643	1766.91	0.699426	12.8913	14/168
High	vANVSLLALYk	1	1	P62266	N-Term(Dimet); K11(Dimet)	1	0	1	1	3115	2.71102e+06	Medium	Unique	0.938245	2.5436e+06	2.71102e+06	0.002	0.1754	15.02	3.34133	0	2	627.918	1254.83	0.486989	40.6695	8/96
High	aLTSADGASEEQSQNDEDNQGSEk	4	1	D6RH20	N-Term(Dimethyl); K24(Dimethyl)	1	0	1	1	9567	3.96055e+06	Light	Unique	0.938488	2.24475e+06	2.39188e+06	0	0.000533	70.89	5.16197e-05	0	3	856.039	2566.1	0.00773334	17.0918	22/248
Medium	lLLPWLEAR	2	1	Q00610-2	N-Term(Dimet)	1	0	1	1	11537	2.95211e+06	Medium	Unique	0.938501	2.77056e+06	2.95211e+06	0.04	0.4409	18.28	3.39239	0	2	571.865	1142.72	-1.19434	49.6586	4/64
Medium	iDIIPNPQER	1	1	P08238	N-Term(Dimet)	1	0	1	1	2472	1.38289e+07	Medium	Unique	0.938544	1.2979e+07	1.38289e+07	0.03	0.3984	20.43	3.42593	0	2	613.856	1226.7	-0.322286	31.7145	6/94
High	tNEkEQLQGLNDR	1	1	Q16352	N-Term(Dimethyl); K4(Dimethyl)	1	0	1	1	9662	4.97088e+06	Light	Unique	0.938782	4.97088e+06	5.29503e+06	0.006	0.2561	13.59	24.2956	1	3	534.281	1600.83	0.242721	18.5167	8/140
High	vLITTDLLAR	5	1	E7EQG2	N-Term(Dimet)	1	0	1	1	10943	5.43718e+06	Medium	Unique	0.938789	5.10437e+06	5.43718e+06	0.004	0.2072	26.38	0.462935	0	2	573.874	1146.74	0.683393	38.9731	4/76
Medium	vLDSGAPIkIPVGPETLGR	1	1	P06576	N-Term(Dimet); K9(Dimet)	1	0	1	1	6885	6.46625e+06	Medium	Unique	0.939009	6.07187e+06	6.46625e+06	0.022	0.3502	18.51	1.37335	1	3	661.742	1983.21	1.9965	38.6258	10/190
Medium	lNVcVSk	1	1	P14866	N-Term(Dimethyl); C4(Carbamidomethyl); K7(Dimethyl)	1	0	1	1	1381	2.13084e+06	Light	Unique	0.939136	2.13084e+06	2.26894e+06	0.048	0.4901	18.29	4.30227	0	2	438.255	875.502	-0.0647018	20.6986	6/58
High	lSVDYGkk	3	2	G3V1U9;P68363	N-Term(Dimethyl); K7(Dimethyl); K8(Dimethyl)	1	0	1	1	1136	1.72663e+07	Light	Not Unique	0.939383	1.70982e+07	1.82015e+07	0.001	0.122	44.16	0.00893079	1	2	497.303	993.598	0.436731	18.3298	7/62
Medium	qLLIQQk	1	1	Q15075	N-Term(Dimethyl); K7(Dimethyl)	1	0	1	1	1723	5.0937e+07	Light	Not Unique	0.939416	5.0336e+07	53582247	0.034	0.4209	22.5	0.987753	0	2	463.805	926.603	-0.24317	24.1826	5/62
High	sYELPDGQVITIGNER	2	1	P60709	N-Term(Dimet)	1	0	1	1	11085	3.18897e+07	Medium	Unique	0.93943	29305542	3.1195e+07	0	0.01202	51.94	0.0040572	0	2	911.978	1822.95	0.677067	41.2371	7/164
High	vTIAQGGVLPNIQAVLLPk	7	1	Q96KK5	N-Term(Dimet); K19(Dimet)	1	0	1	1	11646	1.39905e+08	Medium	Unique	0.939945	131286306	1.39674e+08	0	1.072e-05	103.46	1.13155e-09	0	2	998.145	1995.28	0.886874	52.1566	22/172
High	aLAAGGYDVEkNNSR	1	1	P16401	N-Term(Dimet); K11(Dimet)	1	0	1	1	1267	8.91392e+06	Medium	Unique	0.940568	8.38414e+06	8.91392e+06	0.007	0.2607	19.39	6.14758	1	3	543.633	1628.88	0.197296	19.5921	7/132
High	tIGGGDDSFNTFFSETGAGk	3	2	G3V1U9;P68363	N-Term(Dimet); K20(Dimet)	1	0	1	1	11169	3.68718e+07	Medium	Not Unique	0.940985	3.46958e+07	3.68718e+07	0	9.947e-05	104.8	2.40004e-08	0	2	1036.51	2072.01	1.39061	42.6567	13/202
Medium	aLVATPGkk	1	1	P19338	N-Term(Dimet); K8(Dimet); K9(Dimet)	1	0	1	1	760	8546461	Medium	Unique	0.941367	8.04536e+06	8546461	0.021	0.3459	31.6	0.0153932	1	2	490.866	980.726	-0.143602	14.6992	4/66
High	aLTSETNGTDSNGSNSSNIQ	6	1	Q08209-4	N-Term(Dimet)	1	0	1	1	1315	4.41537e+07	Medium	Unique	0.941421	4.01263e+07	4.26231e+07	0	5.209e-07	140.65	5.38164e-12	0	2	1014.97	2028.93	1.25082	20.0651	16/206
High	lIDLHSPSEIVk	3	1	G3XAN0	N-Term(Dimet); K12(Dimet)	1	0	1	1	2463	6.47547e+06	Medium	Unique	0.941715	5.44402e+06	5.78096e+06	0.001	0.1193	19.41	2.56824	0	3	472.296	1414.87	-0.648002	31.5618	10/100
High	lQQQQAQQPLQQQQQR	4	1	Q9NVH2-4	N-Term(Dimethyl)	1	0	1	1	9596	1.31046e+07	Light	Unique	0.942008	1.31046e+07	1.39114e+07	0	0.007834	33.63	0.298646	0	3	669.355	2006.05	-0.407916	17.5248	13/150
Medium	lPQPPEGQTYNN	3	1	G3V113	N-Term(Dimethyl)	1	0	1	1	5791	9.08286e+07	Light	Unique	0.94225	9.08286e+07	9.63954e+07	0.027	0.3767	45.05	0.0126841	0	2	693.338	1385.67	-0.00580022	24.6109	7/112
High	yIDQEELNk	4	2	P08238;P07900	N-Term(Dimet); K9(Dimet)	1	0	1	1	1305	5.72503e+07	Medium	Not Unique	0.942264	5.39448e+07	5.72503e+07	0	0.03555	44.72	0.0134645	0	2	608.339	1215.67	0.0647099	19.9765	8/80
High	aVVGVVAGGGR	4	1	E9PP36	N-Term(Dimet)	1	0	1	1	1277	1.62483e+07	Medium	Unique	0.942445	1.53132e+07	1.62483e+07	0	0.00559	69.75	2.27316e-05	0	2	487.308	973.609	0.0731231	19.6963	9/82
High	aDLIAYLk	2	1	C9JFR7	N-Term(Dimet); K8(Dimet)	1	0	1	1	2972	3033214	Medium	Unique	0.942809	1.88013e+06	1.99418e+06	0.001	0.13	33.26	0.0717536	0	2	485.824	970.641	-1.34601	38.3515	6/56
High	vPEIEVTVEGPNNNNPQTSAVR	4	1	P78347-2	N-Term(Dimet)	1	0	1	1	10538	5.11821e+07	Medium	Unique	0.943316	4.58794e+07	4.86363e+07	0	0.001561	73	3.9897e-05	0	2	1198.62	2396.24	0.565764	32.6229	12/220
High	dAVTYTEHAk	1	1	P62805	N-Term(Dimet); K10(Dimet)	1	0	1	1	5169	1.96108e+07	Medium	Unique	0.943351	1.84999e+07	1.96108e+07	0	0.04965	53.11	0.00189695	0	2	599.831	1198.66	0.218534	16.4081	8/84
Medium	fINYVk	2	1	P06748-2	N-Term(Dimethyl); K6(Dimethyl)	1	0	1	1	1537	3.92509e+07	Light	Unique	0.943355	3.90281e+07	4.13715e+07	0.047	0.4755	13.65	9.63151	0	2	420.255	839.502	-0.534252	22.9396	4/48
Medium	dIQLAR	5	2	P68431;K7EK07	N-Term(Dimethyl)		0	2	2	9778	2.07965e+07	Light	Not Unique	0.943361	2.03864e+07	2.16104e+07	0.019	0.335	33.04	0.193398	0	2	372.225	743.443	2.51182	20.5096	5/46
High	kRPAPQQIQQVQQQAVQNR	5	1	F8VW95	N-Term(Dimet); K1(Dimet)	1	0	1	1	1335	3.86556e+07	Medium	Unique	0.943661	3.63108e+07	3.84786e+07	0	0.002194	52.84	0.00102907	1	3	770.452	2309.34	1.08221	20.2876	10/182
High	yLTEHPDPNNENIVGYNNk	1	1	Q6P2Q9	N-Term(Dimet); K19(Dimet)	1	0	1	1	10160	5.49189e+07	Medium	Unique	0.943687	5.18262e+07	5.49189e+07	0	0.01929	43.03	0.0414217	0	3	765.722	2295.15	1.18744	26.6129	16/180
High	lENNDNkPVTNSR	3	1	R4GMX0	N-Term(Dimet); K7(Dimet)	1	0	1	1	289	5.57842e+06	Medium	Unique	0.94394	5.24735e+06	5.55899e+06	0	0.07479	30.58	0.441079	0	2	782.93	1564.85	-0.644783	10.1692	6/136
High	iYDDDFFQNLDGVANALDNVDAR	1	1	P22314	N-Term(Dimet)	1	0	1	1	7931	3.79703e+07	Medium	Unique	0.94402	33391142	35371222	0	0.001384	51.51	0.00632013	0	3	878.088	2632.25	0.863943	58.0773	24/242
High	sTGGAPTFNVTVTk	1	1	P07737	N-Term(Dimethyl); K14(Dimethyl)	1	0	1	1	10284	1.14621e+07	Light	Unique	0.944139	1.14621e+07	1.21403e+07	0	0.01753	49.38	0.00578168	0	2	718.393	1435.78	-0.226433	28.7075	11/138
High	dLGEELEALkTELEDTLDSTAAQQELR	1	1	P35579	N-Term(Dimet); K10(Dimet)	1	0	1	1	8404	2.67991e+06	Medium	Unique	0.944441	2.53102e+06	2.67991e+06	0.005	0.2482	26.35	1.52264	1	3	1027.87	3081.6	1.48879	68.6798	19/290
High	vLATVTkPVGGDk	1	1	Q02878	N-Term(Dimet); K7(Dimet); K13(Dimet)	1	0	1	1	5439	8467199	Medium	Unique	0.944636	7.99842e+06	8467199	0.005	0.249	8.4	9.13518	0	3	460.979	1380.92	0.382647	19.8485	5/124
High	yYVTIIDAPGHR	2	1	P68104	N-Term(Dimet)	1	0	1	1	10376	1.24252e+07	Medium	Unique	0.944662	11294318	1.19559e+07	0.001	0.1072	29.64	0.537889	0	3	479.599	1436.78	0.242772	30.1558	7/94
High	akSSDSDSDSSSEDEPPkNQkPk	3	1	Q14978	N-Term(Dimethyl); K2(Dimethyl); K18(Dimethyl); K21(Dimethyl); K23(Dimethyl)	1	0	1	1	87	2.94124e+06	Light	Unique	0.944748	2.94124e+06	3.11326e+06	0	0.01436	33.64	0.37886	2	5	521.46	2603.27	0.30769	8.1626	15/242
High	aPLATGEDDDDEVPDLVENFDEASkNEAN	2	1	P20290-2	N-Term(Dimet); K25(Dimet)	1	0	1	1	11362	4.58544e+07	Medium	Unique	0.944859	43325936	4.58544e+07	0	0.02629	71.25	7.42395e-05	1	2	1592.24	3183.47	4.17141	46.3462	21/288
Medium	iIVGATk	1	1	Q9Y4D2	N-Term(Dimethyl); K7(Dimethyl)	1	0	1	1	1178	6.75039e+06	Light	Unique	0.945294	6.75039e+06	7.14105e+06	0.025	0.3646	14.74	6.46631	0	2	379.263	757.518	-0.248615	18.7531	5/48
High	aEGNNQAPGEEEEEEEEATNTHPPASLPSQk	1	1	P10645	N-Term(Dimethyl); K31(Dimethyl)	1	0	1	1	6030	1.34188e+08	Light	Unique	0.945389	1.34188e+08	1.4194e+08	0	0.0004625	71.42	7.07082e-05	0	3	1125.84	3375.51	1.43332	27.4683	22/348
High	aLPGQLkPFETLLSQNQGGk	1	1	P09211	N-Term(Dimethyl); K7(Dimethyl); K20(Dimethyl)	1	0	1	1	7211	5.55634e+07	Light	Unique	0.945625	5.52221e+07	5.83975e+07	0	0.0145	31.22	0.267416	0	3	737.423	2210.25	-0.0287983	43.6806	16/190
High	vTIAQGGVLPNIQAVLLPk	7	1	Q96KK5	N-Term(Dimethyl); K19(Dimethyl)	1	0	1	1	3663	9.20344e+07	Light	Unique	0.945784	9.20344e+07	9.73101e+07	0	0.0001528	74.02	2.69667e-06	0	2	994.122	1987.24	2.26355	52.2826	23/172
High	gYISPYFINTSk	1	1	P10809	N-Term(Dimethyl); K12(Dimethyl)	1	0	1	1	6736	1.22536e+07	Light	Unique	0.945815	1.22536e+07	1.29556e+07	0	0.02219	60.06	0.000482093	0	2	723.387	1445.77	-1.19427	36.6303	7/108
High	iETNENNLESAk	1	1	Q07065	N-Term(Dimet); K12(Dimet)	1	0	1	1	1213	7.86909e+06	Medium	Unique	0.945863	7.44308e+06	7.86909e+06	0.002	0.1561	22.57	2.66604	0	2	713.388	1425.77	0.651372	19.0438	9/120
Medium	fANYIDk	1	1	P08670	N-Term(Dimet); K7(Dimet)	1	0	1	1	1636	1.52744e+07	Medium	Unique	0.946084	1.44509e+07	1.52744e+07	0.042	0.456	13.97	13.3609	0	2	467.778	934.548	-0.247139	23.2689	6/56
High	vDcTANTNTcNk	2	1	G5EA52	N-Term(Dimethyl); C3(Carbamidomethyl); C10(Carbamidomethyl); K12(Dimethyl)	1	0	1	1	9083	7.54339e+06	Light	Unique	0.946595	7.54339e+06	7.96897e+06	0	0.06175	23.25	1.4812	0	2	727.325	1453.64	1.17532	9.74505	8/114
High	vYVGNLGNNGNkTELER	2	1	B4E241	N-Term(Dimet); K12(Dimet)	1	0	1	1	1877	7.92288e+07	Medium	Unique	0.946749	7.50098e+07	7.92288e+07	0	0.04031	29.25	0.638166	1	3	647.693	1941.06	-0.28056	25.6177	17/158
High	sLADELALVDVLEDk	1	1	P07195	N-Term(Dimethyl); K15(Dimethyl)	1	0	1	1	7810	2.9667e+06	Light	Unique	0.946915	2.9667e+06	3.13301e+06	0	0.004975	54.31	0.00210695	0	2	843.466	1685.92	2.15595	55.1578	9/138
High	sGPPAPEEEEEEERQSGNTEQk	4	1	Q9NTI5-5	N-Term(Dimethyl); K22(Dimethyl)	1	0	1	1	1109	2.74219e+07	Light	Unique	0.946969	2.74219e+07	2.89575e+07	0	0.06766	33.53	0.353844	1	3	838.381	2513.13	0.633556	18.0427	11/222
High	eVYQQQQYGSGGR	7	1	D6R9P3	N-Term(Dimethyl)	1	0	1	1	5215	6.77416e+06	Light	Unique	0.947081	6.77416e+06	7.15267e+06	0	0.01596	44.22	0.0159362	0	2	764.364	1527.72	0.795258	16.9744	9/132
High	aLELDSNNEk	1	1	Q02790	N-Term(Dimet); K10(Dimet)	1	0	1	1	5473	5.18438e+07	Medium	Unique	0.947213	4.83604e+07	51055474	0	0.02138	49	0.00459508	0	2	598.834	1196.66	0.519213	20.3286	5/90
High	sGPFGQLFRPDNFIFGQTGAGNNWAk	1	1	Q9BUF5	N-Term(Dimet); K26(Dimet)	1	0	1	1	7688	2.31845e+07	Medium	Unique	0.947446	2.15623e+07	2.27583e+07	0	0.001915	37.33	0.138224	0	3	964.168	2890.49	0.977804	52.6702	21/274
High	iAVAAQNcYk	2	1	P60174-1	N-Term(Dimethyl); C8(Carbamidomethyl); K10(Dimethyl)	1	0	1	1	1322	3.80691e+07	Light	Unique	0.947673	3.80691e+07	40171101	0	0.02002	46.67	0.00897064	0	2	597.321	1193.63	-0.249898	20.1752	9/82
High	vADIGLAAWGR	1	1	P23526	N-Term(Dimet)	1	0	1	1	6780	3.54746e+06	Medium	Unique	0.94784	3.02223e+06	3.18855e+06	0.001	0.1114	23.78	1.62199	0	2	580.84	1160.67	-0.601179	37.1461	6/80
High	vANDNAPEHALRPGFLSTFALATDQGSk	1	1	Q9UHA4	N-Term(Dimet); K28(Dimet)	1	0	1	1	7055	4.31851e+07	Medium	Unique	0.948105	3.99755e+07	4.21636e+07	0	0.001617	22.82	2.81833	0	4	748.651	2991.58	1.54056	41.2341	19/312
High	lTLSALIDGk	4	1	P21796	N-Term(Dimethyl); K10(Dimethyl)	1	0	1	1	11266	5.85594e+06	Light	Unique	0.948353	5.85594e+06	6.17486e+06	0	0.05668	46.66	0.00473733	0	2	543.842	1086.68	-0.0127162	44.4285	8/84
High	iYIDSNNNPER	2	1	Q00610-2	N-Term(Dimethyl)	1	0	1	1	1458	6.35191e+06	Light	Unique	0.948588	6.35191e+06	6.69618e+06	0	0.08012	38.39	0.0607035	0	3	454.893	1362.67	0.37947	21.5427	7/102
High	aAPFSLEYR	2	1	Q15181	N-Term(Dimet)	1	0	1	1	2526	5.77551e+06	Medium	Unique	0.948655	5.1266e+06	5.40408e+06	0	0.04865	49.82	0.0041651	0	2	543.3	1085.59	0.78964	32.3061	7/68
Medium	iVPNVLLEQGk	3	1	H0YIC4	N-Term(Dimethyl); K11(Dimethyl)	1	0	1	1	6574	5.23834e+06	Light	Unique	0.948896	5.23834e+06	5.52046e+06	0.02	0.3405	15.71	6.77244	0	2	633.395	1265.78	0.443594	34.4114	4/94
High	kFDEGENSLGQNSFSTTNNVcNQNQEIASR	1	1	Q6ZWT7	N-Term(Dimethyl); K1(Dimethyl); C21(Carbamidomethyl)	1	0	1	1	10385	1.27063e+07	Light	Unique	0.948926	1.27063e+07	1.33901e+07	0	0.0007344	64.6	0.000347621	1	3	1148.86	3444.57	-1.0151	30.2965	33/342
High	lLQDFFNGk	2	1	P11142	N-Term(Dimet); K9(Dimet)	1	0	1	1	2803	2.34939e+07	Medium	Unique	0.948936	2.22942e+07	2.34939e+07	0	0.08002	32.48	0.176289	0	2	573.344	1145.68	-0.0591608	35.8243	6/76
High	fLEQQNAALR	2	1	P41219	N-Term(Dimet)	1	0	1	1	5783	6.05735e+06	Medium	Unique	0.949015	5.74851e+06	6.05735e+06	0	0.08045	13.44	18.7115	0	2	611.348	1221.69	0.525849	24.202	7/84
High	vVFVFGPDkk	1	1	P30041	N-Term(Dimethyl); K9(Dimethyl); K10(Dimethyl)	1	0	1	1	2410	4444323	Light	Unique	0.949109	4007529	4.22241e+06	0	0.08611	25.61	0.798538	1	3	407.253	1219.74	-0.152631	31.0367	7/74
High	aPGDEEAQVENLITANATEPQkAEN	1	1	Q9H0Q3	N-Term(Dimet); K22(Dimet)	1	0	1	1	6998	9.5811e+07	Medium	Unique	0.949139	9.09379e+07	9.5811e+07	0.003	0.1943	30.15	0.793079	1	3	901.793	2703.36	2.93393	40.439	20/266
High	vGGSGGGGHGGGGGGGSSNAGGGGGGASGGGANSkPAQk	1	1	Q06945	N-Term(Dimet); K35(Dimet); K39(Dimet)	1	0	1	1	60	924499	Medium	Unique	0.949174	877510	924499	0	0.001153	49.24	0.0110392	0	5	607.703	3034.48	0.415098	7.92376	13/404
High	iISSIEQk	2	1	P62258-2	N-Term(Dimethyl); K8(Dimethyl)	1	0	1	1	5385	9.10083e+06	Light	Unique	0.949295	9.10083e+06	9.58694e+06	0.002	0.1572	34	0.0942121	0	2	487.3	973.593	0.0840254	19.2006	5/64
High	vIFGLFGk	1	1	P23284	N-Term(Dimethyl); K8(Dimethyl)	1	0	1	1	11219	4889640	Light	Unique	0.949318	4889640	5.15068e+06	0.004	0.2275	38.66	0.0253637	0	2	468.8	936.593	0.881489	43.6461	5/58
High	vQNTSLEAIVQNASSDNQGIQLSAVQAAR	1	1	O00629	N-Term(Dimet)	1	0	1	1	7338	3.02663e+07	Medium	Unique	0.949338	2.64389e+07	27849827	0	0.004525	51.05	0.00490066	0	3	1015.54	3044.59	0.387224	45.8454	15/316
Medium	yDGIILPGk	2	1	P62913-2	N-Term(Dimet); K9(Dimet)	1	0	1	1	10463	5.22598e+06	Medium	Unique	0.949433	2.70329e+06	2.84727e+06	0.012	0.2989	26.53	0.394638	0	2	520.336	1039.66	-0.0686878	31.4748	8/64
High	gGGQIIPTAR	1	1	P13639	N-Term(Dimet)	1	0	1	1	1370	1.35334e+07	Medium	Unique	0.949706	1.28528e+07	1.35334e+07	0	0.05149	47.87	0.00506328	0	2	501.306	1001.6	0.105107	20.5844	6/84
High	fSAVALck	1	1	P09936	N-Term(Dimet); C7(Carbamidomethyl); K8(Dimet)	1	0	1	1	10146	1.96822e+07	Medium	Unique	0.950202	1.87021e+07	1.96822e+07	0	0.03597	44.52	0.0108268	0	2	480.296	959.584	0.469582	26.4143	7/56
High	lAVDEEENADNNTk	2	1	F8WBE5	N-Term(Dimet); K14(Dimet)	1	0	1	1	5420	8.36911e+07	Medium	Unique	0.950274	7.95294e+07	8.36911e+07	0	0.004345	48.3	0.00835992	0	3	542.609	1625.81	0.297066	19.6646	10/134
High	kLEkEEEEGISQESSEEEQ	2	1	P17096-2	N-Term(Dimet); K1(Dimet); K4(Dimet)	1	0	1	1	5422	1.49987e+08	Medium	Unique	0.950427	1.42552e+08	1.49987e+08	0	0.02874	62.38	0.000498492	2	2	1167.09	2333.17	0.886565	19.6237	22/210
Medium	lENNDNkPVTNSR	3	1	R4GMX0	N-Term(Dimethyl); K7(Dimethyl)	1	0	1	1	4757	1.57971e+07	Light	Unique	0.950466	1.57971e+07	1.66204e+07	0.018	0.3266	19.12	6.79417	0	3	519.606	1556.8	0.468684	11.2685	6/136
High	vPTANVSVVDLTcR	1	1	P04406	N-Term(Dimethyl); C13(Carbamidomethyl)	1	0	1	1	2643	3.01924e+07	Light	Unique	0.950485	3.01924e+07	3.17653e+07	0	0.006589	55.34	0.0015884	0	3	520.28	1558.83	0.165931	33.666	8/140
High	gGGGYGGSGDGYNGFGNDGSNFGGGGSYNDFGNYNNQSSNFGPMk	2	1	P09651-2	N-Term(Dimethyl); K45(Dimethyl)	1	0	1	1	11120	8.86593e+06	Light	Unique	0.950486	8.86593e+06	9.32778e+06	0	0.0008315	61.27	0.000420587	0	3	1487.94	4461.82	2.82531	41.8045	25/478
High	iLVATNLFGR	7	1	H0Y400	N-Term(Dimet)	1	0	1	1	6972	5.13086e+06	Medium	Unique	0.950503	4.8769e+06	5.13086e+06	0	0.09242	44.16	0.00840511	0	2	568.361	1135.71	1.12092	40.0287	6/80
High	qFYDQALQQAVVDDDANNAk	9	1	E9PM31	N-Term(Dimet); K20(Dimet)	1	0	1	1	6711	6.74599e+07	Medium	Unique	0.950734	6.41364e+07	6.74599e+07	0	8.036e-05	97.06	1.60619e-07	0	2	1159.08	2317.16	1.83321	36.1886	22/212
High	gGEIQPVSVk	2	1	B8ZZL8	N-Term(Dimethyl); K10(Dimethyl)	1	0	1	1	5526	1.30012e+07	Light	Unique	0.950943	1.30012e+07	1.36719e+07	0	0.06146	53.27	0.00128436	0	2	535.316	1069.63	0.275405	20.9665	6/92
High	sGLSDLAESLTNDNETNS	1	1	Q96FV9	N-Term(Dimet)	1	0	1	1	3298	9.38208e+06	Medium	Unique	0.950949	8.3417e+06	8.77198e+06	0	0.02402	50.8	0.0049178	0	3	633.631	1898.88	1.81035	44.07	20/180
High	gATYGkPVHHGVNQLk	4	1	E7EX53	N-Term(Dimet); K6(Dimet); K16(Dimet)	1	0	1	1	702	3.88994e+06	Medium	Unique	0.951302	3.51233e+06	3.69213e+06	0	0.07209	18.04	3.12345	0	3	601.366	1802.08	-0.264637	14.1914	10/140
High	eVTkGPAESPDEGITTTEGEGEcEQTPEELEPVEk	1	1	P46821	N-Term(Dimet); K4(Dimet); C23(Carbamidomethyl); K35(Dimet)	1	0	1	1	6402	1.96426e+07	Medium	Unique	0.951412	1.80606e+07	1.8983e+07	0	0.02507	57.67	0.00156124	1	4	975.223	3897.87	-0.511279	32.1747	14/400
High	aSESSSSEESSDDDDEEDQkkQPVQk	3	1	Q14978	N-Term(Dimethyl); K20(Dimethyl); K21(Dimethyl); K26(Dimethyl)	1	0	1	1	596	46467171	Light	Unique	0.951666	46467171	48827177	0	0.0003547	51.67	0.00579505	2	4	749.84	2996.34	0.951628	13.1327	15/246
High	tIDDLEETLASAkEENVEIHQTLDQTLLELNNL	3	1	P07951-3	N-Term(Dimethyl); K13(Dimethyl)	1	0	1	1	4053	1.07895e+07	Light	Unique	0.951678	1.07895e+07	1.13373e+07	0	0.04036	44.41	0.0236201	1	3	1269.99	3807.95	1.87363	65.9355	18/350
High	lAVDEEENADNNTk	2	1	F8WBE5	N-Term(Dimethyl); K14(Dimethyl)	1	0	1	1	9688	4.76834e+07	Light	Unique	0.951896	4.76834e+07	5.0093e+07	0	0.00532	43.97	0.0197667	0	3	539.925	1617.76	0.513828	18.966	12/134
High	aSESSSSEESSDDDDEEDQkkQPVQk	3	1	Q14978	N-Term(Dimethyl); K20(Dimethyl); K21(Dimethyl); K26(Dimethyl)	1	0	1	1	9282	1.07153e+07	Light	Unique	0.951904	1.07153e+07	1.12567e+07	0	0.01243	72.95	4.37964e-05	2	3	999.451	2996.34	1.85239	12.8212	12/246
High	nIIHGSDSVk	2	1	P22392-2	N-Term(Dimethyl); K10(Dimethyl)	1	0	1	1	823	1.00826e+07	Light	Unique	0.951954	1.00826e+07	1.05915e+07	0	0.04235	17.41	5.87864	0	3	375.88	1125.63	-0.167935	15.2968	5/94
High	tPMGLLLEALGQEQEAGS	2	1	O60831	N-Term(Dimet)	1	0	1	1	7879	1.39445e+07	Medium	Unique	0.951981	1.27204e+07	13362018	0	0.0003922	78.61	9.22661e-06	0	2	938.488	1875.97	0.569811	56.7918	12/174
High	aPEPTPQQVAQQQ	3	1	F5GWX5	N-Term(Dimethyl)	1	0	1	1	5629	44152583	Light	Unique	0.952078	44152583	4.6375e+07	0.004	0.2081	48.53	0.00696076	0	2	725.371	1449.73	0.864551	22.3799	6/112
High	vANDNAPEHALRPGFLSTFALATDQGSk	1	1	Q9UHA4	N-Term(Dimethyl); K28(Dimethyl)	1	0	1	1	11072	3.94485e+07	Light	Unique	0.952089	3.84748e+07	4.0411e+07	0	0.03337	12.91	36.1273	0	4	746.638	2983.53	1.35459	41.0294	15/312
High	tkPIWTR	4	2	P08238;P07900	N-Term(Dimethyl); K2(Dimethyl)	1	0	1	1	5448	9.32573e+06	Light	Not Unique	0.952438	9.32573e+06	9.79143e+06	0.001	0.1401	19.75	2.5904	0	3	319.868	957.588	0.154697	20.0144	4/68
High	vIGSGcNLDSAR	1	1	P07195	N-Term(Dimet); C6(Carbamidomethyl)	1	0	1	1	5462	4.5862e+07	Medium	Unique	0.952607	4.34751e+07	4.5638e+07	0	0.003203	46.56	0.00927031	0	2	640.832	1280.66	-0.222309	20.1322	9/110
High	kGDVEGSQSQDEGEGSGESER	1	1	Q9UQE7	N-Term(Dimet); K1(Dimet)	1	0	1	1	381	3.20501e+07	Medium	Unique	0.952731	3.05351e+07	3.20501e+07	0	0.0001573	96.8	1.44088e-07	1	3	744.344	2231.02	1.06125	11.0643	21/234
High	aVFPSIVGRPR	2	1	P60709	N-Term(Dimethyl)	1	0	1	1	10283	1.83587e+08	Light	Unique	0.95287	1.83587e+08	1.92667e+08	0	0.03533	42.04	0.0194991	0	3	409.584	1226.74	0.132354	28.9582	8/84
High	sPSVSSPEPAEk	2	1	Q9UQ35-2	N-Term(Dimet); S1(Phospho); K12(Dimet)	1	0	1	1	5327	23277883	Medium	Unique	0.952993	2.21837e+07	23277883	0	0.02126	58.81	0.00060165	0	2	679.839	1358.67	0.620588	18.3536	15/108
High	aVFVDLEPTVIDEVR	3	2	G3V1U9;P68363	N-Term(Dimethyl)	1	0	1	1	7410	6.23541e+07	Light	Not Unique	0.953364	6.23541e+07	65404334	0	0.0007378	101.27	4.32978e-08	0	2	865.473	1729.94	1.20541	47.1315	12/128
High	aALRPLVkPk	4	1	D3YTI8	N-Term(Dimethyl); K8(Dimethyl); K10(Dimethyl)	1	0	1	1	1029	5.32558e+06	Light	Unique	0.953529	5.16296e+06	5.41458e+06	0	0.09088	17.05	1.08779	0	3	392.944	1176.82	-0.427961	17.2717	5/86
High	qAFPNTNR	2	1	P26641	N-Term(Dimet)	1	0	1	1	906	1.27201e+07	Medium	Unique	0.953531	1.20534e+07	1.26408e+07	0.007	0.2641	19.26	3.48912	0	2	490.267	979.526	0.255507	16.0695	5/70
High	aSESSSSEESSDDDDEEDQkkQPVQk	3	1	Q14978	N-Term(Dimet); K20(Dimet); K21(Dimet); K26(Dimet)	1	0	1	1	592	30763188	Medium	Unique	0.953631	26319146	2.75989e+07	0	6.005e-05	124.4	3.58231e-10	2	3	1004.82	3012.44	1.06422	13.0956	15/246
High	lQQQQAQQPLQQQQQR	4	1	Q9NVH2-4	N-Term(Dimet)	1	0	1	1	1065	1.59618e+07	Medium	Unique	0.95374	1.50015e+07	1.57291e+07	0	7.7e-05	81.78	3.97184e-06	0	2	1005.54	2010.08	0.560536	17.6247	12/150
High	dFLAGGIAAAISk	1	1	P12236	N-Term(Dimet); K13(Dimet)	1	0	1	1	7308	3.14856e+06	Medium	Unique	0.953785	3.00305e+06	3.14856e+06	0	0.006121	53.58	0.00097288	0	2	649.402	1297.8	0.111904	45.3186	11/118
High	dNLTLWTSENQGDEGDAGEGEN	2	1	P31946-2	N-Term(Dimet)	1	0	1	1	10918	9.15356e+07	Medium	Unique	0.953889	84288973	88363534	0	0.002169	74.89	1.81614e-05	0	2	1192.01	2383.01	1.56675	38.5514	22/248
High	aAkPTTTPEVk	1	1	P46821	N-Term(Dimethyl); K3(Dimethyl); K11(Dimethyl)	1	0	1	1	563	4.33665e+06	Light	Unique	0.954011	4.33665e+06	4.5457e+06	0.005	0.248	30.34	0.289246	0	3	409.584	1226.74	0.486524	12.864	4/104
High	tIAPALVSk	1	1	P06733	N-Term(Dimethyl); K9(Dimethyl)	1	0	1	1	5891	2.80186e+07	Light	Unique	0.954025	2.80186e+07	2.93688e+07	0.001	0.1374	48.52	0.00305112	0	2	478.313	955.619	0.583872	25.6736	7/78
High	sSGPTSLFAVTVAPPGAR	2	1	Q00839-2	N-Term(Dimethyl)	1	0	1	1	11050	5.39709e+06	Light	Unique	0.954078	5.39709e+06	5.65686e+06	0.007	0.2666	20.44	5.03875	0	2	871.978	1742.95	2.8714	40.72	17/156
High	kLEkEEEEGISQESSEEEQ	2	1	P17096-2	N-Term(Dimet); K1(Dimet); K4(Dimet)	1	0	1	1	1228	1.63716e+08	Medium	Unique	0.954089	1.56199e+08	1.63716e+08	0	0.001797	72.51	4.81772e-05	2	2	1167.09	2333.16	0.572647	19.2129	20/210
High	hVVFIAQR	2	1	B5MCP9	N-Term(Dimethyl)	1	0	1	1	5514	4.29255e+06	Light	Unique	0.954106	4.29255e+06	4.49902e+06	0.006	0.2522	22.73	1.25787	0	2	499.301	997.594	-0.221128	20.8347	4/60
High	aPLATGEDDDDEVPDLVENFDEASkNEAN	2	1	P20290-2	N-Term(Dimet); K25(Dimet)	1	0	1	1	11368	8.20016e+07	Medium	Unique	0.954307	7.82547e+07	8.20016e+07	0.004	0.2255	20.81	8.21054	1	4	796.621	3183.46	1.59385	46.3839	22/288
High	gALQNIIPASTGAAk	1	1	P04406	N-Term(Dimethyl); K15(Dimethyl)	1	0	1	1	6387	9.25478e+07	Light	Unique	0.954504	9.25478e+07	9.69591e+07	0	0.02798	50.31	0.00324677	0	2	734.43	1467.85	0.362382	32.0244	8/136
High	iFGVTTLDIVR	1	1	P40926	N-Term(Dimethyl)	1	0	1	1	3225	1.53289e+07	Light	Unique	0.954538	1.53289e+07	1.6059e+07	0	0.09215	32.96	0.171399	0	2	631.379	1261.75	0.0976522	42.5815	5/86
Medium	kLEkEEEEGISQESSEEEQ	2	1	P17096-2	N-Term(Dimethyl); K1(Dimethyl); K4(Dimethyl)	1	0	1	1	9693	8.59777e+07	Light	Unique	0.954545	8.59777e+07	9.0072e+07	0.014	0.3057	46.93	0.0162235	2	2	1161.05	2321.09	0.840144	19.0461	9/210
High	yLTEHPDPNNENIVGYNNkk	1	1	Q6P2Q9	N-Term(Dimethyl); K19(Dimethyl); K20(Dimethyl)	1	0	1	1	5827	5.98347e+07	Light	Unique	0.954798	5.98347e+07	6.26673e+07	0	0.05622	11.98	54.386	1	4	611.562	2443.23	0.482901	24.7873	15/190
High	fLEQQNk	1	1	P08670	N-Term(Dimethyl); K7(Dimethyl)	1	0	1	1	5087	2.35599e+07	Light	Unique	0.954875	22798627	23876038	0.001	0.106	25.13	0.887715	0	2	481.769	962.53	-0.407607	15.4617	6/54
High	lLPFNPQLFQNNcGETEQDTEk	1	1	O94919	N-Term(Dimet); C13(Carbamidomethyl); K22(Dimet)	1	0	1	1	3339	1.39814e+07	Medium	Unique	0.954996	1.33522e+07	1.39814e+07	0	0.002314	31.72	0.640707	0	4	672.337	2686.33	0.297877	44.968	12/214
High	tNEkVELQELNDR	1	1	P08670	N-Term(Dimet); K4(Dimet)	1	0	1	1	10008	2.72953e+07	Medium	Unique	0.955183	2.59196e+07	2.71357e+07	0.001	0.1375	44.76	0.0167365	1	3	551.308	1651.91	-0.138651	24.2482	7/140
High	vELQELNDR	1	1	P08670	N-Term(Dimethyl)	1	0	1	1	5922	6.01527e+07	Light	Unique	0.955193	6.01527e+07	6.29744e+07	0	0.01942	69.19	5.50581e-05	0	2	572.304	1143.6	-0.187106	26.1917	8/86
High	aPILIATDVASR	3	1	B4DLW8	N-Term(Dimethyl)	1	0	1	1	2519	9.363e+06	Light	Unique	0.955209	9.363e+06	9802042	0	0.0433	35.01	0.106497	0	2	627.875	1254.74	0.0522159	32.1772	5/96
High	kEGGGDSSASSPTEEEQEQGEIGAcSDEGTAQEGk	1	1	P49006	N-Term(Dimethyl); K1(Dimethyl); C25(Carbamidomethyl); K35(Dimethyl)	1	0	1	1	9846	6.05247e+07	Light	Unique	0.955548	6.05247e+07	6.33402e+07	0	3.239e-05	96.45	1.81862e-07	1	3	1209.19	3625.55	-2.63711	21.4957	27/402
Medium	vFLENVIR	1	1	P62805	N-Term(Dimethyl)	1	0	1	1	2737	1.30272e+08	Light	Unique	0.955856	1.30272e+08	1.36289e+08	0.02	0.3434	24.34	1.03573	0	2	509.308	1017.61	0.287275	35.1831	10/62
High	lGGHGPSFPLk	1	1	P13010	N-Term(Dimet); K11(Dimet)	1	0	1	1	1898	4.70438e+06	Medium	Unique	0.956121	4.32262e+06	4.521e+06	0.003	0.198	28.88	0.307824	0	3	391.912	1173.72	-0.639937	25.8091	5/80
High	lENNDNkPVTNSR	3	1	R4GMX0	N-Term(Dimet); K7(Dimet)	1	0	1	1	9098	2.94424e+06	Medium	Unique	0.956319	2.81563e+06	2.94424e+06	0	0.06958	21.5	3.47531	0	2	782.931	1564.85	0.52533	9.93088	5/136
High	eYQDLLNVk	4	3	Q16352;P12036-2;P08670	N-Term(Dimet); K9(Dimet)	1	0	1	1	6403	1.08984e+07	Medium	Not Unique	0.956336	1.04225e+07	1.08984e+07	0	0.01143	52.03	0.00212109	0	2	593.352	1185.7	0.0130741	32.1812	8/82
High	tIGGGDDSFNTFFSETGAGk	3	2	G3V1U9;P68363	N-Term(Dimet); K20(Dimet)	1	0	1	1	7164	3.74823e+07	Medium	Not Unique	0.956667	3.58581e+07	3.74823e+07	0	5.791e-06	126.52	1.61773e-10	0	2	1036.51	2072.01	0.801473	42.9369	15/202
High	tDADSESDNSDNNTIFVQGLGEGVSTDQVGEFFk	3	1	K7EPT6	N-Term(Dimet); K34(Dimet)	1	0	1	1	7652	8.10429e+07	Medium	Unique	0.956886	7.75488e+07	8.10429e+07	0	6.462e-05	87.9	1.63049e-06	0	3	1229.57	3686.71	-0.480643	51.803	27/374
High	qAPQGSRDSSSDSDSSSSEEEEEkTSk	3	1	Q14978	N-Term(Dimet); K24(Dimet); K27(Dimet)	1	0	1	1	9182	6.04858e+06	Medium	Unique	0.956982	5.78838e+06	6.04858e+06	0	0.01246	38.25	0.134916	2	3	990.795	2970.37	0.770743	11.26	18/300
High	eDEkGDDVDDPENQNSALADTDASGGLTk	3	1	Q02952-3	N-Term(Dimethyl); K4(Dimethyl); K29(Dimethyl)	1	0	1	1	6078	9.0824e+06	Light	Unique	0.95702	9.0824e+06	9.49029e+06	0	0.0173	50.92	0.00688338	1	3	1030.8	3090.39	-0.603251	28.0565	12/328
High	lVINGNPITIFQER	1	1	P04406	N-Term(Dimet)	1	0	1	1	7357	18053257	Medium	Unique	0.957061	1.72781e+07	18053257	0	8.484e-05	99.01	4.582e-08	0	2	823.482	1645.96	-0.446951	46.1341	12/132
High	eIVHIQAGQcGNQIGAk	5	3	Q9BVA1;Q13509;P07437	N-Term(Dimet); C10(Carbamidomethyl); K17(Dimet)	1	0	1	1	5841	2.38946e+07	Medium	Not Unique	0.957238	2.25502e+07	2.35576e+07	0	0.0002348	84.58	2.00851e-06	0	2	944.022	1887.04	0.233759	24.9563	21/150
High	eLEHNAEEtYGENDENTDDkNNDGEEQEVR	2	1	F8W785	N-Term(Dimethyl); T9(Phospho); K20(Dimethyl)	1	0	1	1	5624	3.77474e+07	Light	Unique	0.95736	3.77474e+07	3.94286e+07	0	0.0671	52.99	0.0026054	1	3	1220.15	3658.45	-2.38591	22.2362	16/336
High	iIYGGSVTGATck	2	1	P60174-1	N-Term(Dimet); C12(Carbamidomethyl); K13(Dimet)	1	0	1	1	1710	2.96291e+07	Medium	Unique	0.957529	2.83707e+07	2.96291e+07	0	0.03407	26.92	0.897794	0	2	695.897	1390.79	0.616177	24.0199	9/106
High	qTYSTEPNNLk	8	1	P46779-4	N-Term(Dimet); K11(Dimet)	1	0	1	1	9650	1.00734e+07	Medium	Unique	0.95762	9.64653e+06	1.00734e+07	0	0.09908	24.56	1.68044	0	2	679.874	1358.74	-0.220452	18.3014	5/108
High	tIIPLISQcTPk	1	1	P40926	N-Term(Dimet); C9(Carbamidomethyl); K12(Dimet)	1	0	1	1	2913	1.30688e+07	Medium	Unique	0.957673	1.25156e+07	1.30688e+07	0	0.05735	32.67	0.113369	0	2	717.946	1434.88	-0.162131	37.3136	8/114
High	gALQNIIPASTGAAk	1	1	P04406	N-Term(Dimet); K15(Dimet)	1	0	1	1	10470	8.76646e+07	Medium	Unique	0.958006	83289133	86940070	0	0.08527	46.34	0.00509608	0	2	738.456	1475.9	1.15829	31.5748	10/136
High	lDIDSPPITAR	2	1	P14618	N-Term(Dimet)	1	0	1	1	2499	7.33091e+06	Medium	Unique	0.958044	7.02333e+06	7.33091e+06	0.004	0.2164	19.77	4.02881	0	2	615.356	1229.7	0.244661	31.957	4/94
High	vETGVLkPGMVVTFAPVNVTTEVk	2	1	P68104	N-Term(Dimet); K7(Dimet); K24(Dimet)	1	0	1	1	3313	1.69263e+07	Medium	Unique	0.958045	1.62162e+07	1.69263e+07	0	0.01497	31.88	0.0536421	0	4	653.644	2611.55	0.180511	44.4276	17/258
High	aLLFIPR	1	1	P08238	N-Term(Dimet)	1	0	1	1	2947	7.70465e+06	Medium	Unique	0.958716	7.38658e+06	7.70465e+06	0.001	0.1484	40.98	0.0166142	0	2	431.297	861.586	0.18319	37.89	6/50
High	iVVVTAGVR	1	1	P07195	N-Term(Dimet)	1	0	1	1	5872	2.65895e+07	Medium	Unique	0.958777	2.54934e+07	2.65895e+07	0.002	0.1746	40.5	0.0115729	0	2	473.323	945.639	-0.255468	25.3805	7/64
High	eEEGkEEEGGEEEEAEGGEEETkSPPAEEAASPEk	2	1	P12036-2	N-Term(Dimethyl); K5(Dimethyl); K23(Dimethyl); K35(Dimethyl)	1	0	1	1	1457	3.75297e+07	Light	Unique	0.958786	3.75297e+07	3.91429e+07	0	0.005082	45.61	0.023691	2	4	961.927	3844.69	2.05543	21.5364	24/398
High	dVNAAIATIk	3	2	G3V1U9;P68363	N-Term(Dimet); K10(Dimet)	1	0	1	1	2400	6.64303e+07	Medium	Not Unique	0.959126	6.37151e+07	6.64303e+07	0	0.001873	69.73	1.78457e-05	0	2	540.349	1079.69	0.209762	30.9346	9/100
High	eAFSLFDkDGDGTITTk	4	1	P62158	N-Term(Dimet); K8(Dimet); K17(Dimet)	1	0	1	1	10744	1.07858e+07	Medium	Unique	0.959159	1.03453e+07	1.07858e+07	0.001	0.127	25.01	1.72184	1	3	647.691	1941.06	-0.839347	35.807	14/176
High	nTTIPTk	2	2	P38646;P11142	N-Term(Dimet); K7(Dimet)	1	0	1	1	9372	1.3101e+07	Medium	Not Unique	0.959453	1.25698e+07	1.3101e+07	0.003	0.1955	27.62	0.327541	0	2	419.778	838.548	-0.202645	14.1891	6/68
High	eSDTkNEVNGTSEDIkSEGDTQSN	1	1	O95232	N-Term(Dimethyl); K5(Dimethyl); K16(Dimethyl)	1	0	1	1	5457	93058116	Light	Unique	0.95949	93058116	96987093	0	0.001322	85.56	2.36234e-06	2	3	890.075	2668.21	1.34625	20.085	14/266
Medium	iLGLLDAYLk	2	1	P26641	N-Term(Dimethyl); K10(Dimethyl)	1	0	1	1	7486	6.16379e+06	Light	Unique	0.95981	6.16379e+06	6.42188e+06	0.044	0.4636	43.27	0.00991407	0	2	587.877	1174.75	1.60567	48.4009	6/72
High	dNIQGITkPAIR	1	1	P62805	N-Term(Dimet); K8(Dimet)	1	0	1	1	5850	3.98326e+07	Medium	Unique	0.959905	3.82355e+07	3.98326e+07	0	0.02833	38.9	0.0269437	0	2	695.437	1389.87	0.0340874	25.0774	8/120
Medium	lYEQLSGk	1	1	P30086	N-Term(Dimet); K8(Dimet)	1	0	1	1	1276	1.10316e+07	Medium	Unique	0.960105	10591466	1.10316e+07	0.045	0.4656	17.34	3.92619	0	2	501.31	1001.61	0.22042	19.6821	7/70
High	aVFVDLEPTVIDEVR	3	2	G3V1U9;P68363	N-Term(Dimet)	1	0	1	1	3446	6.01807e+07	Medium	Not Unique	0.960448	5.72694e+07	59627777	0	9.328e-05	86.26	1.21064e-06	0	2	867.486	1733.97	1.64778	46.9262	11/128
High	iLLAELEQLkGQGk	1	1	P08670	N-Term(Dimethyl); K10(Dimethyl); K14(Dimethyl)	1	0	1	1	10806	35197342	Light	Unique	0.960589	34599861	3.60194e+07	0	0.03128	49.73	0.00163027	1	3	542.007	1624.01	0.474654	36.8321	15/120
High	aVFPSIVGRPR	2	1	P60709	N-Term(Dimet)	1	0	1	1	10293	2.70712e+07	Medium	Unique	0.960661	2.60062e+07	2.70712e+07	0	0.009982	56.16	0.000621962	0	2	615.885	1230.76	0.323702	28.9225	9/84
High	iYDDDFFQNLDGVANALDNVDAR	1	1	P22314	N-Term(Dimet)	1	0	1	1	3821	5.31341e+07	Medium	Unique	0.960766	48724783	5.07145e+07	0	5.024e-05	67.9	0.000142322	0	3	878.086	2632.24	-1.01424	57.9684	12/242
High	iVVHcNNNQDFQEWLEQLNR	3	1	Q15052-2	N-Term(Dimet); C5(Carbamidomethyl)	1	0	1	1	7290	1.30842e+07	Medium	Unique	0.960797	1.23365e+07	1.28399e+07	0	0.002402	43.21	0.0453462	0	3	863.424	2588.26	-2.05416	44.9561	11/192
High	vGVNGFGR	1	1	P04406	N-Term(Dimethyl)	1	0	1	1	1467	4.83327e+07	Light	Unique	0.9609	4.83327e+07	5.02994e+07	0.009	0.2854	29.11	0.316618	0	2	417.235	833.463	0.67814	21.6261	4/66
High	gAGFNQNNGAGSENFGLGVVPVSASPSSVEVHPVLEk	3	1	R4GMX0	N-Term(Dimethyl); K37(Dimethyl)	1	0	1	1	11224	9.02462e+06	Light	Unique	0.96121	9.02462e+06	9.38881e+06	0	0.005734	41.41	0.0508938	0	3	1236.63	3707.88	3.19045	43.7025	35/400
High	gTGSGGQLQDLDcSSSDDEGAAQNSTkPSATk	2	1	P08240-2	N-Term(Dimethyl); C13(Carbamidomethyl); K27(Dimethyl); K32(Dimethyl)	1	0	1	1	9964	4.5867e+07	Light	Unique	0.961314	4.52085e+07	4.70278e+07	0	4.205e-05	93.9	4.05221e-07	0	3	1085.16	3253.48	0.539472	23.4454	32/356
High	iLLAELEQLkGQGk	1	1	P08670	N-Term(Dimethyl); K10(Dimethyl); K14(Dimethyl)	1	0	1	1	2878	4.25276e+07	Light	Unique	0.961359	4.25276e+07	4.4237e+07	0	0.01978	63.05	7.58782e-05	1	3	542.007	1624.01	0.361905	37.0013	14/120
Medium	lSSLPFQk	2	1	H3BRV9	N-Term(Dimethyl); K8(Dimethyl)	1	0	1	1	2317	5.04616e+06	Light	Unique	0.961413	5.04616e+06	5.2487e+06	0.033	0.4108	20.39	2.45165	0	2	488.297	975.586	-1.43114	30.1016	4/60
High	akSSDSDSDSSSEDEPPkNQkPk	3	1	Q14978	N-Term(Dimet); K2(Dimet); K18(Dimet); K21(Dimet); K23(Dimet)	1	0	1	1	81	3.58658e+06	Medium	Unique	0.961514	3.44854e+06	3.58658e+06	0	0.03449	29.28	0.693556	2	3	875.138	2623.4	1.62392	8.11756	19/242
High	dFSALESQLQDTQELLQEENR	1	1	P35579	N-Term(Dimet)	1	0	1	1	11781	1.88847e+07	Medium	Unique	0.961778	1.75754e+07	1.82738e+07	0	0.02048	53.67	0.00374728	0	3	842.416	2525.23	1.41161	55.2146	16/222
High	aVFPSIVGRPR	2	1	P60709	N-Term(Dimethyl)	1	0	1	1	6166	245434011	Light	Unique	0.961889	245434011	255158260	0	0.09592	37.11	0.0607925	0	3	409.584	1226.74	0.430879	29.4297	8/84
High	iLPTLEAVAALGNk	1	1	Q12905	N-Term(Dimet); K14(Dimet)	1	0	1	1	11359	6.62218e+06	Medium	Unique	0.961902	6.36989e+06	6.62218e+06	0	0.02087	59.3	0.00011561	0	2	737.479	1473.95	1.414	46.237	11/110
High	vLEQLTGQTPVFSk	2	1	P62913-2	N-Term(Dimethyl); K14(Dimethyl)	1	0	1	1	6621	5.24483e+06	Light	Unique	0.961913	5.24483e+06	5.4525e+06	0	0.006674	64.72	0.000152808	0	2	801.957	1602.91	-1.59768	35.0422	8/144
High	tVIIEQSWGSPk	1	1	P10809	N-Term(Dimethyl); K12(Dimethyl)	1	0	1	1	2535	2.29147e+07	Light	Unique	0.961956	2.29147e+07	2.38209e+07	0	0.006673	66.9	0.00010174	0	2	700.893	1400.78	-0.320964	32.4263	9/118
High	yIDQEELNk	4	2	P08238;P07900	N-Term(Dimet); K9(Dimet)	1	0	1	1	9736	3.08085e+07	Medium	Not Unique	0.962144	2.96423e+07	3.08085e+07	0	0.009548	51.69	0.00281086	0	2	608.34	1215.67	0.868021	19.7638	6/80
High	vIcILSHPIkNTNDANScQIIIPQNQVNR	4	1	Q5SX91	N-Term(Dimet); C3(Carbamidomethyl); K10(Dimet); C18(Carbamidomethyl)	1	0	1	1	2762	8.56035e+07	Medium	Unique	0.96226	8.08709e+07	8.40427e+07	0	0.08743	22.64	1.84042	1	4	856.717	3423.85	0.814629	35.3875	6/284
Medium	rRPSSNLNNNVR	2	1	Q9NW75-2	N-Term(Dimet)	1	0	1	1	4749	3.60701e+06	Medium	Unique	0.962281	3.47095e+06	3.60701e+06	0.04	0.4434	23.05	2.05488	1	3	486.944	1458.82	-0.321079	11.184	5/112
High	dFLAGGIAAAISk	1	1	P12236	N-Term(Dimethyl); K13(Dimethyl)	1	0	1	1	11296	3.4462e+06	Light	Unique	0.962853	3.4462e+06	3.57915e+06	0	0.005998	61.03	0.000303238	0	2	645.376	1289.74	-1.65227	45.0522	9/118
High	vAVLGASGGIGQPLSLLLk	1	1	P40926	N-Term(Dimet); K19(Dimet)	1	0	1	1	7776	1.67018e+07	Medium	Unique	0.962986	1.57855e+07	1.63922e+07	0	0.0007677	77.99	4.02697e-07	0	2	929.107	1857.21	2.44533	54.5521	14/174
High	dVNAAIATIk	3	2	G3V1U9;P68363	N-Term(Dimethyl); K10(Dimethyl)	1	0	1	1	10417	3.59251e+07	Light	Not Unique	0.962998	3.59251e+07	3.73054e+07	0	0.0174	70.56	2.46742e-05	0	2	536.324	1071.64	0.137648	30.8949	9/100
High	vPTANVSVVDLTcR	1	1	P04406	N-Term(Dimet); C13(Carbamidomethyl)	1	0	1	1	2642	1.02257e+08	Medium	Unique	0.963016	97183074	1.00915e+08	0	0.00345	51.97	0.00328021	0	2	781.93	1562.85	1.05855	33.6521	10/140
High	lSVDYGkk	3	2	G3V1U9;P68363	N-Term(Dimethyl); K7(Dimethyl); K8(Dimethyl)	1	0	1	1	5364	1.47163e+07	Light	Not Unique	0.963146	1.47163e+07	1.52794e+07	0.005	0.2449	23.39	1.06747	1	3	331.871	993.598	0.0546279	18.8093	4/62
High	lEcLLNNNk	2	1	E9PCY4	N-Term(Dimethyl); C3(Carbamidomethyl); K9(Dimethyl)	1	0	1	1	1711	3.97819e+07	Light	Unique	0.963268	3.93737e+07	4.08751e+07	0	0.02536	51.12	0.00277392	0	2	587.319	1173.63	0.121879	24.0548	6/70
High	vQEHEDSGDSEVENEAk	1	1	Q9Y5J1	N-Term(Dimet); K17(Dimet)	1	0	1	1	9430	4.12321e+06	Medium	Unique	0.963357	3.87771e+06	4.0252e+06	0	0.001978	36.01	0.173548	0	3	655.976	1965.91	0.907172	15.0572	18/182
High	tIAQDYGVLk	1	1	Q06830	N-Term(Dimethyl); K10(Dimethyl)	1	0	1	1	2118	2.61947e+07	Light	Unique	0.963386	2.61947e+07	2.71902e+07	0	0.03044	59.19	0.000425739	0	2	582.337	1163.67	-0.673677	28.0743	7/92
High	kASSSDSEDSSEEEEEVQGPPAkk	3	1	Q14978	N-Term(Dimethyl); K1(Dimethyl); K23(Dimethyl); K24(Dimethyl)	1	0	1	1	891	1.83566e+07	Light	Unique	0.963476	1.83566e+07	1.90525e+07	0.002	0.1729	14	38.1586	2	4	666.32	2662.26	0.486309	15.9296	10/256
High	dAVTYTEHAk	1	1	P62805	N-Term(Dimethyl); K10(Dimethyl)	1	0	1	1	892	1.79316e+07	Light	Unique	0.963579	1.79316e+07	1.86093e+07	0	0.05415	39.91	0.0364016	0	3	397.54	1190.61	0.373079	16.0237	11/84
High	vAGQDGSVVQFk	8	1	P61956-2	N-Term(Dimet); K12(Dimet)	1	0	1	1	1792	20215636	Medium	Unique	0.963622	1.94802e+07	20215636	0	0.07019	46.65	0.00915803	0	2	649.881	1298.76	-0.160675	24.7994	8/108
Medium	lPFAAAQIGNSFR	1	1	P41250	N-Term(Dimet)	1	0	1	1	10947	5.18259e+06	Medium	Unique	0.963858	4.99528e+06	5.18259e+06	0.03	0.3974	12.18	23.4903	0	2	712.404	1423.8	0.855793	39.054	4/108
High	vADPVDSSNLDTcGSISQVIEQLPQPNR	5	1	C9JXV0	N-Term(Dimet); C13(Carbamidomethyl)	1	0	1	1	11432	9.61884e+07	Medium	Unique	0.963921	83394429	86515871	0	0.01504	27.52	1.53716	0	3	1024.51	3071.53	1.0898	47.5582	12/290
High	dNLTLWTSENQGDEGDAGEGEN	2	1	P31946-2	N-Term(Dimet)	1	0	1	1	6911	7.24797e+07	Medium	Unique	0.96399	6.67742e+07	69268577	0	5.889e-05	89.13	6.78588e-07	0	2	1192.01	2383.01	1.2594	38.9756	15/248
High	tIQFVDWcPTGFk	2	1	G3V1U9	N-Term(Dimethyl); C8(Carbamidomethyl); K13(Dimethyl)	1	0	1	1	11341	3.19361e+07	Light	Unique	0.964032	3.19361e+07	3.31276e+07	0	0.003567	70.86	4.60586e-05	0	2	827.92	1654.83	1.34971	45.9411	8/134
High	sSVPGVR	1	1	P08670	N-Term(Dimet)	1	0	1	1	5091	2.11112e+07	Medium	Unique	0.964051	2.03523e+07	2.11112e+07	0.005	0.2355	20.22	2.49106	0	2	367.229	733.45	-0.112187	15.4232	4/50
Medium	fkDPNAPk	4	1	Q5T7C4	N-Term(Dimethyl); K2(Dimethyl); K8(Dimethyl)	1	0	1	1	4944	5.25584e+06	Light	Unique	0.96414	5.25584e+06	5.45132e+06	0.032	0.4056	30.93	0.307637	1	2	500.795	1000.58	-0.257126	13.5726	6/68
High	aLPFWNEEIVPQIk	2	1	P15259	N-Term(Dimethyl); K14(Dimethyl)	1	0	1	1	11571	6.03319e+06	Light	Unique	0.96417	6.03319e+06	6.25739e+06	0	0.04081	39.55	0.0545437	0	2	870.491	1739.97	0.514561	50.5583	8/122
High	aPQTAPSAQQQRPYGYEQGQYGNYQQ	6	1	H0YDW4	N-Term(Dimet)	1	0	1	1	5939	1.84147e+07	Medium	Unique	0.964213	16217575	16819497	0	0.05597	26.79	2.02323	0	3	997.471	2990.4	0.133263	26.2461	10/272
High	iISNAScTTNcLAPLAk	1	1	P04406	N-Term(Dimethyl); C7(Carbamidomethyl); C11(Carbamidomethyl); K17(Dimethyl)	1	0	1	1	6308	4.39709e+07	Light	Unique	0.964262	4.39709e+07	4.56006e+07	0	0.0001792	69.97	6.99062e-05	0	3	630.665	1889.98	-0.298217	31.0087	11/166
High	iLGLLDAYLk	2	1	P26641	N-Term(Dimet); K10(Dimet)	1	0	1	1	3513	6.26647e+06	Medium	Unique	0.964264	6.04253e+06	6.26647e+06	0	0.01585	36.77	0.0163358	0	2	591.901	1182.79	-0.608997	48.244	5/72
High	lHFFMPGFAPLTSR	5	3	Q9BVA1;P07437;Q9BUF5	N-Term(Dimet)	1	0	1	1	3472	8.3529e+06	Medium	Not Unique	0.96447	8.05612e+06	8.3529e+06	0	0.05095	27.43	0.970181	0	3	551.635	1652.89	-0.26839	47.4757	9/106
High	vEIIANDQGNR	5	3	P11021;P08107-2;P11142	N-Term(Dimet)	1	0	1	1	1345	2.62742e+08	Medium	Not Unique	0.964708	2.52696e+08	261940045	0	0.04795	59.92	0.000442934	0	2	630.846	1260.68	0.0869458	20.3699	8/100
High	aLAAAGYDVEkNNSR	3	1	P16403	N-Term(Dimethyl); K11(Dimethyl)	1	0	1	1	1366	1.05591e+07	Light	Unique	0.964812	1.01065e+07	1.04751e+07	0	0.006343	72.95	2.90379e-05	1	2	817.93	1634.85	1.59722	20.5535	11/132
High	aSGQAFELILSPR	2	1	P16949	N-Term(Dimethyl)	1	0	1	1	7053	8.09978e+06	Light	Unique	0.965007	8.09978e+06	8.3935e+06	0	0.01469	59.13	0.000546206	0	2	708.896	1416.79	0.676715	41.202	14/132
High	vGINYQPPTVVPGGDLAk	3	2	G3V1U9;P68363	N-Term(Dimet); K18(Dimet)	1	0	1	1	2925	5.93283e+07	Medium	Not Unique	0.965026	5.72533e+07	5.93283e+07	0	0.03521	35.48	0.0873484	0	3	630.371	1889.1	-0.562249	37.5107	8/176
High	tPMGLLLEALGQEQEAGS	2	1	O60831	N-Term(Dimet)	1	0	1	1	11846	14755644	Medium	Unique	0.965034	1.42397e+07	14755644	0	0.04746	43.84	0.0275585	0	2	938.49	1875.97	2.71713	56.7868	8/174
High	aAGVNVEPFWPGLFAk	1	1	P05386	N-Term(Dimethyl); K16(Dimethyl)	1	0	1	1	3658	3977306	Light	Unique	0.965546	3977306	4119231	0	0.06398	27.92	0.84778	0	3	586.992	1758.96	1.32288	52.1286	8/142
High	tIDDLEETLASAkEENVEIHQTLDQTLLELNNL	3	1	P07951-3	N-Term(Dimet); K13(Dimet)	1	0	1	1	8284	1.43178e+07	Medium	Unique	0.965624	1.38256e+07	1.43178e+07	0	0.003064	62.68	0.0002533	1	3	1272.67	3816	2.01832	66.1594	15/350
Medium	tGPNLHGLFGR	2	1	C9JFR7	N-Term(Dimet)	1	0	1	1	6457	1.11264e+06	Medium	Unique	0.965646	1.07442e+06	1.11264e+06	0.02	0.3416	14.27	14.2592	0	3	400.898	1200.68	-0.360235	32.8574	7/94
High	tVALWDLR	13	1	H0YEU5	N-Term(Dimethyl)	1	0	1	1	3024	2.3776e+06	Light	Unique	0.965678	2.3776e+06	2.4621e+06	0.004	0.2128	32.98	0.175873	0	2	501.293	1001.58	0.219917	39.1333	4/66
High	qIQAAYSILSEVQQAVSQGSSDSQILDLSNR	1	1	P09874	N-Term(Dimethyl)	1	0	1	1	3956	65665910	Light	Unique	0.965681	65665910	67999612	0	5.04e-06	129	9.71135e-11	0	3	1121.91	3363.7	-0.344271	62.2302	28/344
High	nTTIPTk	2	2	P38646;P11142	N-Term(Dimethyl); K7(Dimethyl)	1	0	1	1	723	1.90387e+07	Light	Not Unique	0.965751	1.90387e+07	1.97139e+07	0.002	0.1611	19.71	2.70097	0	2	415.753	830.499	0.361734	14.3801	5/68
Medium	iISSIEQk	2	1	P62258-2	N-Term(Dimethyl); K8(Dimethyl)	1	0	1	1	1176	1.09404e+07	Light	Unique	0.96598	1.09404e+07	1.13257e+07	0.046	0.4705	33.93	0.0987974	0	2	487.299	973.592	-1.16979	18.6855	5/64
High	lLLPGELAk	16	2	P06899;O60814	N-Term(Dimet); K9(Dimet)	1	0	1	1	10637	5.00568e+08	Medium	Not Unique	0.96611	4.83604e+08	5.00568e+08	0.003	0.1852	24.06	0.279563	0	2	509.361	1017.72	-0.597161	34.182	5/64
High	lAELEEFINGPNNAHIQQVGDR	2	1	Q00610-2	N-Term(Dimet)	1	0	1	1	6981	4.68249e+07	Medium	Unique	0.966129	4.33684e+07	4.48889e+07	0	0.001102	55.78	0.00201431	0	3	832.765	2496.28	1.41852	40.1924	16/230
High	gSYGDLGGPIITTQVTIPk	4	1	Q5T6W5	N-Term(Dimethyl); K19(Dimethyl)	1	0	1	1	7114	3.19548e+06	Light	Unique	0.966329	3.19548e+06	3.30683e+06	0	0.02282	43	0.0237262	0	3	658.37	1973.09	-0.288134	42.0636	18/182
High	sTTTGHLIYk	2	1	P68104	N-Term(Dimethyl); K10(Dimethyl)	1	0	1	1	5310	3.28577e+07	Light	Unique	0.96668	3.28577e+07	3.39903e+07	0	0.0151	42.8	0.0206433	0	3	392.893	1176.66	0.575118	18.1669	7/78
High	dAVTYTEHAk	1	1	P62805	N-Term(Dimet); K10(Dimet)	1	0	1	1	9476	9.78277e+06	Medium	Unique	0.966707	9.45707e+06	9.78277e+06	0	0.01672	49.49	0.0043809	0	3	400.223	1198.66	0.385535	15.7162	11/84
High	kGEGDAATEQAAPQAPASSEEk	2	1	P17677	N-Term(Dimethyl); K1(Dimethyl); K22(Dimethyl)	1	0	1	1	5208	9890428	Light	Unique	0.966787	9.57189e+06	9.90072e+06	0	0.02703	24.87	2.67593	1	3	752.706	2256.1	1.41739	16.882	9/246
High	aPILIATDVASR	3	1	B4DLW8	N-Term(Dimethyl)	1	0	1	1	10500	6161315	Light	Unique	0.966887	6161315	6.37232e+06	0	0.01252	49.86	0.00350726	0	2	627.875	1254.74	0.24679	32.0575	6/96
High	vAAAPDEDLDGDDEDDAEDENNIDNR	1	1	Q9BXV9	N-Term(Dimet)	1	0	1	1	6077	4.99691e+07	Medium	Unique	0.966928	45533431	4.70908e+07	0	6.314e-05	78.57	7.50505e-06	0	3	955.396	2864.17	-0.583599	28.0501	24/246
High	yRPGTVALR	9	2	P68431;K7EK07	N-Term(Dimet)	1	0	1	1	9715	5.13578e+07	Medium	Not Unique	0.96693	49659410	5.13578e+07	0.001	0.1323	34.39	0.108083	0	3	355.555	1064.65	0.345855	19.421	10/78
High	dSYVGDEAQSkR	2	1	P60709	N-Term(Dimethyl); K11(Dimethyl)	1	0	1	1	803	2.23923e+07	Light	Unique	0.967016	2.23923e+07	2.31561e+07	0	0.03485	35.18	0.13877	1	3	470.901	1410.69	0.827002	15.1275	5/112
High	aLPGQLkPFETLLSQNQGGk	1	1	P09211	N-Term(Dimethyl); K7(Dimethyl); K20(Dimethyl)	1	0	1	1	3280	5.90934e+07	Light	Unique	0.967017	5.90934e+07	6.1109e+07	0	0.003397	47.72	0.00595458	0	3	737.423	2210.25	0.219733	43.8391	17/190
High	vIHDNFGIVEGLMTTVHAITATQk	1	1	P04406	N-Term(Dimethyl); K24(Dimethyl)	1	0	1	1	7892	2.49567e+07	Light	Unique	0.967269	2.49567e+07	25801182	0	0.0004438	67.22	9.96719e-05	0	4	663.613	2651.43	2.15511	57.1529	21/258
High	aALEALGScLNNk	3	1	P34897-3	N-Term(Dimethyl); C9(Carbamidomethyl); K13(Dimethyl)	1	0	1	1	2420	1.07479e+07	Light	Unique	0.967327	1.07479e+07	11110923	0	0.0005461	78.19	7.80447e-06	0	2	708.88	1416.75	1.32011	31.1411	11/108
High	sTTTGHLIYk	2	1	P68104	N-Term(Dimet); K10(Dimet)	1	0	1	1	1066	3.55907e+07	Medium	Unique	0.967369	34429302	3.55907e+07	0	0.01184	70.7	2.73258e-05	0	2	592.86	1184.71	0.546178	17.631	8/78
High	lVQDVANNTNEEAGDGTTTATVLAR	1	1	P10809	N-Term(Dimet)	1	0	1	1	2318	9.22727e+07	Medium	Unique	0.967741	84359656	87171734	0	1.439e-06	121.13	6.40428e-10	0	2	1296.66	2592.3	-0.501393	30.0858	24/270
High	eDQTEYLEER	3	2	P07900;P08238	N-Term(Dimet)	1	0	1	1	9884	5.9103e+06	Medium	Not Unique	0.967867	5.50785e+06	5.6907e+06	0	0.0296	54.23	0.00129621	0	2	672.316	1343.62	-1.6189	22.1532	7/102
High	dNIQGITkPAIR	1	1	P62805	N-Term(Dimethyl); K8(Dimethyl)	1	0	1	1	1782	85626678	Light	Unique	0.96797	85626678	8.84601e+07	0.002	0.1603	25.47	0.980359	0	3	461.277	1381.82	0.62996	24.7125	14/120
High	iSSIQSIVPALEIANAHR	1	1	P10809	N-Term(Dimet)	1	0	1	1	7223	1.66512e+07	Medium	Unique	0.96804	16119074	1.66512e+07	0	5.994e-05	70.98	2.58869e-05	0	3	651.047	1951.13	-0.294255	43.9133	13/182
Medium	sFVLNLGk	1	1	P09382	N-Term(Dimet); K8(Dimet)	1	0	1	1	2742	1.00098e+07	Medium	Unique	0.968222	9.69175e+06	1.00098e+07	0.034	0.4149	30.51	0.115418	0	2	471.317	941.627	-0.425633	35.064	4/62
High	sGAFGHLFRPDNFIFGQSGAGNNWAk	1	1	Q13509	N-Term(Dimet); K26(Dimet)	1	0	1	1	3365	3.0929e+07	Medium	Unique	0.968227	2.99463e+07	3.0929e+07	0	0.0001464	48.55	0.0106333	0	5	572.698	2859.46	1.79892	45.4409	14/268
Medium	lLLPGELAk	16	2	P06899;O60814	N-Term(Dimethyl); K9(Dimethyl)	1	0	1	1	2685	6.93629e+08	Light	Not Unique	0.968384	6.93629e+08	7.16275e+08	0.025	0.3635	27.09	0.308883	0	2	505.336	1009.67	-0.196528	34.3961	6/64
High	eIVHIQAGQcGNQIGAk	5	3	Q9BVA1;Q13509;P07437	N-Term(Dimet); C10(Carbamidomethyl); K17(Dimet)	1	0	1	1	1772	2.94031e+07	Medium	Not Unique	0.968763	28484583	2.94031e+07	0	0.0001286	80.26	5.41916e-06	0	2	944.022	1887.04	0.815958	24.5952	12/150
High	eIVHIQAGQcGNQIGAk	5	3	Q9BVA1;Q13509;P07437	N-Term(Dimet); C10(Carbamidomethyl); K17(Dimet)	1	0	1	1	10021	1.49486e+08	Medium	Not Unique	0.968853	1.44587e+08	1.49235e+08	0	0.0001281	51.19	0.00437834	0	3	629.684	1887.04	0.356011	24.396	18/150
High	aGLQFPVGR	11	3	Q96QV6;Q96KK5;P0C0S5	N-Term(Dimethyl)	1	0	1	1	2365	486022874	Light	Not Unique	0.968943	486022874	501601180	0	0.04403	46.83	0.00683788	0	2	486.785	972.563	0.404647	30.8124	5/76
High	nVTLPAVFk	1	1	P36578	N-Term(Dimet); K9(Dimet)	1	0	1	1	2900	6.36752e+06	Medium	Unique	0.968989	6.17006e+06	6.36752e+06	0.001	0.1369	31.55	0.0996925	0	2	526.852	1052.7	1.533	37.1914	8/80
High	aLELDSNNEk	1	1	Q02790	N-Term(Dimet); K10(Dimet)	1	0	1	1	9731	3.86768e+07	Medium	Unique	0.96904	3.74794e+07	3.86768e+07	0	0.02273	50.11	0.00361965	0	2	598.834	1196.66	0.315195	19.6881	8/90
High	iLLAELEQLkGQGk	1	1	P08670	N-Term(Dimethyl); K10(Dimethyl); K14(Dimethyl)	1	0	1	1	6781	2.84586e+07	Light	Unique	0.969286	2.84586e+07	2.93604e+07	0	0.009836	47.33	0.0028451	1	3	542.006	1624	0.136406	37.2249	17/120
High	skPVETPPEQNGTLTSQPNNR	2	1	C9JAF7	N-Term(Dimethyl); K2(Dimethyl)	1	0	1	1	1248	2.53452e+07	Light	Unique	0.969327	2.53452e+07	2.61472e+07	0	0.005201	50.66	0.0068356	0	3	784.072	2350.2	1.18651	19.4328	19/228
High	lVQDVANNTNEEAGDGTTTATVLAR	1	1	P10809	N-Term(Dimet)	1	0	1	1	6288	3.08254e+08	Medium	Unique	0.969376	283921888	292891500	0.004	0.2123	4.9	267.855	0	3	864.775	2592.31	2.17752	30.7149	11/270
High	lLEGEESR	3	2	P41219;P08670	N-Term(Dimethyl)	1	0	1	1	835	1.06714e+07	Light	Not Unique	0.969383	10020635	1.03371e+07	0.004	0.2093	32.45	0.131462	0	2	480.754	960.5	0.106359	15.406	5/64
High	vIFGLFGk	1	1	P23284	N-Term(Dimethyl); K8(Dimethyl)	1	0	1	1	3283	5.49548e+06	Light	Unique	0.969462	5.49548e+06	5.66859e+06	0	0.0724	36.15	0.0458387	0	2	468.8	936.592	0.425318	43.798	5/58
Medium	gILTLk	2	1	P60709	N-Term(Dimet); K6(Dimet)	1	0	1	1	6018	53263291	Medium	Unique	0.969606	5.16444e+07	53263291	0.02	0.344	31.2	0.067172	0	2	354.777	708.547	0.342214	27.3225	5/40
High	gFSDEDNTWEPEENLDcPDLIAEFLQSQk	5	1	C9JWS9	N-Term(Dimet); C17(Carbamidomethyl); K29(Dimet)	1	0	1	1	11924	6.30253e+07	Medium	Unique	0.969791	6.11213e+07	6.30253e+07	0	0.0003769	68.01	0.000161517	0	3	1164.21	3490.62	2.08745	58.5099	22/316
High	yHTVNGHNcEVR	2	1	P09651-2	N-Term(Dimethyl); C9(Carbamidomethyl)	1	0	1	1	4768	1.62174e+06	Light	Unique	0.969795	1.62174e+06	1.67225e+06	0.003	0.1888	12.19	24.01	0	3	505.237	1513.7	-0.0396479	11.4143	10/116
High	sLNILTAFQk	2	1	F8VY02	N-Term(Dimethyl); K10(Dimethyl)	1	0	1	1	11234	1.26931e+06	Light	Unique	0.969876	1.26931e+06	1.30874e+06	0.005	0.2381	35.68	0.0706274	0	2	595.862	1190.72	2.17117	43.9093	8/96
High	sLVSVTk	2	1	P08238	N-Term(Dimet); K7(Dimet)	1	0	1	1	5468	2.46263e+07	Medium	Unique	0.970014	2.38879e+07	2.46263e+07	0.005	0.2366	25.91	0.187848	0	2	399.283	797.559	0.535489	20.2528	5/58
High	tFcQLILDPIFk	1	1	P13639	N-Term(Dimethyl); C3(Carbamidomethyl); K12(Dimethyl)	1	0	1	1	11578	6.50109e+06	Light	Unique	0.970286	6177127	6.36629e+06	0	0.04212	50.2	0.00471623	0	2	775.937	1550.87	0.862342	50.7493	8/118
High	iSSSLPSGNNNGk	4	1	C9JDP3	N-Term(Dimethyl); K13(Dimethyl)	1	0	1	1	1036	8.91181e+06	Light	Unique	0.970388	8.91181e+06	9.18375e+06	0.001	0.1286	29.1	0.524094	0	2	665.852	1330.7	-0.0592016	17.3499	6/114
High	iEDVGSDEEDDSGkDkk	2	1	P08238	N-Term(Dimet); K14(Dimet); K16(Dimet); K17(Dimet)	1	0	1	1	5025	1.39399e+07	Medium	Unique	0.970408	1.35274e+07	1.39399e+07	0.005	0.2434	26.57	1.48852	2	4	499.268	1994.05	0.559202	14.6628	8/160
High	sLQSVAEER	4	1	E7EX53	N-Term(Dimethyl)	1	0	1	1	5559	4.5131e+06	Light	Unique	0.970576	4.5131e+06	4.64992e+06	0.002	0.1744	31.27	0.238304	0	2	523.778	1046.55	0.879351	21.4042	5/90
High	nLLSVAYk	10	7	P31946-2;P62258-2;Q04917;P61981;P31947-2;P27348;P63104	N-Term(Dimethyl); K8(Dimethyl)	1	0	1	1	2416	6.06273e+07	Light	Not Unique	0.970644	6.06273e+07	6.24609e+07	0.004	0.2274	21.67	1.4691	0	2	482.298	963.588	0.651688	31.0906	7/70
High	lLLPGELAk	16	2	P06899;O60814	N-Term(Dimet); K9(Dimet)		0	2	2	6588	5.40754e+08	Medium	Not Unique	0.970657	5.24887e+08	5.40754e+08	0.008	0.2765	33.33	0.0324232	0	2	509.362	1017.72	0.00256579	34.6536	7/64
High	sLDSDESEDEEDDYQQk	1	1	Q13442	N-Term(Dimethyl); K17(Dimethyl)	1	0	1	1	9815	1.84378e+07	Light	Unique	0.970775	1.74508e+07	1.79762e+07	0	1.435e-06	134.24	1.21054e-11	0	2	1044.42	2087.84	0.541926	21.1648	13/156
High	tNEkVELQELNDR	1	1	P08670	N-Term(Dimet); K4(Dimet)	1	0	1	1	1741	1.49497e+07	Medium	Unique	0.970917	1.45149e+07	1.49497e+07	0	0.007011	33.34	0.235593	1	2	826.46	1651.91	1.56911	24.3194	10/140
High	iSLPLPNFSSLNLR	1	1	P08670	N-Term(Dimet)	1	0	1	1	11659	5.84875e+07	Medium	Unique	0.970935	5.67876e+07	5.84875e+07	0	0.02514	32.9	0.134652	0	2	801.98	1602.95	0.734949	52.5468	11/134
High	lAVNMVPFPR	6	4	Q9BVA1;Q13509;P07437;Q9BUF5	N-Term(Dimethyl)	1	0	1	1	3048	2.73466e+07	Light	Not Unique	0.971123	2.73466e+07	28159795	0	0.003249	62.75	0.000203992	0	2	586.336	1171.67	-0.19496	39.5696	9/86
High	gLTSVINQk	1	1	P07195	N-Term(Dimethyl); K9(Dimethyl)	1	0	1	1	1669	3.47442e+07	Light	Unique	0.971183	3.47442e+07	3.57752e+07	0	0.07083	58.94	0.00032313	0	2	508.311	1015.62	0.370744	23.653	8/70
High	yLAEFATGNDRk	2	1	P62258-2	N-Term(Dimet); K12(Dimet)	1	0	1	1	1577	1.22876e+07	Medium	Unique	0.971438	1.19367e+07	1.22876e+07	0	0.04875	23.38	2.234	1	3	483.604	1448.8	0.343742	22.7175	14/106
High	lLcGLLAER	1	1	P14174	N-Term(Dimet); C3(Carbamidomethyl)	1	0	1	1	6532	2.04342e+07	Medium	Unique	0.971523	1.98523e+07	2.04342e+07	0	0.04414	37.52	0.0596615	0	2	538.826	1076.64	0.442298	33.8409	7/64
Medium	yLLGTSLARPcIAR	2	1	Q5T6L6	N-Term(Dimet); C11(Carbamidomethyl)	1	0	1	1	2609	7.7677e+06	Medium	Unique	0.971563	7546810	7.7677e+06	0.021	0.345	16.17	9.13648	0	3	541.65	1622.94	0.13647	33.2821	10/116
High	aAAAAAALQAk	1	1	P36578	N-Term(Dimet); K11(Dimet)	1	0	1	1	1071	19244731	Medium	Unique	0.971585	1.86979e+07	19244731	0	0.002299	73.15	8.44397e-06	0	2	510.836	1020.67	0.0337689	17.6908	8/86
High	lVQDVANNTNEEAGDGTTTATVLAR	1	1	P10809	N-Term(Dimet)	1	0	1	1	2311	4.41229e+08	Medium	Unique	0.971597	407721140	419640344	0	0.0001499	70.96	6.6896e-05	0	3	864.773	2592.3	-0.153409	30.0113	23/270
High	sGPFGQIFRPDNFVFGQSGAGNNWAk	4	2	Q9BVA1;P07437	N-Term(Dimethyl); K26(Dimethyl)	1	0	1	1	7511	5.91203e+08	Light	Not Unique	0.971636	5.91203e+08	6.08461e+08	0	0.0007108	42.87	0.0483211	0	4	714.358	2854.41	0.868391	48.7961	22/274
High	aGVIFPVGR	7	1	D6RCF2	N-Term(Dimethyl)	1	0	1	1	2436	4.50288e+06	Light	Unique	0.971667	4204071	4.32666e+06	0.001	0.1326	28.14	0.372989	0	2	472.29	943.573	0.144201	31.2704	6/66
High	sPPTVLVIcGPGNNGGDGLVcAR	4	1	Q8NCW5-2	N-Term(Dimet); C9(Carbamidomethyl); C21(Carbamidomethyl)	1	0	1	1	3044	67763916	Medium	Unique	0.97197	62274152	6.40701e+07	0	8.29e-05	80	8.628e-06	0	2	1171.6	2342.19	-0.497944	39.4141	14/228
High	eNQELNAHNQELNNR	6	1	J3KSW8	N-Term(Dimet)	1	0	1	1	5237	1.32973e+07	Medium	Unique	0.972023	1.26563e+07	1.30206e+07	0	0.004571	44.68	0.0229724	0	3	618.972	1854.9	0.622355	17.2272	7/158
Medium	hLIPAANTGESk	2	1	P62258-2	N-Term(Dimethyl); K12(Dimethyl)	1	0	1	1	5220	6.09126e+06	Light	Unique	0.972035	6.09126e+06	6.2665e+06	0.026	0.3682	19.97	4.25982	0	2	647.362	1293.72	0.418255	17.0309	8/104
High	iITLAGPTNAIFk	14	1	F8W0G4	N-Term(Dimethyl); K13(Dimethyl)	1	0	1	1	11133	6.74653e+06	Light	Unique	0.972082	6.74653e+06	6.94028e+06	0.002	0.1713	24.57	0.806689	0	2	707.938	1414.87	0.940272	42.0319	8/114
High	aVFPSIVGRPR	2	1	P60709	N-Term(Dimet)	1	0	1	1	2199	371154530	Medium	Unique	0.972187	3.59787e+08	370079791	0	0.08958	32.25	0.153026	0	3	410.926	1230.76	0.436755	28.8843	8/84
High	sTGGAPTFNVTVTk	1	1	P07737	N-Term(Dimethyl); K14(Dimethyl)	1	0	1	1	2198	1.7876e+07	Light	Unique	0.972312	1.7876e+07	1.83851e+07	0	0.00129	71.94	3.1315e-05	0	2	718.393	1435.78	0.198668	28.8886	11/138
High	aVFPSIVGRPR	2	1	P60709	N-Term(Dimet)	1	0	1	1	6176	5.16632e+07	Medium	Unique	0.97236	5.02352e+07	5.16632e+07	0	0.01574	75.45	7.32427e-06	0	2	615.885	1230.76	0.323702	29.3078	10/84
Medium	vIFGLFGk	1	1	P23284	N-Term(Dimethyl); K8(Dimethyl)	1	0	1	1	7220	4.61913e+06	Light	Unique	0.972453	4.61913e+06	4.74998e+06	0.016	0.3198	27.36	0.347381	0	2	468.799	936.592	-0.226355	43.8252	4/58
Medium	sLVSVTk	2	1	P08238	N-Term(Dimethyl); K7(Dimethyl)	1	0	1	1	9726	1.57399e+07	Light	Unique	0.972557	1.57399e+07	1.6184e+07	0.048	0.4894	16.74	4.39984	0	2	395.258	789.508	0.209003	19.7047	4/58
High	tGISDVFAk	1	1	P19338	N-Term(Dimet); K9(Dimet)	1	0	1	1	10484	1.08067e+07	Medium	Unique	0.972592	1.05105e+07	1.08067e+07	0.001	0.1454	39.31	0.0249443	0	2	501.31	1001.61	0.200452	31.8232	6/72
High	qITVNDLPVGR	2	2	Q06830;P32119	N-Term(Dimethyl)	1	0	1	1	2449	3.76765e+07	Light	Not Unique	0.97269	3.76765e+07	3.87343e+07	0	0.01633	54.5	0.0013474	0	2	620.357	1239.71	0.387984	31.5515	6/106
High	tFcQLILDPIFk	1	1	P13639	N-Term(Dimethyl); C3(Carbamidomethyl); K12(Dimethyl)	1	0	1	1	3604	6.01385e+06	Light	Unique	0.972904	6.01385e+06	6.18134e+06	0	0.0647	43.35	0.0230358	0	2	775.938	1550.87	2.51527	50.8823	10/118
High	iLGLLDAYLk	2	1	P26641	N-Term(Dimethyl); K10(Dimethyl)	1	0	1	1	11464	6.61909e+06	Light	Unique	0.972924	6.61909e+06	6.8033e+06	0.001	0.131	44.4	0.00912052	0	2	587.876	1174.75	0.774378	48.2536	6/72
High	gGIVDEGALLR	2	1	Q5SZU1	N-Term(Dimet)	1	0	1	1	6475	2.67396e+06	Medium	Unique	0.973	2.60177e+06	2.67396e+06	0	0.02286	60.03	0.00035345	0	2	566.337	1131.67	-0.465504	33.114	10/82
High	tFIAIkPDGVQR	2	1	P22392-2	N-Term(Dimethyl); K6(Dimethyl)	1	0	1	1	2174	5.9444e+07	Light	Unique	0.973189	5.9444e+07	6.10817e+07	0	0.05907	26.41	0.776646	0	3	467.613	1400.83	-0.368455	28.641	8/114
High	lLPFNPQLFQNNcGETEQDTEk	1	1	O94919	N-Term(Dimethyl); C13(Carbamidomethyl); K22(Dimethyl)	1	0	1	1	11283	9.3119e+07	Light	Unique	0.97354	9.29257e+07	9.54513e+07	0	0.001511	59.83	0.000901091	0	3	893.432	2678.28	2.02905	44.7705	21/214
High	aPLATGEDDDDEVPDLVENFDEASkNEAN	2	1	P20290-2	N-Term(Dimet); K25(Dimet)	1	0	1	1	11347	839730697	Medium	Unique	0.973654	8.17607e+08	839730697	0	0.02617	52.16	0.0059953	1	3	1061.83	3183.46	1.27214	46.0632	18/288
Medium	tIAPALVSk	1	1	P06733	N-Term(Dimet); K9(Dimet)	1	0	1	1	10068	1.92484e+07	Medium	Unique	0.973656	1.87414e+07	1.92484e+07	0.025	0.3653	30.91	0.064147	0	2	482.338	963.669	0.15425	25.102	6/78
High	sGPFGQIFRPDNFVFGQSGAGNNWAk	4	2	Q9BVA1;P07437	N-Term(Dimet); K26(Dimet)	1	0	1	1	11471	5706627016	Medium	Not Unique	0.973792	5557064913	5706627016	0	0.0001942	55.98	0.00202976	0	3	954.826	2862.46	2.60404	48.3442	24/274
High	vAPEEHPVLLTEAPLNPk	2	1	P60709	N-Term(Dimethyl); K18(Dimethyl)	1	0	1	1	6516	1.69058e+08	Light	Unique	0.973798	1.69058e+08	1.73607e+08	0	0.01888	41.99	0.0274435	0	3	670.714	2010.13	0.61128	33.6355	7/156
High	tPSQLSDNNcRQ	1	1	Q4G0F5	N-Term(Dimethyl); C10(Carbamidomethyl)	1	0	1	1	582	3.54932e+07	Light	Unique	0.973824	3.54932e+07	36447241	0	0.09252	40.07	0.0359312	1	2	724.334	1447.66	0.59449	13.0388	8/116
High	iFGVTTLDIVR	1	1	P40926	N-Term(Dimet)	1	0	1	1	11153	1.5171e+07	Medium	Unique	0.974099	1.4778e+07	1.5171e+07	0.001	0.1284	47.3	0.00475018	0	2	633.392	1265.78	-0.160782	42.3668	6/86
High	aLIVEPSRELAEQTLNNIk	1	1	Q92499	N-Term(Dimet); K19(Dimet)	1	0	1	1	3198	3.98299e+07	Medium	Unique	0.974116	3.8799e+07	3.98299e+07	0	0.003836	44.05	0.00704848	1	3	734.771	2202.3	1.216	41.8655	8/184
Medium	vISSIEQk	7	5	P31946-2;Q04917;P61981;P27348;P31947-2	N-Term(Dimethyl); K8(Dimethyl)	1	0	1	1	9559	2.60132e+07	Light	Not Unique	0.974157	2.60132e+07	2.67032e+07	0.014	0.3055	34.86	0.0766665	0	2	480.292	959.577	0.111306	16.9677	5/64
High	gPAESPDEGITTTEGEGEcEQTPEELEPVEk	1	1	P46821	N-Term(Dimethyl); C19(Carbamidomethyl); K31(Dimethyl)	1	0	1	1	2594	4.4355e+07	Light	Unique	0.974177	4.37782e+07	4.49387e+07	0	0.0002947	57.5	0.00160801	0	3	1134.18	3400.51	0.638554	33.1187	36/312
High	lTFScLGGSDNFk	2	1	B4DP11	N-Term(Dimet); C5(Carbamidomethyl); K13(Dimet)	1	0	1	1	2920	13290969	Medium	Unique	0.9744	1.29507e+07	13290969	0	0.02389	66.41	0.000121228	0	2	755.397	1509.79	1.20941	37.3799	8/116
Medium	eSYSIYVYk	4	1	P06899	N-Term(Dimet); K9(Dimet)	1	0	1	1	2363	2.11266e+07	Medium	Unique	0.974681	20591700	2.11266e+07	0.024	0.3568	26.42	0.960708	0	2	608.342	1215.68	0.999953	30.5404	5/70
High	aPEPTPQQVAQQQ	3	1	F5GWX5	N-Term(Dimet)	1	0	1	1	9861	3.4351e+07	Medium	Unique	0.97475	3.3317e+07	34180017	0.006	0.2548	36.78	0.102082	0	2	727.384	1453.76	1.22519	21.8128	7/112
High	tLTSDVANLANEkEELNNk	2	1	E9PF63	N-Term(Dimet); K13(Dimet); K19(Dimet)	1	0	1	1	10515	2.66042e+07	Medium	Unique	0.975182	2.5944e+07	2.66042e+07	0	0.03788	38.47	0.0609895	1	3	733.747	2199.23	0.0877425	32.301	16/194
High	aIAQSQSVQESLESLLQSIGEVEQNLEGk	10	1	H0Y390	N-Term(Dimet); K29(Dimet)	1	0	1	1	8606	1.33161e+07	Medium	Unique	0.975184	1.29857e+07	1.33161e+07	0	1.684e-06	85.82	1.2384e-06	0	4	795.43	3178.7	0.988581	72.8845	21/318
High	vVSSIEQk	1	1	P63104	N-Term(Dimet); K8(Dimet)	1	0	1	1	9408	8.04824e+06	Medium	Unique	0.975225	7.84884e+06	8.04824e+06	0.005	0.2464	26.11	0.499854	0	2	477.31	953.612	0.09302	14.7504	4/64
High	vTIAQGGVLPNIQAVLLPk	7	1	Q96KK5	N-Term(Dimethyl); K19(Dimethyl)	1	0	1	1	11643	2.13881e+08	Light	Unique	0.975329	2.13881e+08	2.19292e+08	0	0.0002825	74.02	3.06125e-06	0	3	663.082	1987.23	0.0146938	52.1478	12/172
High	vAcIGAWHPAR	3	1	B5MCW2	N-Term(Dimet); C3(Carbamidomethyl)	1	0	1	1	5824	5.88188e+06	Medium	Unique	0.975353	5.73691e+06	5.88188e+06	0	0.04894	31.37	0.316986	0	3	423.899	1269.68	-0.0209923	24.7506	6/82
High	vTIAQGGVLPNIQAVLLPk	7	1	Q96KK5	N-Term(Dimet); K19(Dimet)	1	0	1	1	7680	1.381e+08	Medium	Unique	0.975394	1.34702e+08	1.381e+08	0	0.000262	96.91	5.11298e-09	0	2	998.145	1995.28	0.703335	52.4615	14/172
High	gGNFGFGDSR	2	1	P22626-2	N-Term(Dimethyl)	1	0	1	1	5788	9.20881e+06	Light	Unique	0.975403	9.20881e+06	9.44103e+06	0	0.03513	38.4	0.0231559	0	2	521.241	1041.47	-0.92825	24.2862	8/88
High	vGGTSDVEVNEk	1	1	P10809	N-Term(Dimet); K12(Dimet)	1	0	1	1	1018	9.85553e+06	Medium	Unique	0.975635	9.6154e+06	9.85553e+06	0.004	0.2115	19.73	4.91102	0	2	649.358	1297.71	0.603282	17.1725	5/106
High	aEGNNQAPGEEEEEEEEATNTHPPASLPSQk	1	1	P10645	N-Term(Dimethyl); K31(Dimethyl)	1	0	1	1	10176	1.33215e+08	Light	Unique	0.975637	1.33215e+08	1.36542e+08	0	0.0003399	79.12	1.1951e-05	0	3	1125.84	3375.51	0.565395	26.9353	29/348
High	vSHVLAALQAGNR	2	1	Q5TCU6	N-Term(Dimethyl)	1	0	1	1	10055	8.72089e+06	Light	Unique	0.975713	8.72089e+06	8.93797e+06	0.002	0.1808	33.36	0.182751	0	3	455.265	1363.78	-0.156704	24.932	6/104
High	vVLAYEPVWAIGTGk	2	1	P60174-1	N-Term(Dimethyl); K15(Dimethyl)	1	0	1	1	3400	2.57411e+07	Light	Unique	0.975842	2.57411e+07	2.63783e+07	0	0.00115	67.28	7.33401e-05	0	2	829.98	1658.95	0.531026	46.2096	8/126
High	dSYVGDEAQSk	2	1	P60709	N-Term(Dimethyl); K11(Dimethyl)	1	0	1	1	9509	3.39984e+07	Light	Unique	0.975949	3.39984e+07	3.48362e+07	0	0.01033	42.56	0.0162783	0	2	627.796	1254.59	0.393315	16.2356	15/102
High	aIAQSQSVQESLESLLQSIGEVEQNLEGk	10	1	H0Y390	N-Term(Dimet); K29(Dimet)	1	0	1	1	4259	1.72961e+07	Medium	Unique	0.976278	1.68858e+07	1.72961e+07	0	0.000208	81.55	3.19408e-06	0	3	1060.24	3178.7	1.93367	72.545	26/318
High	aIEENNNFSk	5	1	P16949	N-Term(Dimet); K10(Dimet)	1	0	1	1	5352	1.98056e+09	Medium	Unique	0.976416	1.93385e+09	1.98056e+09	0	0.009611	58.66	0.000584672	0	2	615.334	1229.66	0.236912	18.6733	7/94
High	aAAAAAALQAk	1	1	P36578	N-Term(Dimet); K11(Dimet)	1	0	1	1	5313	1.43569e+07	Medium	Unique	0.976472	1.38806e+07	1.4215e+07	0	0.01114	76.66	3.75987e-06	0	2	510.836	1020.67	0.0935683	18.1815	8/86
Medium	iAGQVAAANk	1	1	P39019	N-Term(Dimethyl); K10(Dimethyl)	1	0	1	1	4991	8.77087e+06	Light	Unique	0.976564	8.77087e+06	8.98136e+06	0.017	0.3231	24.62	1.08323	0	2	499.803	998.599	-0.804086	14.1921	5/86
High	vTIAQGGVLPNIQAVLLPk	7	1	Q96KK5	N-Term(Dimethyl); K19(Dimethyl)	1	0	1	1	3661	2.97224e+08	Light	Unique	0.976714	2.97224e+08	3.0431e+08	0	0.001404	60.97	5.89478e-05	0	3	663.083	1987.23	1.39681	52.6612	21/172
Medium	aTVTPSPVkGk	2	1	Q9H1E3-2	N-Term(Dimethyl); K9(Dimethyl); K11(Dimethyl)	1	0	1	1	664	4.33979e+06	Light	Unique	0.976876	4.33979e+06	4.44252e+06	0.048	0.4863	29.13	0.282419	1	3	390.248	1168.73	0.473296	13.9591	8/92
High	dLPLLLFR	2	1	Q5SZU1	N-Term(Dimet)	1	0	1	1	3698	5.32217e+06	Medium	Unique	0.977049	5.0681e+06	5.18715e+06	0	0.06921	53.11	0.00113367	0	2	509.833	1018.66	-0.370986	53.2392	7/56
High	kQPHGGQQkPSYGSGYQSHQGQQQSYNQSPYSNYGPPQGk	2	1	Q12906	N-Term(Dimethyl); K1(Dimethyl); K9(Dimethyl); K40(Dimethyl)	1	0	1	1	9836	6.41433e+07	Light	Unique	0.977177	6.35852e+07	6.50703e+07	0.003	0.2	16.41	20.1853	1	5	904.835	4520.14	0.777812	21.3275	13/432
High	iSLPLPNFSSLNLR	1	1	P08670	N-Term(Dimethyl)	1	0	1	1	3680	4.84777e+07	Light	Unique	0.977308	4.84777e+07	4.96033e+07	0	0.01846	48.02	0.00552716	0	2	799.967	1598.93	0.635759	52.9991	11/134
High	vTQSNFAVGYk	1	1	P21796	N-Term(Dimethyl); K11(Dimethyl)	1	0	1	1	1851	9.60205e+06	Light	Unique	0.977393	9.60205e+06	9.82414e+06	0.002	0.1695	15.09	13.1284	0	2	635.345	1269.68	-0.510547	25.3749	7/100
High	gIAYIEFk	1	1	P19338	N-Term(Dimet); K8(Dimet)	1	0	1	1	6596	5.94661e+06	Medium	Unique	0.977433	5812420	5.94661e+06	0	0.04382	32.93	0.115185	0	2	502.817	1004.63	0.0610009	34.7433	6/56
High	aLTSADGASEEQSQNDEDNQGSEk	4	1	D6RH20	N-Term(Dimet); K24(Dimet)	1	0	1	1	1031	1.14261e+08	Medium	Unique	0.97745	1.11685e+08	1.14261e+08	0	1.707e-05	87.74	1.36456e-06	0	3	858.723	2574.15	0.654866	17.2916	23/248
High	tSTSPPPEkSGDEGSEDEAPSGED	2	1	Q9H1E3-2	N-Term(Dimethyl); K9(Dimethyl)	1	0	1	1	9554	1.65303e+08	Light	Unique	0.977457	1.63733e+08	1.6751e+08	0.008	0.2781	30.04	0.594598	1	3	821.018	2461.04	1.06901	16.8641	9/230
High	lSNIFVIGk	1	1	P62701	N-Term(Dimet); K9(Dimet)	1	0	1	1	6858	3.15955e+06	Medium	Unique	0.977514	3.0885e+06	3.15955e+06	0.002	0.1637	38.63	0.0135237	0	2	527.86	1054.71	1.15915	38.2296	7/76
High	sLDSDESEDEEDDYQQk	1	1	Q13442	N-Term(Dimethyl); K17(Dimethyl)	1	0	1	1	1434	2.69527e+07	Light	Unique	0.977548	2.69527e+07	2.75717e+07	0	3.033e-05	134.68	1.11705e-11	0	2	1044.43	2087.84	1.24353	21.3375	13/156
High	lVEALcAEHQINLIk	1	1	P25398	N-Term(Dimethyl); C6(Carbamidomethyl); K15(Dimethyl)	1	0	1	1	2776	9.06358e+06	Light	Unique	0.977649	9.06358e+06	9.2708e+06	0	0.01276	30.21	0.407368	0	3	603.01	1807.02	0.432064	35.5412	17/132
High	qFYDQALQQAVVDDDANNAk	9	1	E9PM31	N-Term(Dimethyl); K20(Dimethyl)	1	0	1	1	2811	8.09924e+07	Light	Unique	0.977721	76385376	78125951	0	0.0006227	110.03	8.39282e-09	0	2	1155.06	2309.1	-0.203453	36.0619	14/212
High	yFPTQALNFAFk	1	1	P12236	N-Term(Dimethyl); K12(Dimethyl)	1	0	1	1	3479	1.31454e+07	Light	Unique	0.977764	1.31454e+07	1.34444e+07	0	0.03717	44.82	0.0173787	0	2	751.906	1502.81	0.883874	47.669	7/102
High	vLSIGDGIAR	5	1	K7ERX7	N-Term(Dimet)	1	0	1	1	2263	8.47463e+06	Medium	Unique	0.977774	8.28627e+06	8.47463e+06	0.008	0.271	20.42	2.46156	0	2	516.821	1032.63	-0.454388	29.4877	6/78
High	gLTSVINQk	1	1	P07195	N-Term(Dimethyl); K9(Dimethyl)	1	0	1	1	9966	1.97437e+07	Light	Unique	0.977781	19620694	2.00665e+07	0	0.0183	63.81	0.000105288	0	2	508.311	1015.62	0.430841	23.5265	8/70
Medium	qVHPDTGISSk	16	2	P06899;O60814	N-Term(Dimet); K11(Dimet)	1	0	1	1	623	8.05111e+07	Medium	Not Unique	0.977821	7.87254e+07	8.05111e+07	0.016	0.3213	17.06	7.27724	0	2	616.858	1232.71	-0.191244	13.4046	8/110
High	vEIIANDQGNR	5	3	P11021;P08107-2;P11142	N-Term(Dimethyl)	1	0	1	1	9761	149853979	Light	Not Unique	0.977848	149853979	153248800	0	0.02175	54.45	0.00150209	0	2	628.834	1256.66	0.930052	20.3096	13/100
Medium	eDGNEEDkENQGDETQGQQPPQRR	2	1	P67809	N-Term(Dimethyl); K8(Dimethyl)	1	0	1	1	4922	2.49047e+07	Light	Unique	0.977878	2.47496e+07	2.53095e+07	0.037	0.4354	16.66	18.4444	2	5	568.86	2840.27	0.279099	13.3006	15/252
High	gFAFVTFDDHDSVDkIVIQk	2	1	P09651-2	N-Term(Dimet); K15(Dimet); K20(Dimet)	1	0	1	1	11188	1.22954e+07	Medium	Unique	0.978107	1.20262e+07	1.22954e+07	0	0.002574	50.72	0.00359352	1	4	595.086	2377.32	0.403326	42.9474	13/178
High	vTIAQGGVLPNIQAVLLPk	7	1	Q96KK5	N-Term(Dimet); K19(Dimet)	1	0	1	1	7679	2.41784e+08	Medium	Unique	0.978109	2.36491e+08	2.41784e+08	0	0.001235	66.11	6.0247e-06	0	3	665.766	1995.28	0.574238	52.4027	17/172
High	lIAPVAEEEATVPNNk	1	1	P07195	N-Term(Dimethyl); K16(Dimethyl)	1	0	1	1	10351	7.64026e+06	Light	Unique	0.978173	7.64026e+06	7810743	0.001	0.1325	44.57	0.0194209	0	3	584.325	1750.96	1.05775	29.7216	13/132
High	sGDETPGSEVPGDkAAEEQGDDQDSEk	2	1	H3BQZ7	N-Term(Dimet); K14(Dimet); K27(Dimet)	1	0	1	1	9737	5.51877e+07	Medium	Unique	0.978192	5.39842e+07	5.51877e+07	0	0.003662	63.7	0.000393562	1	3	958.446	2873.32	1.71155	19.7884	25/284
Medium	vLTPELYAELR	1	1	P12277	N-Term(Dimet)	1	0	1	1	6915	6.00019e+06	Medium	Unique	0.978355	5.45579e+06	5.57649e+06	0.023	0.3544	24.34	1.30704	0	2	668.394	1335.78	-0.774709	39.0254	6/92
High	akPVVSDDDSEEEQEEDRSGSGSEED	6	1	P51532-5	N-Term(Dimethyl); K2(Dimethyl)	1	0	1	1	5356	1.85564e+08	Light	Unique	0.978592	1.84984e+08	1.89031e+08	0	1.028e-05	92.92	2.82258e-07	1	3	961.072	2881.2	1.57762	18.7145	17/272
High	akEQEAEPEEQEEDSSSDPR	1	1	P55081	N-Term(Dimet); K2(Dimet)	1	0	1	1	773	8.70767e+06	Medium	Unique	0.978613	8.52144e+06	8.70767e+06	0	0.04392	42.93	0.0379477	1	3	785.362	2354.07	0.128461	14.8086	16/218
High	sGAFGHLFRPDNFIFGQSGAGNNWAk	1	1	Q13509	N-Term(Dimethyl); K26(Dimethyl)	1	0	1	1	3359	6.37826e+08	Light	Unique	0.978704	6.37826e+08	651704446	0	0.0007113	49.63	0.0102349	0	4	713.608	2851.41	1.2673	45.595	14/268
Medium	fLEQQNk	1	1	P08670	N-Term(Dimet); K7(Dimet)	1	0	1	1	782	2.19406e+07	Medium	Unique	0.978968	21352679	2.18114e+07	0.036	0.4301	12.7	15.4182	0	2	485.794	970.581	0.243103	15.0431	6/54
High	lNWLSVDFNNWk	2	1	B4DP11	N-Term(Dimet); K12(Dimet)	1	0	1	1	11641	3.38928e+07	Medium	Unique	0.978972	3.25357e+07	33234561	0	0.0723	59.07	0.000657615	0	2	800.444	1599.88	2.12728	52.0585	7/112
High	dLPLLLFR	2	1	Q5SZU1	N-Term(Dimet)	1	0	1	1	11693	4.59145e+06	Medium	Unique	0.979033	4.49518e+06	4.59145e+06	0.002	0.1807	38.87	0.0287909	0	2	509.834	1018.66	0.527771	53.1247	6/56
High	dAVTYTEHAk	1	1	P62805	N-Term(Dimet); K10(Dimet)	1	0	1	1	890	2.21809e+07	Medium	Unique	0.979034	2.17158e+07	2.21809e+07	0	0.01415	66.77	8.53503e-05	0	2	599.831	1198.65	-0.698021	15.9146	9/84
High	aIPQLQGYLR	1	1	Q02878	N-Term(Dimethyl)	1	0	1	1	6795	6641262	Light	Unique	0.979063	6641262	6.78329e+06	0	0.07856	30.46	0.295125	0	2	593.851	1186.69	0.472335	37.3561	5/86
High	tEcEGkREDEGEPGDEGQLEDEGNQEk	1	1	Q5H9L2	N-Term(Dimet); C3(Carbamidomethyl); K6(Dimet); K27(Dimet)	1	0	1	1	1180	3.70161e+07	Medium	Unique	0.979294	3.62497e+07	3.70161e+07	0.001	0.1038	16.73	19.4882	2	4	790.862	3160.42	-0.0895376	18.7094	11/300
Medium	xSEILR	4	2	P07900;P08238	N-Term(Dimethyl); X1(I)	1	0	1	1	5795	3.41462e+07	Light	Not Unique	0.979295	3.41462e+07	3.48681e+07	0.014	0.3037	34.36	0.0895207	0	2	379.742	758.477	0.237562	24.5361	5/42
High	lVLVGDGGTGk	3	1	P62826	N-Term(Dimet); K11(Dimet)	1	0	1	1	10051	1.51329e+07	Medium	Unique	0.979298	1.48196e+07	1.51329e+07	0.001	0.1065	41.08	0.0131557	0	2	540.349	1079.69	-0.477862	24.8722	8/86
High	lQEkEDLQELNDR	4	1	P02545-2	N-Term(Dimet); K4(Dimet)	1	0	1	1	1665	45351908	Medium	Unique	0.979333	34719240	35451910	0	0.01853	38.68	0.072794	1	3	565.312	1693.92	-0.105625	23.5844	8/136
High	tLNGGSDAQDGNQPQHNGESNEDSkDNHEASTk	1	1	O75475	N-Term(Dimet); K25(Dimet); K33(Dimet)	1	0	1	1	9257	1.3285e+07	Medium	Unique	0.979369	1.30109e+07	1.3285e+07	0.003	0.1982	18.92	13.4606	1	4	895.167	3577.65	1.63882	12.4082	19/378
High	aGFAGDDAPR	2	1	P60709	N-Term(Dimethyl)	1	0	1	1	1028	8.93227e+07	Light	Unique	0.979422	8.93227e+07	9.11994e+07	0	0.006956	48.11	0.00382682	0	2	502.743	1004.48	-0.0502535	17.4449	8/74
High	nFILDQTNVSAAAQR	2	1	Q00839-2	N-Term(Dimet)	1	0	1	1	2640	7.659e+06	Medium	Unique	0.979517	7.50212e+06	7.659e+06	0	3.44e-05	71.57	3.89658e-05	0	2	840.455	1679.9	0.451757	33.6277	11/150
High	dFVNYLVR	1	1	Q08211	N-Term(Dimethyl)	1	0	1	1	6950	1.18487e+06	Light	Unique	0.979542	609058	621779	0.002	0.1558	32.89	0.189425	0	2	527.29	1053.57	0.473139	39.5852	7/64
High	aADPPAENSSAPEAEQGGAE	2	1	P67809	N-Term(Dimethyl)	1	0	1	1	1190	94782044	Light	Unique	0.979594	94782044	9.67564e+07	0	0.002121	49.94	0.00493369	0	3	642.617	1925.84	0.602884	18.8746	20/202
High	lcQcSDNIDPNAVGNcNR	1	1	P11047	N-Term(Dimet); C2(Carbamidomethyl); C4(Carbamidomethyl); C16(Carbamidomethyl)	1	0	1	1	1684	18181843	Medium	Unique	0.979961	1.74177e+07	1.77739e+07	0	0.02544	26.31	1.24391	0	3	713.649	2138.93	0.77577	23.7579	18/174
High	lScFAQTVSPAEk	2	1	J3KNT0	N-Term(Dimethyl); C3(Carbamidomethyl); K13(Dimethyl)	1	0	1	1	10183	5.55925e+06	Light	Unique	0.980028	4.73715e+06	4.83369e+06	0	0.0289	49.58	0.00605902	0	2	747.389	1493.77	2.60699	27.0527	10/130
High	yLTVAAVFR	2	1	P07437	N-Term(Dimet)	1	0	1	1	2958	1.87871e+07	Medium	Unique	0.980447	1.84198e+07	1.87871e+07	0	0.02104	40.21	0.031447	0	2	536.329	1071.65	1.03604	38.0647	7/64
High	sGPPAPEEEEEEERQSGNTEQk	4	1	Q9NTI5-5	N-Term(Dimet); K22(Dimet)	1	0	1	1	9619	1.78306e+07	Medium	Unique	0.980503	1.67544e+07	1.70875e+07	0	0.02248	20.14	8.19115	1	3	841.064	2521.18	0.202885	17.8521	12/222
High	ySVQTADHR	2	1	J3KNT0	N-Term(Dimethyl)	1	0	1	1	571	3.98499e+06	Light	Unique	0.980567	3.98499e+06	4.06397e+06	0.001	0.1063	27.4	0.556556	0	3	368.853	1104.54	-0.270623	12.8888	6/84
High	vAAQNLIQNTNIDNGQk	3	1	B4DNQ6	N-Term(Dimethyl); K17(Dimethyl)	1	0	1	1	2242	1.33547e+07	Light	Unique	0.980672	1.33547e+07	13617893	0	4.308e-06	108.75	8.29317e-09	0	2	949.011	1897.01	0.321872	29.3141	13/160
High	sGAFGHLFRPDNFIFGQSGAGNNWAk	1	1	Q13509	N-Term(Dimet); K26(Dimet)	1	0	1	1	7319	4.01381e+08	Medium	Unique	0.980705	3.93636e+08	4.01381e+08	0	6.473e-05	48.88	0.00995301	0	4	715.62	2859.46	0.693687	45.5099	12/268
High	dATNVGDEGGFAPNILENkEGLELLk	1	1	P06733	N-Term(Dimethyl); K19(Dimethyl); K26(Dimethyl)	1	0	1	1	11443	1.8484e+07	Light	Unique	0.980742	1.8484e+07	1.8847e+07	0	0.01309	56.13	0.00169172	1	3	943.164	2827.48	1.48098	47.7379	14/288
High	kDSLTQAQEQGNLLN	3	1	Q5JTD0-4	N-Term(Dimet); K1(Dimet)	1	0	1	1	1996	9.48707e+06	Medium	Unique	0.980842	9.30531e+06	9.48707e+06	0	0.05659	54.74	0.00169128	1	2	861.981	1722.95	4.19632	26.768	9/154
High	lLPFNPQLFQNNcGETEQDTEk	1	1	O94919	N-Term(Dimet); C13(Carbamidomethyl); K22(Dimet)	1	0	1	1	7293	9.79121e+07	Medium	Unique	0.980885	95158153	97012597	0	9.792e-06	67.18	0.00017972	0	3	896.115	2686.33	1.62068	44.9938	19/214
High	dSYVGDEAQSkR	2	1	P60709	N-Term(Dimethyl); K11(Dimethyl)	1	0	1	1	9415	1.47477e+07	Light	Unique	0.981093	1.47477e+07	1.50319e+07	0	0.03256	27.47	0.799326	1	3	470.9	1410.69	-0.0815893	14.8445	9/112
High	iSLPLPNFSSLNLR	1	1	P08670	N-Term(Dimet)	1	0	1	1	7692	6.53927e+07	Medium	Unique	0.9816	6.41894e+07	6.53927e+07	0	0.004621	58.88	0.000369752	0	2	801.979	1602.95	-0.331199	52.9332	7/134
High	iGGIGTVPVGR	2	1	P68104	N-Term(Dimethyl)	1	0	1	1	6058	1.27005e+08	Light	Unique	0.981616	1.27005e+08	1.29384e+08	0	0.04599	52.18	0.0013484	0	2	527.324	1053.64	-0.0419584	28.0093	8/80
High	vNFTVDQIR	1	1	P13639	N-Term(Dimethyl)	1	0	1	1	6366	6.24064e+06	Light	Unique	0.981708	6.24064e+06	6.35692e+06	0	0.03781	44.68	0.0141695	0	2	560.311	1119.62	-0.510351	31.7211	7/82
High	sSGPTSLFAVTVAPPGAR	2	1	Q00839-2	N-Term(Dimet)	1	0	1	1	7027	6.65761e+06	Medium	Unique	0.981711	6535846	6.65761e+06	0	0.06682	24.89	1.63224	0	2	873.99	1746.97	2.46813	40.8993	8/156
High	kLEkEEEEGISQESSEEEQ	2	1	P17096-2	N-Term(Dimet); K1(Dimet); K4(Dimet)	1	0	1	1	9690	4.60356e+08	Medium	Unique	0.981769	4.51963e+08	4.60356e+08	0.001	0.1277	57.26	0.00158332	2	3	778.394	2333.17	1.45632	18.9937	21/210
High	iYIDSNNNPER	2	1	Q00610-2	N-Term(Dimethyl)	1	0	1	1	5592	609203910	Light	Unique	0.981858	609203910	620460616	0	0.004284	86.31	9.64186e-07	0	2	681.837	1362.67	1.77786	22.0246	8/102
High	aEDGATPSPSNETPk	1	1	P29966	N-Term(Dimethyl); K15(Dimethyl)	1	0	1	1	5166	6.40787e+06	Light	Unique	0.981954	6.22464e+06	6.33903e+06	0.002	0.1669	18.19	7.29019	0	2	778.875	1556.74	-0.148616	16.3656	10/142
High	vSQGSkDPAEGDGAQPEETPRDGDkPEETQGk	2	1	F5H6X6	N-Term(Dimethyl); K6(Dimethyl); K25(Dimethyl); K32(Dimethyl)	1	0	1	1	9506	1.27748e+07	Light	Unique	0.981967	1.27748e+07	1.30093e+07	0	0.02413	25.84	2.64394	2	4	863.668	3451.65	1.41972	16.1761	27/360
High	sQIHDIVLVGGSTR	1	1	P11142	N-Term(Dimethyl)	1	0	1	1	10224	5.43539e+06	Light	Unique	0.981988	5.43539e+06	5.53509e+06	0	0.07801	38.01	0.0687369	0	3	503.951	1509.84	-0.800369	27.7092	10/152
High	lVQDVANNTNEEAGDGTTTATVLAR	1	1	P10809	N-Term(Dimet)	1	0	1	1	10381	2.48608e+08	Medium	Unique	0.982015	232801266	237064882	0.001	0.1449	19.86	8.83321	0	3	864.77	2592.3	-3.6145	30.2464	21/270
High	sNASLTNNQNLIQSLkEDLNk	1	1	P12270	N-Term(Dimethyl); K16(Dimethyl); K21(Dimethyl)	1	0	1	1	7171	9.45005e+06	Light	Unique	0.982094	9.45005e+06	9.62235e+06	0	0.007201	44.28	0.0212174	1	3	810.108	2428.31	1.94078	43.0306	16/232
High	lAVDEEENADNNTk	2	1	F8WBE5	N-Term(Dimethyl); K14(Dimethyl)	1	0	1	1	1219	206586764	Light	Unique	0.982188	206586764	2.10333e+08	0	0.003591	52.82	0.00257594	0	3	539.925	1617.76	0.400643	19.1536	18/134
High	nNSELLNNLGNFINR	1	1	P56192	N-Term(Dimethyl)	1	0	1	1	7340	1.1909e+07	Light	Unique	0.982351	1.09346e+07	11131043	0	5.777e-05	68.35	8.58956e-05	0	2	880.459	1759.91	1.30403	45.8647	13/142
High	lLTSFLPAQLLR	7	1	H0YFX4	N-Term(Dimethyl)	1	0	1	1	11590	3.31355e+06	Light	Unique	0.982491	3.31355e+06	3.3726e+06	0	0.09432	35.37	0.0555975	0	2	700.438	1399.87	0.365806	51.009	6/96
High	nQGGYGGSSSSSSYGSGR	2	1	P09651-2	N-Term(Dimethyl)	1	0	1	1	9347	2.91983e+07	Light	Unique	0.982504	2.91983e+07	2.97183e+07	0	0.0005005	101.94	2.11081e-08	0	2	861.871	1722.73	1.6597	13.956	14/186
High	vSGQPQSVTASSDkAFEDWLNDDLGSYQGAQGNR	9	1	E5RHT6	N-Term(Dimet); K14(Dimet)	1	0	1	1	11358	2.00511e+07	Medium	Unique	0.982763	19183572	1.952e+07	0	0.01131	54.72	0.00313745	1	3	1231.26	3691.78	2.11837	46.2279	34/372
High	sISLYYTGEk	1	1	P19338	N-Term(Dimethyl); K10(Dimethyl)	1	0	1	1	2332	11059001	Light	Unique	0.982774	1.03537e+07	1.05352e+07	0	0.05883	39.55	0.0622524	0	2	608.827	1216.65	0.0348437	30.2179	8/88
High	iREEYPDR	4	2	Q9BVA1;P07437	N-Term(Dimet)	1	0	1	1	5070	1.08573e+07	Medium	Not Unique	0.983121	1.06741e+07	1.08573e+07	0.001	0.1461	25.81	1.02725	1	3	370.535	1109.59	0.835457	15.1707	5/76
High	vIGSGcNLDSAR	1	1	P07195	N-Term(Dimet); C6(Carbamidomethyl)	1	0	1	1	9719	2.78785e+07	Medium	Unique	0.983157	27408942	2.78785e+07	0	0.05728	40.06	0.0411574	0	2	640.832	1280.66	0.349602	19.4735	6/110
Medium	iDIAGR	9	1	P60709	N-Term(Dimet)	1	0	1	1	1306	8.97461e+07	Medium	Unique	0.98316	8.82347e+07	8.97461e+07	0.049	0.4928	9.95	30.4182	0	2	338.718	676.429	0.38371	19.9958	3/40
High	aLELNMLSLk	1	1	Q9Y617	N-Term(Dimet); K10(Dimet)	1	0	1	1	11212	1.34445e+06	Medium	Unique	0.983235	943444	959530	0.002	0.1724	14.83	5.95715	0	2	598.382	1195.76	-0.168733	43.4269	4/92
High	tSRPENAIIYNNNEDFQVGQAk	3	1	B4E022	N-Term(Dimethyl); K22(Dimethyl)	1	0	1	1	6275	2.92118e+08	Light	Unique	0.983354	2.92118e+08	2.97063e+08	0	4.251e-05	75.79	2.24405e-05	0	3	855.43	2564.28	0.678433	30.5738	14/234
High	vYNVTQHAVGIVVNk	3	1	G3V1B3	N-Term(Dimet); K15(Dimet)	1	0	1	1	6209	6.60147e+06	Medium	Unique	0.983399	6.19327e+06	6.29782e+06	0	0.00206	49	0.0031171	0	3	569.013	1705.02	-0.383159	29.7498	11/136
High	iISNAScTTNcLAPLAk	1	1	P04406	N-Term(Dimethyl); C7(Carbamidomethyl); C11(Carbamidomethyl); K17(Dimethyl)	1	0	1	1	10397	9.24811e+07	Light	Unique	0.983613	9.24811e+07	9.40218e+07	0	2.393e-05	123.6	2.93535e-10	0	2	945.496	1889.98	1.06525	30.5608	12/166
High	fADLSEAANRNNDALR	1	1	P08670	N-Term(Dimethyl)	1	0	1	1	10156	614828558	Light	Unique	0.983734	614828558	624994720	0.007	0.2662	39.27	0.0750522	1	3	602.303	1804.9	1.06529	26.711	11/154
High	aAGVNVEPFWPGLFAk	1	1	P05386	N-Term(Dimet); K16(Dimet)	1	0	1	1	7669	1.6266e+07	Medium	Unique	0.983831	1.6003e+07	1.6266e+07	0	0.01642	40.24	0.0388809	0	2	884.008	1767.01	0.0220369	52.1946	11/142
High	kEGGGDSSASSPTEEEQEQGEIGAcSDEGTAQEGk	1	1	P49006	N-Term(Dimet); K1(Dimet); C25(Carbamidomethyl); K35(Dimet)	1	0	1	1	1481	3.50477e+07	Medium	Unique	0.984032	3.44881e+07	3.50477e+07	0	5.95e-05	85.88	2.39892e-06	1	4	910.164	3637.63	0.638827	21.7507	18/402
High	iYIDSNNNPER	2	1	Q00610-2	N-Term(Dimethyl)	1	0	1	1	1445	7.78511e+08	Light	Unique	0.984254	7.78511e+08	7.90966e+08	0	0.004842	66.73	8.75308e-05	0	2	681.837	1362.67	1.77786	21.5674	7/102
High	lAVDEEENADNNTk	2	1	F8WBE5	N-Term(Dimethyl); K14(Dimethyl)	1	0	1	1	5410	9.45778e+08	Light	Unique	0.984263	9.45778e+08	9.609e+08	0	0.0001258	93.88	2.01295e-07	0	2	809.384	1617.76	0.673052	19.4571	11/134
High	iDASkNEEDEGHSNSSPR	3	1	D6RAF8	N-Term(Dimethyl); K5(Dimethyl)	1	0	1	1	437	9.88169e+06	Light	Unique	0.984374	9.88169e+06	1.00386e+07	0.004	0.2183	15.84	17.5055	1	4	507.737	2027.93	0.352823	11.748	8/190
High	vSFELFADkVPk	1	1	P62937	N-Term(Dimet); K9(Dimet); K12(Dimet)	1	0	1	1	6946	7.02724e+06	Medium	Unique	0.984498	6.5219e+06	6.62459e+06	0	0.03607	50.18	0.00150914	1	2	738.468	1475.93	1.63569	39.5399	9/106
Medium	eIQTAVR	16	2	P06899;O60814	N-Term(Dimethyl)	1	0	1	1	9434	1.33737e+08	Light	Not Unique	0.984533	1.33552e+08	1.3565e+08	0.025	0.3658	29.34	0.388527	0	2	422.748	844.489	0.679832	15.4935	6/62
High	tLVSVTk	2	1	P07900	N-Term(Dimet); K7(Dimet)	1	0	1	1	1325	2.27189e+07	Medium	Unique	0.984571	2.23684e+07	2.27189e+07	0.007	0.2676	31.28	0.0370132	0	2	406.29	811.573	-0.557446	20.1845	6/58
High	eDGNEEDkENQGDETQGQQPPQR	2	1	P67809	N-Term(Dimet); K8(Dimet)	1	0	1	1	5006	5.03211e+07	Medium	Unique	0.984634	4.95479e+07	5.03211e+07	0	0.005058	25.76	2.05878	1	4	673.81	2692.22	0.980566	14.3694	11/242
High	qAPQGSRDSSSDSDSSSSEEEEEkTSk	3	1	Q14978	N-Term(Dimet); K24(Dimet); K27(Dimet)	1	0	1	1	4858	10511977	Medium	Unique	0.984649	1.03506e+07	10511977	0	0.01317	41.09	0.07021	2	3	990.796	2970.37	1.26389	12.5687	18/300
Medium	fIEIAAR	2	1	Q00839-2	N-Term(Dimet)	1	0	1	1	1779	1.70045e+07	Medium	Unique	0.984785	1.67458e+07	1.70045e+07	0.047	0.4807	17.9	3.39688	0	2	426.268	851.529	-0.255169	24.6606	5/48
High	sPPTVLVIcGPGNNGGDGLVcAR	4	1	Q8NCW5-2	N-Term(Dimet); C9(Carbamidomethyl); C21(Carbamidomethyl)	1	0	1	1	6951	1.01016e+08	Medium	Unique	0.98488	93843579	95284313	0	0.002456	45.17	0.0258293	0	3	781.402	2342.19	0.512616	39.6102	22/228
High	lTLSALVDGk	3	1	P45880-2	N-Term(Dimet); K10(Dimet)	1	0	1	1	3011	4.77305e+06	Medium	Unique	0.984893	4.70094e+06	4.77305e+06	0	0.07453	47.69	0.00315325	0	2	540.86	1080.71	0.648185	38.9344	8/84
High	aAGVNVEPFWPGLFAk	1	1	P05386	N-Term(Dimet); K16(Dimet)	1	0	1	1	11635	1.61067e+07	Medium	Unique	0.985029	1.58655e+07	1.61067e+07	0	0.01737	43.81	0.0167134	0	2	884.009	1767.01	1.95636	51.9585	11/142
High	dATNVGDEGGFAPNILENk	1	1	P06733	N-Term(Dimet); K19(Dimet)	1	0	1	1	3006	1.64084e+07	Medium	Unique	0.985096	15192173	15422028	0	1.087e-05	83.7	3.09057e-06	0	2	1013.02	2025.04	-0.0356118	38.7993	15/206
High	lQEkEDLQELNDR	4	1	P02545-2	N-Term(Dimethyl); K4(Dimethyl)	1	0	1	1	9963	21221268	Light	Unique	0.985197	21221268	21540125	0	0.07468	39.54	0.0666594	1	3	562.628	1685.87	-0.00815556	23.418	9/136
High	iSVPVHSFASLNIk	2	1	P41219	N-Term(Dimet); K14(Dimet)	1	0	1	1	2932	5.42827e+06	Medium	Unique	0.985254	5.34822e+06	5.42827e+06	0	0.08893	29.08	0.253555	0	3	525.995	1575.97	-0.306604	37.6256	8/124
High	iTVTFNINNSIPPTFDGEEEPSQGQk	3	1	Q07021	N-Term(Dimethyl); K26(Dimethyl)	1	0	1	1	3356	5.42262e+07	Light	Unique	0.985399	5.42262e+07	55029702	0	0.09537	19.45	9.71002	0	3	973.487	2918.45	1.35849	45.3267	17/280
High	aEGNNQAPGEEEEEEEEATNTHPPASLPSQk	1	1	P10645	N-Term(Dimet); K31(Dimet)	1	0	1	1	2050	6.4912e+07	Medium	Unique	0.985555	63974272	6.4912e+07	0	0.001658	49.85	0.0103406	0	4	846.646	3383.56	1.10654	27.2857	17/348
High	iYIDSNNNPER	2	1	Q00610-2	N-Term(Dimethyl)	1	0	1	1	9827	471316044	Light	Unique	0.985763	471316044	478122972	0	0.07413	54	0.00164319	0	2	681.837	1362.67	1.41953	21.3732	7/102
High	gESDPAYQQYQDAANNLR	1	1	P13667	N-Term(Dimethyl)	1	0	1	1	6385	54958066	Light	Unique	0.985832	54958066	55747878	0	0.0001445	83.94	2.39786e-06	0	2	1034.47	2067.94	1.70791	31.9698	15/176
Medium	iTQTALk	1	1	Q7L5N7	N-Term(Dimethyl); K7(Dimethyl)	0	0	1	1	1364	4.76024e+06	Light	Unique	0.986142	4.5709e+06	4.63514e+06	0.029	0.394	13.08	10.6699	0	2	415.771	830.535	0.639965	20.5308	3/60
High	sTLTDSLVck	1	1	P13639	N-Term(Dimethyl); C9(Carbamidomethyl); K10(Dimethyl)	1	0	1	1	2121	6.88069e+06	Light	Unique	0.986174	6.88069e+06	6.97716e+06	0	0.02274	56.21	0.000962711	0	2	590.318	1179.63	0.171825	28.0793	9/82
High	kVESLQEEIAFLkk	1	1	P08670	N-Term(Dimet); K1(Dimet); K13(Dimet); K14(Dimet)	1	0	1	1	2800	9166092	Medium	Unique	0.986222	9.0398e+06	9166092	0	0.0126	42.53	0.00177314	2	3	597.396	1790.17	-0.347956	35.7784	16/140
High	tLVLSNLSYSATEETLQEVFEk	1	1	P19338	N-Term(Dimethyl); K22(Dimethyl)	1	0	1	1	3848	4.31902e+07	Light	Unique	0.986226	42738345	4.33352e+07	0	0.0005722	66.86	0.000151425	0	3	853.115	2557.33	0.203849	58.8475	23/240
High	eLYLSHNGIEVIEGLENNNk	5	1	C9JD73	N-Term(Dimethyl); K20(Dimethyl)	1	0	1	1	7183	3.51454e+07	Light	Unique	0.986401	3.51454e+07	3.56299e+07	0	0.01804	41.66	0.0512402	0	3	781.076	2341.21	4.07718	43.3177	13/208
High	lAELEEFINGPNNAHIQQVGDR	2	1	Q00610-2	N-Term(Dimet)	1	0	1	1	10997	5.46223e+07	Medium	Unique	0.986444	51428351	5.21351e+07	0	0.0052	46.73	0.0161133	0	3	832.765	2496.28	1.34517	39.8947	13/230
Medium	mFGGPGTASRPSSSR	1	1	P08670	N-Term(Dimet)	1	0	1	1	993	1.9406e+07	Medium	Unique	0.986507	1.90583e+07	1.93189e+07	0.047	0.4841	18.58	6.92338	0	3	509.594	1526.77	-0.556161	16.9215	7/136
High	lGIHEDSQNR	2	1	P07900	N-Term(Dimet)	1	0	1	1	736	7.27136e+06	Medium	Unique	0.986515	7.17331e+06	7.27136e+06	0	0.09582	34.93	0.149467	0	3	400.881	1200.63	0.261657	14.4857	6/80
High	tSTSPPPEkSGDEGSEDEAPSGED	2	1	Q9H1E3-2	N-Term(Dimet); K9(Dimet)	1	0	1	1	9550	2.21658e+08	Medium	Unique	0.986527	218671921	2.21658e+08	0	0.02522	39.17	0.0844211	1	2	1235.05	2469.09	0.138887	16.8469	21/230
High	lEcLLNNNk	2	1	E9PCY4	N-Term(Dimet); C3(Carbamidomethyl); K9(Dimet)	1	0	1	1	5798	2.76991e+07	Medium	Unique	0.987047	2.73403e+07	2.76991e+07	0	0.01778	50.18	0.00299813	0	2	591.344	1181.68	0.394481	24.4071	7/70
High	tSIVQAAAGGVPGGGSNNGk	2	1	Q9NR12-2	N-Term(Dimethyl); K20(Dimethyl)	1	0	1	1	2171	1.19995e+07	Light	Unique	0.987248	9967827	10096574	0	0.01194	24.46	2.29056	0	3	599.987	1797.95	0.96021	28.6052	13/212
Medium	yLAPSGPSGTLk	2	1	J3KNT0	N-Term(Dimet); K12(Dimet)	1	0	1	1	9944	1.48337e+07	Medium	Unique	0.987285	1.46451e+07	1.48337e+07	0.012	0.2958	32.3	0.169204	0	2	627.881	1254.75	-0.473018	23.104	6/98
High	hLQLAIR	11	3	Q96QV6;Q96KK5;P0C0S5	N-Term(Dimethyl)	1	0	1	1	5697	8.87702e+07	Light	Not Unique	0.987296	8.87702e+07	8.99125e+07	0.001	0.1025	44.12	0.0105779	0	2	439.782	878.557	0.177837	23.3765	6/58
Medium	vGVNGFGR	1	1	P04406	N-Term(Dimethyl)	1	0	1	1	5607	38599500	Light	Unique	0.987474	38599500	3.90891e+07	0.036	0.4269	28.76	0.334875	0	2	417.236	833.464	1.04429	22.1574	4/66
High	aVDSQILPk	1	1	Q02878	N-Term(Dimethyl); K9(Dimethyl)	1	0	1	1	1801	1.33065e+07	Light	Unique	0.98759	1.33065e+07	1.34737e+07	0	0.06156	53.62	0.00111126	0	2	513.813	1026.62	0.129683	24.9213	11/74
High	sGPFGQIFRPDNFVFGQSGAGNNWAk	4	2	Q9BVA1;P07437	N-Term(Dimethyl); K26(Dimethyl)	1	0	1	1	7499	6689229288	Light	Not Unique	0.98762	6689229288	6773081037	0	5.068e-05	77.14	1.80349e-05	0	3	952.141	2854.41	0.424064	48.5212	24/274
High	iAcDEEFSDSEDEGEGGRR	3	1	B3KRS5	N-Term(Dimethyl); C3(Carbamidomethyl)	1	0	1	1	5590	1.07264e+07	Light	Unique	0.987625	1.07264e+07	1.08608e+07	0.001	0.1285	29.2	0.492989	1	3	729.304	2185.9	1.1122	21.8915	11/168
High	iEDVGSDEEDDSGkDkk	2	1	P08238	N-Term(Dimethyl); K14(Dimethyl); K16(Dimethyl); K17(Dimethyl)	1	0	1	1	680	1.906e+07	Light	Unique	0.987635	1.906e+07	1.92987e+07	0.002	0.1568	24.99	2.25562	2	4	495.243	1977.95	-0.503544	14.0323	10/160
High	aNDPSLQEVNLNNIk	3	1	G5EA42	N-Term(Dimet); K15(Dimet)	1	0	1	1	6555	1.54346e+07	Medium	Unique	0.987714	1.44407e+07	1.46203e+07	0	0.005742	43.77	0.0203373	0	2	866.988	1732.97	0.304771	34.1792	7/148
High	eVSTYIk	2	1	P68104	N-Term(Dimet); K7(Dimet)	1	0	1	1	5509	2.48406e+07	Medium	Unique	0.987751	2.45364e+07	2.48406e+07	0.005	0.2391	26.88	0.49874	0	2	452.286	903.564	0.295654	20.7569	4/54
High	sYELPDGQVITIGNER	2	1	P60709	N-Term(Dimet)	1	0	1	1	7070	2.89251e+07	Medium	Unique	0.987967	2.8151e+07	2.84939e+07	0	0.009668	52.66	0.0034791	0	2	911.978	1822.95	0.275289	41.4418	12/164
High	ySGGNYRDNYDN	1	1	P98179	N-Term(Dimethyl)	1	0	1	1	1035	1.06856e+08	Light	Unique	0.988	1.06856e+08	1.08153e+08	0	0.002581	63.7	8.67663e-05	1	2	733.303	1465.6	0.212084	17.4938	7/120
High	eDGNEEDkENQGDETQGQQPPQR	2	1	P67809	N-Term(Dimethyl); K8(Dimethyl)	1	0	1	1	9320	6.58482e+08	Light	Unique	0.988029	6.58482e+08	6.6646e+08	0	0.002702	64.85	0.000220906	1	3	895.396	2684.17	2.75547	13.4919	23/242
High	yWLcAATGPSIk	10	1	H0YAM7	N-Term(Dimet); C4(Carbamidomethyl); K12(Dimet)	1	0	1	1	2728	5.69382e+06	Medium	Unique	0.988159	5.62639e+06	5.69382e+06	0	0.0464	44.36	0.0160042	0	2	715.903	1430.8	1.7667	34.867	6/94
High	dSYVGDEAQSk	2	1	P60709	N-Term(Dimethyl); K11(Dimethyl)	1	0	1	1	946	5.28997e+07	Light	Unique	0.988166	52615411	5.32455e+07	0	0.01603	39.31	0.0348201	0	2	627.797	1254.59	0.782512	16.4605	8/102
High	eLLLGPSIAcTVAELTSQNNR	2	1	Q96JB2-2	N-Term(Dimethyl); C10(Carbamidomethyl)	1	0	1	1	7919	14783187	Light	Unique	0.988169	14783187	1.49602e+07	0	0.003041	62.95	0.000359279	0	3	772.075	2314.21	1.48698	57.8619	22/198
High	eTYVEQEQGENANDRNDR	2	1	F2Z2C0	N-Term(Dimet)	1	0	1	1	9486	4.86434e+07	Medium	Unique	0.988205	4.65459e+07	47101467	0.003	0.205	22.44	3.70179	1	3	733.668	2198.99	2.09401	15.871	7/192
High	yRPGTVALR	9	2	P68431;K7EK07	N-Term(Dimethyl)	1	0	1	1	1271	1.01799e+08	Light	Not Unique	0.988275	1.01343e+08	1.02545e+08	0	0.06359	44.22	0.0124243	0	3	354.214	1060.63	0.338714	19.7842	7/78
High	nNNIDAAIENIENMLTSENk	1	1	P42704	N-Term(Dimet); K20(Dimet)	1	0	1	1	11989	2.72094e+07	Medium	Unique	0.988332	26891918	2.72094e+07	0	4.05e-05	97.03	1.62059e-07	0	2	1156.09	2311.17	-0.289443	59.9265	13/216
High	aLEQQEAESDSSDTEEkDDDDDDEEDVGkR	1	1	Q9BXY0	N-Term(Dimet); K17(Dimet); K29(Dimet)	1	0	1	1	1304	1.27722e+08	Medium	Unique	0.988366	1.25995e+08	1.27478e+08	0	0.004772	63.68	0.000392679	2	4	874.639	3495.54	2.22713	19.9712	19/330
High	aVFVDLEPTVIDEVR	3	2	G3V1U9;P68363	N-Term(Dimethyl)	1	0	1	1	11397	6.44673e+07	Light	Not Unique	0.988431	6.44673e+07	6.52219e+07	0	0.0008658	76.52	1.30586e-05	0	2	865.473	1729.94	1.06428	46.9832	11/128
High	tIkDLQEEVSNLYNNIR	2	1	O94874-2	N-Term(Dimethyl); K3(Dimethyl)	1	0	1	1	7329	1.87408e+07	Light	Unique	0.988462	1.87408e+07	1.89595e+07	0	0.001593	56.05	0.00153445	1	3	702.381	2105.13	1.58092	45.6832	11/174
High	vETGVLkPGMVVTFAPVNVTTEVk	2	1	P68104	N-Term(Dimet); K7(Dimet); K24(Dimet)	1	0	1	1	11259	8.3928e+06	Medium	Unique	0.988606	8.29718e+06	8.3928e+06	0	0.04641	30.1	0.0807687	0	4	653.644	2611.55	0.087026	44.3265	23/258
High	aGPIWDLR	2	1	O60506-2	N-Term(Dimethyl)	1	0	1	1	10675	3.08269e+06	Light	Unique	0.988754	3.08269e+06	3.11775e+06	0.001	0.1236	42.62	0.0128084	0	2	478.272	955.536	0.411551	34.7505	5/56
High	sNVSDAVAQSTR	2	1	P60174-1	N-Term(Dimet)	1	0	1	1	5390	6.82677e+06	Medium	Unique	0.988993	6.75163e+06	6.82677e+06	0	0.01295	40.83	0.0352925	0	2	633.833	1266.66	0.144297	19.1569	9/128
High	vFIGNLNTLVVk	7	1	G3V4C1	N-Term(Dimet); K12(Dimet)	1	0	1	1	11163	2.5883e+07	Medium	Unique	0.989323	2.56066e+07	2.5883e+07	0	0.008444	61.55	5.67222e-05	0	2	690.957	1380.91	0.277101	42.5487	7/102
Medium	sGVSLAALk	3	1	P16403	N-Term(Dimethyl); K9(Dimethyl)	1	0	1	1	6129	3.75189e+06	Light	Unique	0.989421	3.75189e+06	3.79201e+06	0.025	0.3644	29.03	0.291248	0	2	451.289	901.571	-0.855007	28.6836	6/70
High	tGTAYTFFTPNNIk	3	1	B4DLW8	N-Term(Dimet); K14(Dimet)	1	0	1	1	2952	9.07979e+06	Medium	Unique	0.989425	8.98377e+06	9.07979e+06	0	0.0005591	58.28	0.000836285	0	2	819.952	1638.9	-0.398423	37.9572	9/126
High	vSFELFADkVPk	1	1	P62937	N-Term(Dimet); K9(Dimet); K12(Dimet)	1	0	1	1	6940	3.47013e+07	Medium	Unique	0.98943	3.43345e+07	3.47013e+07	0.001	0.1227	29.28	0.198058	1	3	492.647	1475.93	0.158525	39.4481	7/106
High	iITITGTQDQIQNAQYLLQNSVk	4	1	Q5T6W5	N-Term(Dimethyl); K23(Dimethyl)	1	0	1	1	7518	3.49477e+07	Light	Unique	0.989516	3.49477e+07	3.5318e+07	0	2.211e-05	81.69	2.79493e-06	0	3	882.49	2645.46	1.55359	48.9161	23/242
High	aEGNNQAPGEEEEEEEEATNTHPPASLPSQk	1	1	P10645	N-Term(Dimethyl); K31(Dimethyl)	1	0	1	1	2041	1.54677e+08	Light	Unique	0.989637	1.54136e+08	1.5575e+08	0	0.0002202	94.87	3.19499e-07	0	3	1125.84	3375.51	1.43332	27.2114	24/348
High	aLMLQGVDLLADAVAVTMGPk	1	1	P10809	N-Term(Dimethyl); K21(Dimethyl)	1	0	1	1	12388	2.08287e+06	Light	Unique	0.989691	2.08287e+06	2.10456e+06	0	0.004961	49.58	0.00550604	0	3	723.74	2169.21	1.26772	69.5868	14/210
High	sGDETPGSEVPGDkAAEEQGDDQDSEk	2	1	H3BQZ7	N-Term(Dimet); K14(Dimet); K27(Dimet)	1	0	1	1	1298	7.96595e+07	Medium	Unique	0.989708	78839603	7.96595e+07	0	6.927e-05	79.87	9.35333e-06	1	3	958.446	2873.32	1.07429	19.9906	27/284
High	tAENATSGETLEENEAGD	1	1	Q9UQ80	N-Term(Dimethyl)	1	0	1	1	5681	54631254	Light	Unique	0.989788	54631254	5.51949e+07	0	0.000222	81.91	2.3174e-06	0	2	933.398	1865.79	0.646954	22.9884	11/190
High	fVNVVPTFGk	2	1	P62861	N-Term(Dimethyl); K10(Dimethyl)	1	0	1	1	6720	3.24565e+06	Light	Unique	0.99024	3.24565e+06	3.27764e+06	0.005	0.2321	25.09	1.17516	0	2	582.345	1163.68	0.575498	36.4075	4/86
High	dSYVGDEAQSkR	2	1	P60709	N-Term(Dimet); K11(Dimet)	1	0	1	1	5106	1.74748e+07	Medium	Unique	0.990412	1.73072e+07	1.74748e+07	0.001	0.1268	30.14	0.502924	1	3	473.584	1418.74	-0.0684858	15.6214	14/112
High	qSEENNNLQSQVQk	2	1	Q86TG7-2	N-Term(Dimet); K14(Dimet)	1	0	1	1	9556	1.545e+07	Medium	Unique	0.990412	1.53018e+07	1.545e+07	0	0.004069	74.63	2.08211e-05	0	2	855.449	1709.89	0.537882	16.9082	10/146
Medium	fYEAFSk	1	1	P08238	N-Term(Dimethyl); K7(Dimethyl)	1	0	1	1	1800	2.12766e+07	Light	Unique	0.990424	2.12766e+07	2.14823e+07	0.048	0.4903	10.78	21.4374	0	2	474.247	947.488	0.354793	24.902	4/54
High	vPEIEVTVEGPNNNNPQTSAVR	4	1	P78347-2	N-Term(Dimet)	1	0	1	1	2551	1.66187e+08	Medium	Unique	0.99059	156696652	158185192	0	0.000607	54.73	0.00268351	0	3	799.417	2396.24	0.534681	32.5725	18/220
High	qVHPDTGISSk	16	2	P06899;O60814	N-Term(Dimethyl); K11(Dimethyl)	1	0	1	1	4988	61646973	Light	Not Unique	0.990703	61646973	6.22255e+07	0.004	0.2203	29.06	0.541298	0	2	612.833	1224.66	0.540433	14.1522	8/110
High	iSVYYNEATGGk	1	1	P07437	N-Term(Dimethyl); K12(Dimethyl)	1	0	1	1	1936	4.33072e+07	Light	Unique	0.990767	4.33072e+07	4.37108e+07	0	0.01187	64.78	0.000163901	0	2	679.354	1357.7	0.74535	26.214	9/114
High	tIQFVDWcPTGFk	2	1	G3V1U9	N-Term(Dimethyl); C8(Carbamidomethyl); K13(Dimethyl)	1	0	1	1	3392	4.27477e+07	Light	Unique	0.990772	4.2282e+07	4.26758e+07	0	0.001917	78.06	8.77942e-06	0	2	827.92	1654.83	1.57101	46.0047	9/134
High	gIAYIEFk	1	1	P19338	N-Term(Dimet); K8(Dimet)	1	0	1	1	2701	1.01373e+07	Medium	Unique	0.990863	9.40344e+06	9.49016e+06	0	0.0604	31.12	0.175051	0	2	502.817	1004.63	-0.364278	34.5346	5/56
High	vYVGNLGNNGNk	2	1	B4E241	N-Term(Dimethyl); K12(Dimethyl)	1	0	1	1	9847	3.66645e+08	Light	Unique	0.990869	3.66645e+08	3.70024e+08	0	0.02127	66.39	0.000105439	0	2	652.853	1304.7	1.83676	21.5047	9/104
High	iAFAITAIk	1	1	P62269	N-Term(Dimethyl); K9(Dimethyl)	1	0	1	1	2994	2.45955e+06	Light	Unique	0.991049	2.45955e+06	2.48177e+06	0	0.06861	32.57	0.0985517	0	2	502.332	1003.66	2.42812	38.6177	5/64
High	tTHFVEGGDAGNREDQINR	2	1	A8MUD9	N-Term(Dimet)	1	0	1	1	5383	8.6666e+07	Medium	Unique	0.991105	82697183	83439358	0.001	0.136	15.16	23.9732	1	3	716.684	2148.04	0.529623	19.0948	5/186
High	vADIGLAAWGR	1	1	P23526	N-Term(Dimethyl)	1	0	1	1	2874	4271481	Light	Unique	0.991146	4271481	4.30964e+06	0	0.009322	64.37	0.000147426	0	2	578.828	1156.65	1.15674	36.9283	9/80
High	vIGSGcNLDSAR	1	1	P07195	N-Term(Dimet); C6(Carbamidomethyl)	1	0	1	1	1280	5.3959e+07	Medium	Unique	0.991165	5.32906e+07	5.37656e+07	0	0.04778	40.1	0.0407459	0	2	640.832	1280.66	0.254284	19.7295	6/110
High	aVTEQGAELSNEER	1	1	P27348	N-Term(Dimet)	1	0	1	1	9716	3.83095e+07	Medium	Unique	0.991192	3.74201e+07	3.77526e+07	0	0.0004853	102.19	3.02759e-08	0	2	782.892	1564.78	0.471764	19.428	10/142
High	dANNGNLQLR	1	1	P05455	N-Term(Dimet)	1	0	1	1	5441	27134876	Medium	Unique	0.991251	2.68975e+07	27134876	0	0.01686	46.68	0.00768816	0	2	573.812	1146.62	0.0735877	19.8843	9/86
Medium	tTHFVEGGDAGNREDQINR	2	1	A8MUD9	N-Term(Dimet)	1	0	1	1	1174	1.50847e+07	Medium	Unique	0.991296	1.46735e+07	1.48023e+07	0.021	0.347	21.71	5.22557	1	2	1074.52	2148.03	-1.62361	18.654	17/186
High	eSSTESSQSAkPVSGQDTSGNTEGSPAAEk	4	1	Q96S66-4	N-Term(Dimethyl); K11(Dimethyl); K30(Dimethyl)	1	0	1	1	9470	7.05024e+06	Light	Unique	0.991427	7.05024e+06	7.11121e+06	0	0.001027	73.8	4.09449e-05	0	3	1013.14	3037.41	0.758292	15.6479	26/332
High	ySGGNYRDNYDN	1	1	P98179	N-Term(Dimet)	1	0	1	1	9571	7.7408e+07	Medium	Unique	0.991474	7.61288e+07	7.67835e+07	0.003	0.1964	34.41	0.0955416	1	2	735.316	1469.62	0.570619	17.1499	6/120
High	vGINYQPPTVVPGGDLAk	3	2	G3V1U9;P68363	N-Term(Dimet); K18(Dimet)	1	0	1	1	6826	3.1403e+07	Medium	Not Unique	0.991601	31139223	3.1403e+07	0	0.00731	47.53	0.00510473	0	3	630.372	1889.1	0.891662	37.8039	8/176
High	gPLQSVQVFGR	4	1	M0R3H0	N-Term(Dimet)	1	0	1	1	10551	2.55894e+06	Medium	Unique	0.991764	2.53787e+06	2.55894e+06	0	0.0777	62.49	0.000233797	0	2	610.358	1219.71	-0.664476	32.8006	8/94
High	aVHADFFNDFEDLFDDDDIQ	1	1	Q8WXC6	N-Term(Dimet)	1	0	1	1	8064	1.53231e+07	Medium	Unique	0.991811	1.51976e+07	1.53231e+07	0	0.02589	39.8	0.0614612	0	2	1210.53	2420.05	-2.04151	61.0103	13/202
High	kGEGDAATEQAAPQAPASSEEk	2	1	P17677	N-Term(Dimet); K1(Dimet); K22(Dimet)	1	0	1	1	9508	6.16652e+06	Medium	Unique	0.991859	6.11632e+06	6.16652e+06	0.003	0.1963	21.41	5.25887	1	3	756.73	2268.18	0.493331	16.1929	8/246
High	iISNAScTTNcLAPLAk	1	1	P04406	N-Term(Dimet); C7(Carbamidomethyl); C11(Carbamidomethyl); K17(Dimet)	1	0	1	1	2372	8.65542e+07	Medium	Unique	0.991959	8.51607e+07	85851053	0	0.002743	60.07	0.000552916	0	3	633.349	1898.03	0.580737	30.6425	9/166
High	yRPGTVALR	9	2	P68431;K7EK07	N-Term(Dimethyl)	1	0	1	1	5456	7.04953e+07	Light	Not Unique	0.991978	7.04953e+07	7.10654e+07	0	0.02538	48.59	0.00466884	0	3	354.214	1060.63	0.683991	20.2051	7/78
High	skPVETPPEQNGTLTSQPNNR	2	1	C9JAF7	N-Term(Dimet); K2(Dimet)	1	0	1	1	9704	1.35045e+07	Medium	Unique	0.992069	1.33974e+07	1.35045e+07	0	0.003118	53.27	0.00326011	0	3	786.755	2358.25	-0.207539	19.2313	13/228
High	kEGGGDSSASSPTEEEQEQGEIGAcSDEGTAQEGk	1	1	P49006	N-Term(Dimethyl); K1(Dimethyl); C25(Carbamidomethyl); K35(Dimethyl)	1	0	1	1	9850	1.30726e+07	Light	Unique	0.992082	1.30726e+07	1.31769e+07	0	0.004791	39.2	0.0993732	1	4	907.145	3625.56	0.0695733	21.6056	23/402
High	sGVSLAALk	3	1	P16403	N-Term(Dimethyl); K9(Dimethyl)	1	0	1	1	2142	5.12645e+06	Light	Unique	0.992268	4.7173e+06	4.75406e+06	0.007	0.2621	27.94	0.3704	0	2	451.29	901.572	0.0927741	28.2931	6/70
High	dLAGSIIGk	4	1	Q5T6W5	N-Term(Dimethyl); K9(Dimethyl)	1	0	1	1	6391	6.45631e+06	Light	Unique	0.992595	6.11404e+06	6.15964e+06	0.002	0.1773	39.34	0.0253663	0	2	465.287	929.567	0.499088	32.0561	6/72
High	iSVYYNEATGGk	1	1	P07437	N-Term(Dimethyl); K12(Dimethyl)	1	0	1	1	5965	3.33472e+07	Light	Unique	0.992704	3.33472e+07	3.35923e+07	0	0.004385	66.09	0.000121136	0	2	679.354	1357.7	0.295803	26.5634	7/114
High	gFTDADNTWEPEENLDcPELIEAFLNSQk	2	1	S4R2Y4	N-Term(Dimet); C17(Carbamidomethyl); K29(Dimet)	1	0	1	1	11925	2.37265e+07	Medium	Unique	0.99292	23558465	2.37265e+07	0	0.00469	54.6	0.00345974	0	3	1149.55	3446.63	2.38635	58.65	15/316
High	lAVDEEENADNNTk	2	1	F8WBE5	N-Term(Dimethyl); K14(Dimethyl)	1	0	1	1	9682	7.0301e+08	Light	Unique	0.993038	7.0301e+08	7.07939e+08	0	0.002809	88.36	7.14673e-07	0	2	809.385	1617.76	1.05033	18.8868	10/134
High	eSDTkNEVNGTSEDIkSEGDTQSN	1	1	O95232	N-Term(Dimet); K5(Dimet); K16(Dimet)	1	0	1	1	1261	1.30311e+08	Medium	Unique	0.993099	122493705	123344939	0	8.623e-05	99.84	9.43684e-08	2	3	894.1	2680.29	1.0428	19.5478	17/266
High	aIEENNNFSk	5	1	P16949	N-Term(Dimet); K10(Dimet)	1	0	1	1	1128	2.30204e+09	Medium	Unique	0.993104	2.28521e+09	2301080302	0	0.006001	44.43	0.0154418	0	2	615.334	1229.66	0.336184	18.2287	8/94
High	eIQTAVR	16	2	P06899;O60814	N-Term(Dimethyl)	1	0	1	1	5117	1.88936e+08	Light	Not Unique	0.993105	1.8853e+08	1.89839e+08	0.001	0.1066	35.03	0.103558	0	2	422.748	844.489	0.535283	16.1504	6/62
High	lENNDNkPVTNSR	3	1	R4GMX0	N-Term(Dimet); K7(Dimet)	1	0	1	1	286	1.40635e+07	Medium	Unique	0.993147	1.38573e+07	1.39529e+07	0.008	0.2809	9.72	51.4793	0	3	522.289	1564.85	0.00968841	10.1314	4/136
High	tSTSNSNNNASLHEVk	8	1	H0Y7U8	N-Term(Dimethyl); K16(Dimethyl)	1	0	1	1	601	1.06107e+07	Light	Unique	0.993287	1.04452e+07	1.05158e+07	0	0.004226	42.57	0.03262	0	3	586.959	1758.86	0.276013	13.1875	10/168
Medium	eVSTYIk	2	1	P68104	N-Term(Dimethyl); K7(Dimethyl)	1	0	1	1	1339	3.31149e+07	Light	Unique	0.993367	3.31149e+07	3.33361e+07	0.041	0.4495	21.79	1.77308	0	2	448.26	895.514	0.00565964	20.3401	5/54
High	aPGDEEAQVENLITANATEPQkAEN	1	1	Q9H0Q3	N-Term(Dimet); K22(Dimet)	1	0	1	1	3107	1.02108e+07	Medium	Unique	0.993473	9.77006e+06	9.83425e+06	0	0.02784	27.26	1.551	1	4	676.596	2703.36	1.73235	40.5232	20/266
Medium	iLADLEDYLNELWEDkEGk	3	1	Q99613	N-Term(Dimethyl); K16(Dimethyl); K19(Dimethyl)	1	0	1	1	11842	3.88569e+06	Light	Unique	0.993544	3.16032e+06	3.18086e+06	0.024	0.3572	11.56	56.494	1	3	793.078	2377.22	1.38648	56.7031	8/188
High	aDLINNLGTIAk	4	2	P08238;P07900	N-Term(Dimethyl); K12(Dimethyl)	1	0	1	1	10787	6.14157e+07	Light	Not Unique	0.993613	6.14157e+07	61810418	0	0.003125	72.1	2.08872e-05	0	2	649.887	1298.77	-0.392462	36.5376	10/116
High	qAPQGSRDSSSDSDSSSSEEEEEkTSk	3	1	Q14978	N-Term(Dimet); K24(Dimet); K27(Dimet)	1	0	1	1	451	1.96207e+07	Medium	Unique	0.99366	1.94963e+07	1.96207e+07	0	0.02398	23.33	4.20595	2	4	743.348	2970.37	0.848408	11.8371	21/300
High	gYISPYFINTSk	1	1	P10809	N-Term(Dimethyl); K12(Dimethyl)	1	0	1	1	2839	16249269	Light	Unique	0.993663	16249269	1.63529e+07	0	0.01248	53.63	0.00214783	0	2	723.387	1445.77	-0.43437	36.4514	10/108
High	lEcLLNNNk	2	1	E9PCY4	N-Term(Dimethyl); C3(Carbamidomethyl); K9(Dimethyl)	1	0	1	1	9994	2.35841e+07	Light	Unique	0.99387	2.35841e+07	2.37295e+07	0	0.03737	53.05	0.00180914	0	2	587.318	1173.63	-0.294165	23.948	8/70
High	qVHPDTGISSk	16	2	P06899;O60814	N-Term(Dimethyl); K11(Dimethyl)	1	0	1	1	4984	8.96857e+07	Light	Not Unique	0.993881	8.95869e+07	90138536	0	0.007443	69.78	4.25519e-05	0	3	408.891	1224.66	0.0809065	14.1303	9/110
High	vAPEEHPVLLTEAPLNPk	2	1	P60709	N-Term(Dimet); K18(Dimet)	1	0	1	1	10580	1.7285e+08	Medium	Unique	0.993924	1.718e+08	1.7285e+08	0	0.02246	33.68	0.106687	0	3	673.397	2018.18	0.254815	33.2455	8/156
High	tSTSNSNNNASLHEVk	8	1	H0Y7U8	N-Term(Dimet); K16(Dimet)	1	0	1	1	4973	8.28635e+06	Medium	Unique	0.994001	8.23664e+06	8.28635e+06	0	9.894e-05	60.9	0.00048465	0	3	589.642	1766.91	-0.233246	13.9426	20/168
High	lGVAGQWR	1	1	P09936	N-Term(Dimethyl)	1	0	1	1	1926	3.82659e+07	Light	Unique	0.99405	3.79924e+07	38219850	0	0.09691	42.93	0.0157511	0	2	457.764	914.521	0.0965007	26.263	6/62
High	fADLSEAANRNNDALR	1	1	P08670	N-Term(Dimethyl)	1	0	1	1	1990	113381497	Light	Unique	0.994084	113381497	1.14056e+08	0	0.01504	37.05	0.125505	1	2	902.951	1804.9	0.802207	26.8245	10/154
High	cGDLEEELkNVTNNLk	6	1	P67936	N-Term(Dimethyl); C1(Carbamidomethyl); K9(Dimethyl); K16(Dimethyl)	1	0	1	1	11182	6.7711e+06	Light	Unique	0.994143	6.7711e+06	6.811e+06	0	0.08848	23.23	3.42194	1	3	654.008	1960.01	1.27373	42.9564	12/152
High	fAAATGATPIAGR	3	1	C9J9K3	N-Term(Dimet)	1	0	1	1	1740	1.7154e+07	Medium	Unique	0.994462	1.68198e+07	1.69135e+07	0	0.02593	55.06	0.00134331	0	2	618.357	1235.71	0.977397	24.3149	9/102
High	qVHPDTGISSk	16	2	P06899;O60814	N-Term(Dimethyl); K11(Dimethyl)	1	0	1	1	617	1.0983e+08	Light	Not Unique	0.994701	1.0983e+08	1.10415e+08	0	0.0142	51.53	0.0028383	0	3	408.891	1224.66	0.00614872	13.4101	7/110
High	eIVHIQAGQcGNQIGAk	5	3	Q9BVA1;Q13509;P07437	N-Term(Dimet); C10(Carbamidomethyl); K17(Dimet)	1	0	1	1	1766	2.5964e+08	Medium	Not Unique	0.994712	2.58267e+08	2.5964e+08	0	0.0005785	58.9	0.000741066	0	3	629.684	1887.04	0.841177	24.5385	12/150
High	aLAAAGYDVEkNNSR	3	1	P16403	N-Term(Dimethyl); K11(Dimethyl)	1	0	1	1	9768	2.38392e+07	Light	Unique	0.994746	2.38392e+07	2.39651e+07	0	0.02044	39.03	0.0714648	1	3	545.622	1634.85	0.394317	20.3615	7/132
Medium	tVGATALPR	4	1	H7C4C8	N-Term(Dimethyl)	1	0	1	3	1348	2.88823e+06	Light	Unique	0.994755	2.88823e+06	2.90346e+06	0.015	0.3161	10.16	30.51	0	2	457.277	913.546	-0.105027	20.3856	3/72
High	iISNAScTTNcLAPLAk	1	1	P04406	N-Term(Dimet); C7(Carbamidomethyl); C11(Carbamidomethyl); K17(Dimet)	1	0	1	1	6306	9.49517e+07	Medium	Unique	0.994782	9.44562e+07	9.49517e+07	0	3.151e-06	117.69	9.63422e-10	0	2	949.52	1898.03	0.394879	30.9617	12/166
High	eDGNEEDkENQGDETQGQQPPQRR	2	1	P67809	N-Term(Dimethyl); K8(Dimethyl)	1	0	1	1	527	4.28737e+07	Light	Unique	0.99483	4.28737e+07	4.30965e+07	0	0.03381	33.87	0.350642	2	5	568.86	2840.27	0.279099	12.5793	18/252
High	sPPTVLVIcGPGNNGGDGLVcAR	4	1	Q8NCW5-2	N-Term(Dimet); C9(Carbamidomethyl); C21(Carbamidomethyl)	1	0	1	1	10961	92436101	Medium	Unique	0.994832	87743760	88199532	0	0.0006271	44.99	0.0269176	0	3	781.401	2342.19	0.0435543	39.2953	15/228
High	iGGIGTVPVGR	2	1	P68104	N-Term(Dimethyl)	1	0	1	1	2069	181388243	Light	Unique	0.994953	181388243	182308313	0	0.09333	35.16	0.0678919	0	2	527.324	1053.64	-0.157814	27.6339	8/80
High	iLLAELEQLk	1	1	P08670	N-Term(Dimet); K10(Dimet)	1	0	1	1	11190	1.23198e+07	Medium	Unique	0.995006	12258295	1.23198e+07	0	0.07569	48.43	0.00105221	0	2	617.418	1233.83	2.0408	43.0022	7/80
High	dSTLIMQLLR	10	7	P31946-2;P62258-2;Q04917;P61981;P31947-2;P27348;P63104	N-Term(Dimet)	1	0	1	1	3633	2.191e+06	Medium	Not Unique	0.995059	2.18017e+06	2.191e+06	0	0.01918	41.21	0.024703	0	2	611.363	1221.72	0.753871	51.6205	9/82
High	gEGESPPVNGTDEAAGATGDAIEPAPPSQGAEAk	1	1	P49006	N-Term(Dimet); K34(Dimet)	1	0	1	1	6150	29330943	Medium	Unique	0.995075	2.91865e+07	29330943	0	0.001113	54.95	0.0030631	0	3	1081.19	3241.57	2.51983	28.9665	22/374
High	lENNDNkPVTNSR	3	1	R4GMX0	N-Term(Dimet); K7(Dimet)	1	0	1	1	4762	6.13155e+06	Medium	Unique	0.995117	6.10161e+06	6.13155e+06	0	0.03153	35.21	0.151494	0	2	782.931	1564.85	1.14939	11.3229	7/136
High	vMLGETNPADSkPGTIR	2	1	P22392-2	N-Term(Dimet); K12(Dimet)	1	0	1	1	10117	1.38546e+07	Medium	Unique	0.995165	1.37876e+07	1.38546e+07	0	0.00488	28.87	0.601956	0	3	617.348	1850.03	0.228071	25.8964	8/168
High	tLGLYGk	1	1	P09211	N-Term(Dimet); K7(Dimet)	1	0	1	1	1786	11233330	Medium	Unique	0.995181	1.11792e+07	11233330	0.002	0.1718	31.24	0.108572	0	2	408.278	815.548	0.237707	24.722	4/48
High	nENGAPEDEENFEEAIkNVNTALNTTQIPSSIEDIFNDDR	2	1	Q13564-2	N-Term(Dimethyl); K17(Dimethyl)	1	0	1	1	8165	1.55023e+07	Light	Unique	0.995227	1.55023e+07	1.55766e+07	0.001	0.1125	33.13	0.437523	1	3	1517.05	4549.14	5.19315	63.5525	35/464
High	gFTDADNTWEPEENLDcPELIEAFLNSQk	2	1	S4R2Y4	N-Term(Dimet); C17(Carbamidomethyl); K29(Dimet)	1	0	1	1	3837	3.70927e+07	Medium	Unique	0.995285	3.67852e+07	3.69594e+07	0	0.0002492	68.84	0.000129102	0	3	1149.55	3446.62	1.32384	58.7037	21/316
High	vLELVSITANk	3	1	P34897-3	N-Term(Dimet); K11(Dimet)	1	0	1	1	2816	2.77161e+06	Medium	Unique	0.995488	2.75911e+06	2.77161e+06	0	0.06005	32.28	0.0757199	0	2	625.912	1250.82	-0.269672	36.0681	9/92
High	vIHDNFGIVEGLMTTVHAITATQk	1	1	P04406	N-Term(Dimethyl); K24(Dimethyl)	1	0	1	1	11866	6.393e+06	Light	Unique	0.995708	6.393e+06	6.42056e+06	0	0.00924	44.89	0.0170213	0	3	884.481	2651.43	2.4134	57.2137	20/258
High	tALIHDGLAR	1	1	P25398	N-Term(Dimethyl)	1	0	1	1	1539	4.9602e+06	Light	Unique	0.995779	4.9602e+06	4.98122e+06	0	0.08525	27.1	0.633797	0	3	365.549	1094.63	0.191685	22.3133	6/82
High	tFIAIkPDGVQR	2	1	P22392-2	N-Term(Dimet); K6(Dimet)	1	0	1	1	10266	3.08193e+07	Medium	Unique	0.995852	3.04199e+07	3.05466e+07	0	0.05217	30.04	0.187416	0	3	470.297	1408.88	0.0362759	28.401	11/114
High	vVLAYEPVWAIGTGk	2	1	P60174-1	N-Term(Dimethyl); K15(Dimethyl)	1	0	1	1	7362	2.42085e+07	Light	Unique	0.995916	2.42085e+07	2.43078e+07	0	0.0035	67.43	6.8013e-05	0	2	829.981	1658.95	1.85551	46.3272	8/126
High	vAGQDGSVVQFk	8	1	P61956-2	N-Term(Dimethyl); K12(Dimethyl)	1	0	1	1	5857	1.41216e+07	Light	Unique	0.995945	1.41216e+07	1.41791e+07	0	0.03355	31.9	0.30872	0	2	645.856	1290.71	0.155446	25.1681	8/108
High	aIAQSQSVQESLESLLQSIGEVEQNLEGk	10	1	H0Y390	N-Term(Dimethyl); K29(Dimethyl)	1	0	1	1	12539	1.20167e+07	Light	Unique	0.996164	1.20167e+07	1.2063e+07	0	1.171e-05	76.44	1.53738e-05	0	4	793.417	3170.65	1.19719	72.67	34/318
High	aSESSSSEESSDDDDEEDQkkQPVQk	3	1	Q14978	N-Term(Dimet); K20(Dimet); K21(Dimet); K26(Dimet)	1	0	1	1	9280	3.43586e+07	Medium	Unique	0.996208	29757186	29870443	0	0.002566	54.48	0.00348164	2	4	753.865	3012.44	1.48523	12.7677	15/246
High	akPVVSDDDSEEEQEEDRSGSGSEED	6	1	P51532-5	N-Term(Dimethyl); K2(Dimethyl)	1	0	1	1	1125	2.01212e+08	Light	Unique	0.996274	2.00736e+08	2.01486e+08	0	5.079e-05	84.82	1.82422e-06	1	3	961.071	2881.2	0.433685	18.2017	18/272
High	tIDDLEETLASAkEENVEIHQTLDQTLLELNNL	3	1	P07951-3	N-Term(Dimet); K13(Dimet)	1	0	1	1	12235	1.27401e+07	Medium	Unique	0.996349	1.26936e+07	1.27401e+07	0	0.007114	67.11	9.30952e-05	1	3	1272.67	3815.99	-0.476827	65.9921	15/350
High	lcQcSDNIDPNAVGNcNR	1	1	P11047	N-Term(Dimet); C2(Carbamidomethyl); C4(Carbamidomethyl); C16(Carbamidomethyl)	1	0	1	1	1683	2.14616e+07	Medium	Unique	0.996374	2.13837e+07	2.14616e+07	0	0.0001871	83.32	2.4988e-06	0	2	1069.97	2138.93	1.12448	23.7516	12/174
High	nTGIIcTIGPASR	2	1	P14618	N-Term(Dimethyl); C6(Carbamidomethyl)	1	0	1	1	2231	1.60139e+07	Light	Unique	0.996426	1.60139e+07	1.60713e+07	0	0.003994	71.98	3.13575e-05	0	2	694.372	1387.74	-0.103562	29.2581	8/140
Medium	vIcILSHPIkNTNDANScQIIIPQNQVNR	4	1	Q5SX91	N-Term(Dimet); C3(Carbamidomethyl); K10(Dimet); C18(Carbamidomethyl)	1	0	1	1	6667	5.60881e+07	Medium	Unique	0.996473	5.58903e+07	5.60881e+07	0.021	0.3456	15.13	9.99734	1	4	856.718	3423.85	1.81291	35.6479	5/284
High	lAVDEEENADNNTk	2	1	F8WBE5	N-Term(Dimethyl); K14(Dimethyl)	1	0	1	1	1209	1.1419e+09	Light	Unique	0.996549	1.1419e+09	1.14585e+09	0	0.007349	77.44	8.86454e-06	0	2	809.385	1617.76	0.974877	19.0124	9/134
High	eGGGDSSASSPTEEEQEQGEIGAcSDEGTAQEGk	1	1	P49006	N-Term(Dimethyl); C24(Carbamidomethyl); K34(Dimethyl)	1	0	1	1	9965	2.27431e+08	Light	Unique	0.996588	2.27431e+08	2.2821e+08	0	2.637e-05	103.28	3.05079e-08	0	3	1157.15	3469.44	2.07871	23.5004	23/362
High	eEDEPEERSGDETPGSEVPGDkAAEEQGDDQDSEk	2	1	H3BQZ7	N-Term(Dimethyl); K22(Dimethyl); K35(Dimethyl)	1	0	1	1	1446	1.61813e+08	Light	Unique	0.996615	1.61341e+08	1.61889e+08	0	0.1018	31.2	0.579402	2	4	969.417	3874.65	1.83892	21.4244	26/392
High	sGPFGQIFRPDNFVFGQSGAGNNWAk	4	2	Q9BVA1;P07437	N-Term(Dimethyl); K26(Dimethyl)	1	0	1	1	3524	2.04637e+09	Light	Not Unique	0.996669	2.04559e+09	2.05242e+09	0	0.0005164	51.71	0.00630684	0	4	714.358	2854.41	1.21051	48.7073	16/274
High	dLQEEVSNLYNNIR	2	1	O94874-2	N-Term(Dimethyl)	1	0	1	1	11450	1.4393e+07	Light	Unique	0.996907	1.4393e+07	1.44376e+07	0	0.004956	64.69	0.000196983	0	2	867.937	1734.87	0.638428	47.9291	9/138
High	aGLQFPVGR	11	3	Q96QV6;Q96KK5;P0C0S5	N-Term(Dimethyl)	1	0	1	1	10391	265223114	Light	Not Unique	0.997269	265223114	2.65949e+08	0	0.07779	52.96	0.00171525	0	2	486.785	972.563	0.718432	30.5545	10/76
High	aNAQVLGNNSR	1	1	Q68CQ4	N-Term(Dimethyl)	1	0	1	1	9402	1.38971e+07	Light	Unique	0.99738	1.38105e+07	1.38468e+07	0	0.04987	46.89	0.00825843	0	2	586.313	1171.62	0.40323	14.6834	9/98
High	tSTSPPPEkSGDEGSEDEAPSGED	2	1	Q9H1E3-2	N-Term(Dimet); K9(Dimet)	1	0	1	1	1001	2.42507e+08	Medium	Unique	0.997412	2.41879e+08	2.42507e+08	0	0.01299	45.83	0.0182159	1	2	1235.05	2469.09	0.138887	17.0627	13/230
High	aVTEQGAELSNEER	1	1	P27348	N-Term(Dimet)	1	0	1	1	1273	5.60292e+07	Medium	Unique	0.99746	5.54683e+07	5.56095e+07	0	0.0005467	96.56	1.13458e-07	0	2	782.892	1564.78	0.861821	19.6531	10/142
High	iGDSSQGDNNLQk	3	1	Q05086-2	N-Term(Dimet); K13(Dimet)	1	0	1	1	849	1.073e+08	Medium	Unique	0.997554	1.07037e+08	1.073e+08	0	0.001656	58.64	0.00067812	0	2	720.383	1439.76	0.375764	15.5485	8/120
High	lINRPIIVFR	2	1	J3KNT0	N-Term(Dimethyl)	1	0	1	1	2570	1.21758e+07	Light	Unique	0.997568	1.21758e+07	1.22055e+07	0.001	0.1059	16.72	2.82404	0	3	423.612	1268.82	-0.0297545	32.8151	9/88
High	vYVGNLGNNGNk	2	1	B4E241	N-Term(Dimet); K12(Dimet)	1	0	1	1	5613	4.8869e+08	Medium	Unique	0.997573	4.87504e+08	4.8869e+08	0	0.03941	21.36	2.97318	0	2	656.877	1312.75	0.21186	22.1093	6/104
High	sPPTVLVIcGPGNNGGDGLVcAR	4	1	Q8NCW5-2	N-Term(Dimet); C9(Carbamidomethyl); C21(Carbamidomethyl)	1	0	1	1	6947	5.5149e+07	Medium	Unique	0.997671	51919726	52040941	0	0.001134	97.14	1.5903e-07	0	2	1171.6	2342.2	2.62913	39.5459	13/228
High	sYVTTSTR	1	1	P08670	N-Term(Dimet)	1	0	1	1	728	2.41585e+07	Medium	Unique	0.997709	23931666	2.39866e+07	0.005	0.2399	33.68	0.133643	0	2	473.761	946.514	0.257361	14.4225	4/68
High	qPREDGNEEDkENQGDETQGQQPPQR	2	1	P67809	N-Term(Dimethyl); K11(Dimethyl)	1	0	1	1	616	28908397	Light	Unique	0.998065	2.87441e+07	2.87998e+07	0	0.01778	56.4	0.00223738	2	3	1022.47	3065.38	0.837662	13.344	22/278
Medium	eESGkPGAHVTVk	2	1	P22626-2	N-Term(Dimethyl); K5(Dimethyl); K13(Dimethyl)	1	0	1	1	4831	3.64773e+06	Light	Unique	0.998091	3.55833e+06	3.56513e+06	0.014	0.3101	23.01	2.28066	0	2	711.901	1422.8	0.372925	12.2315	10/132
High	lTFDSSFSPNTGkk	1	1	P21796	N-Term(Dimethyl); K13(Dimethyl); K14(Dimethyl)	1	0	1	1	2272	9.26417e+06	Light	Unique	0.998327	8.46962e+06	8483809	0	0.03094	38.48	0.0804393	1	3	538.291	1612.86	0.319576	29.6941	10/130
High	aGLQFPVGR	11	3	Q96QV6;Q96KK5;P0C0S5	N-Term(Dimet)	1	0	1	1	6300	3.31876e+08	Medium	Not Unique	0.998455	3.31363e+08	3.31876e+08	0	0.03326	55.36	0.000999831	0	2	488.798	976.588	0.318414	30.8817	8/76
Medium	lTPEEkNDVSENNR	2	1	Q99549	N-Term(Dimethyl); K6(Dimethyl)	1	0	1	1	9438	1.03274e+07	Light	Unique	0.99848	1.03274e+07	1.03431e+07	0.014	0.3077	14.25	22.2458	1	3	567.62	1700.85	0.552736	15.1846	9/138
High	yVASYLLAALGGNSSPSAk	1	1	P05387	N-Term(Dimet); K19(Dimet)	1	0	1	1	3379	1.39799e+07	Medium	Unique	0.998485	1.39587e+07	1.39799e+07	0	0.02389	47.49	0.00763036	0	3	645.035	1933.09	0.490999	45.8094	10/182
High	iINEPTAAAIAYGLDkk	1	1	P11142	N-Term(Dimet); K16(Dimet); K17(Dimet)	1	0	1	1	2854	4.95636e+07	Medium	Unique	0.998529	4.94907e+07	4.95636e+07	0	0.03588	33.39	0.0479445	1	3	628.725	1884.16	1.25045	36.5614	11/178
High	aPIIAVTR	2	1	P14618	N-Term(Dimet)	1	0	1	1	5750	2.83848e+07	Medium	Unique	0.998564	2.8344e+07	2.83848e+07	0.004	0.2081	40.62	0.0159954	0	2	436.797	872.587	0.883129	23.7998	5/56
High	qVHPDTGISSk	16	2	P06899;O60814	N-Term(Dimet); K11(Dimet)	1	0	1	1	9307	2.16003e+07	Medium	Not Unique	0.998964	2.15779e+07	2.16003e+07	0.002	0.1566	33.45	0.173987	0	2	616.858	1232.71	0.69999	13.2393	5/110
High	fEIINAIYEPTEEEcEWkPDEEDEISEELkEk	9	1	H0YH88	N-Term(Dimethyl); C15(Carbamidomethyl); K18(Dimethyl); K30(Dimethyl); K32(Dimethyl)	1	0	1	1	11466	2.05799e+07	Light	Unique	0.999047	2.05799e+07	2.05995e+07	0	0.02764	27.72	1.55588	1	4	1021.49	4082.93	3.56164	48.1346	18/360
High	lLPFNPQLFQNNcGETEQDTEk	1	1	O94919	N-Term(Dimethyl); C13(Carbamidomethyl); K22(Dimethyl)	1	0	1	1	3334	1.33476e+08	Light	Unique	0.999215	1.32878e+08	1.32982e+08	0	2.539e-05	68.64	0.000117878	0	3	893.432	2678.28	1.34539	44.9019	13/214
High	iLDSVGIEADDDRLNk	1	1	P05387	N-Term(Dimethyl); K16(Dimethyl)	1	0	1	1	10326	1.29301e+07	Light	Unique	0.99933	1.27001e+07	1.27086e+07	0	0.002599	44.52	0.0228898	1	3	610.327	1828.97	1.33583	29.348	18/144
High	gGGGGQDNGLEGLGNDSR	3	1	P08621-4	N-Term(Dimethyl)	1	0	1	1	5662	1.46222e+08	Light	Unique	0.999407	1.46222e+08	1.46309e+08	0	2.686e-05	97.42	8.19179e-08	0	2	844.386	1687.77	1.36106	22.8547	26/180
High	qVHPDTGISSk	16	2	P06899;O60814	N-Term(Dimethyl); K11(Dimethyl)	1	0	1	1	9297	6.4589e+07	Light	Not Unique	0.999429	6.45345e+07	6.45713e+07	0	0.004487	50.85	0.00340943	0	3	408.891	1224.66	-0.36764	13.1366	7/110
High	qAPQGSRDSSSDSDSSSSEEEEEkTSk	3	1	Q14978	N-Term(Dimethyl); K24(Dimethyl); K27(Dimethyl)	1	0	1	1	464	1.05869e+07	Light	Unique	0.999623	1.03237e+07	1.03276e+07	0	0.09898	29.34	0.912151	2	3	986.77	2958.3	0.795743	11.9054	18/300
High	iLVNQLSVDDVNVLTcATGTLSNLTcNNSk	1	1	P14923	N-Term(Dimethyl); C16(Carbamidomethyl); C26(Carbamidomethyl); K30(Dimethyl)	1	0	1	1	7858	2.39979e+07	Light	Unique	0.999731	2.39979e+07	2.40043e+07	0	3.388e-06	94.54	2.5075e-07	0	3	1107.24	3319.69	2.02296	56.2563	38/328
High	tAENATSGETLEENEAGD	1	1	Q9UQ80	N-Term(Dimethyl)	1	0	1	1	9900	56324254	Light	Unique	0.999782	56324254	5.63366e+07	0	9.574e-05	100.11	3.50265e-08	0	2	933.399	1865.79	0.84323	22.4005	12/190
High	eTYVEQEQGENANDRNDR	2	1	F2Z2C0	N-Term(Dimet)	1	0	1	1	908	7.01116e+07	Medium	Unique	0.999894	6.77162e+07	67723366	0	0.01468	40.04	0.0627642	1	3	733.667	2198.99	0.678452	16.0896	9/192
High	iILDLISESPIk	4	1	Q5T6W5	N-Term(Dimethyl); K12(Dimethyl)	1	0	1	1	3414	1.43007e+07	Light	Unique	1.00014	1.43007e+07	1.42987e+07	0	0.01195	56.42	0.000434633	0	2	698.937	1396.87	0.820313	46.4193	8/98
High	vEIIANDQGNR	5	3	P11021;P08107-2;P11142	N-Term(Dimethyl)	1	0	1	1	5511	2.05151e+08	Light	Not Unique	1.00023	2.05151e+08	205102357	0	0.01952	65.52	0.000115584	0	2	628.834	1256.66	1.02719	20.9578	8/100
High	kLEkEEEEGISQESSEEEQ	2	1	P17096-2	N-Term(Dimet); K1(Dimet); K4(Dimet)	1	0	1	1	1225	7.87732e+08	Medium	Unique	1.00031	7.87977e+08	7.87732e+08	0	0.0009338	83.68	3.68487e-06	2	3	778.393	2333.17	0.828482	19.183	19/210
High	gGGGGQDNGLEGLGNDSR	3	1	P08621-4	N-Term(Dimethyl)	1	0	1	1	1533	188250294	Light	Unique	1.00043	188250294	188169629	0	2.338e-05	96.89	9.22333e-08	0	2	844.386	1687.77	1.21641	22.3857	15/180
High	eVEEDSEDEEMSEDEEDDSSGEEVVIPQkk	1	1	P19338	N-Term(Dimethyl); K29(Dimethyl); K30(Dimethyl)	1	0	1	1	2270	8.32537e+07	Light	Unique	1.00051	81910482	8.18686e+07	0	9.553e-07	116.1	1.88816e-09	1	3	1175.84	3525.5	2.08357	29.5588	20/280
High	qTVAVGVIk	2	1	P68104	N-Term(Dimet); K9(Dimet)	1	0	1	1	1707	1.29675e+08	Medium	Unique	1.0006	1.29752e+08	1.29675e+08	0	0.02949	49.09	0.00108513	0	2	489.844	978.68	0.427188	23.991	7/80
High	gTGSGGQLQDLDcSSSDDEGAAQNSTkPSATk	2	1	P08240-2	N-Term(Dimethyl); C13(Carbamidomethyl); K27(Dimethyl); K32(Dimethyl)	1	0	1	1	1662	54658587	Light	Unique	1.00067	54658587	5.4622e+07	0	2.865e-06	152.22	6.01441e-13	0	3	1085.17	3253.48	1.66507	23.5059	24/356
High	vPTANVSVVDLTcR	1	1	P04406	N-Term(Dimet); C13(Carbamidomethyl)	1	0	1	1	6536	2.13121e+07	Medium	Unique	1.00069	2.13267e+07	2.13121e+07	0	0.01442	47.94	0.00822593	0	3	521.622	1562.85	0.698466	33.8816	8/140
High	tFVNITPAEVGVLVGk	1	1	P07737	N-Term(Dimethyl); K16(Dimethyl)	1	0	1	1	7508	1.21791e+07	Light	Unique	1.00077	1.21791e+07	1.21697e+07	0	0.005338	63.06	0.000144709	0	2	850.505	1700	2.12116	48.7313	18/160
High	lVkPGNQNTQVTEAWNk	1	1	Q9UQ80	N-Term(Dimethyl); K3(Dimethyl); K17(Dimethyl)	1	0	1	1	5854	1.50787e+07	Light	Unique	1.00081	1.50787e+07	1.50665e+07	0	0.0006545	48.84	0.00718721	0	3	671.038	2011.1	0.526289	25.1309	9/164
High	vTDALNATR	1	1	P10809	N-Term(Dimet)	1	0	1	1	5273	2.51857e+07	Medium	Unique	1.00095	2.50952e+07	25071408	0	0.07221	35.19	0.0783365	0	2	496.787	992.567	-0.0301834	17.6806	5/82
High	vGINYQPPTVVPGGDLAk	3	2	G3V1U9;P68363	N-Term(Dimet); K18(Dimet)	1	0	1	1	6824	39582363	Medium	Not Unique	1.00103	3.9623e+07	39582363	0	0.001017	58.97	0.000375225	0	2	945.054	1889.1	1.22187	37.7668	12/176
High	aLTVPELTQQVFDAk	1	1	P07437	N-Term(Dimet); K15(Dimet)	1	0	1	1	7388	3.61967e+07	Medium	Unique	1.00105	36234708	3.61967e+07	0	0.013	55.1	0.000997238	0	2	862.508	1724.01	0.849057	46.6388	10/144
High	lISWYDNEFGYSNR	1	1	P04406	N-Term(Dimethyl)	1	0	1	1	11101	2.50974e+07	Light	Unique	1.00118	2.50974e+07	2.50677e+07	0	0.0003012	66.52	0.000120848	0	2	896.421	1791.84	0.854642	41.4711	9/136
High	tTHFVEGGDAGNREDQINR	2	1	A8MUD9	N-Term(Dimet)	1	0	1	1	5376	8.96513e+07	Medium	Unique	1.00118	87742660	87638873	0	0.0478	38.6	0.108229	1	4	537.765	2148.04	-0.101754	19.008	17/186
High	aGFAGDDAPR	2	1	P60709	N-Term(Dimethyl)	1	0	1	1	5280	8.47119e+07	Light	Unique	1.00129	8.47119e+07	8.46027e+07	0	0.003582	64.04	9.87721e-05	0	2	502.744	1004.48	0.314324	17.8317	9/74
Medium	fIIPQIVk	1	1	P07195	N-Term(Dimethyl); K8(Dimethyl)	1	0	1	1	3105	1.56029e+07	Light	Unique	1.00131	1.56029e+07	1.55824e+07	0.015	0.317	18.19	2.42121	0	2	507.341	1013.68	-0.524594	40.5293	4/64
High	tVTNAVVTVPAYFNDSQR	1	1	P11142	N-Term(Dimet)	1	0	1	1	10885	1.03135e+07	Medium	Unique	1.00132	1.0327e+07	1.03135e+07	0	0.07163	36.55	0.149074	0	2	1007.53	2014.06	1.75196	37.9886	10/194
High	lVkPGNQNTQVTEAWNk	1	1	Q9UQ80	N-Term(Dimet); K3(Dimet); K17(Dimet)	1	0	1	1	1791	1.88937e+07	Medium	Unique	1.00175	1.89268e+07	1.88937e+07	0	0.02489	34.81	0.093891	0	3	675.062	2023.17	-0.0518327	24.7751	10/164
High	vAPEEHPVLLTEAPLNPk	2	1	P60709	N-Term(Dimet); K18(Dimet)	1	0	1	1	2618	2.37142e+08	Medium	Unique	1.00182	2.37243e+08	2.36813e+08	0	0.005385	41.97	0.0151495	0	3	673.398	2018.18	0.980639	33.3757	7/156
High	iYDDDFFQNLDGVANALDNVDAR	1	1	P22314	N-Term(Dimet)	1	0	1	1	11600	9.85397e+06	Medium	Unique	1.00188	9.10756e+06	9.09046e+06	0	0.0004937	31.68	0.607955	0	3	878.089	2632.25	2.11606	51.2094	20/242
High	fADLSEAANRNNDALR	1	1	P08670	N-Term(Dimethyl)	1	0	1	1	1989	1098504568	Light	Unique	1.0022	1098504568	1096095668	0	0.06861	40.31	0.0598749	1	3	602.304	1804.9	1.36964	26.8822	11/154
High	iLDSVGIEADDDRLNk	1	1	P05387	N-Term(Dimethyl); K16(Dimethyl)	1	0	1	1	6212	1.50555e+07	Light	Unique	1.00225	1.50555e+07	1.50217e+07	0	0.007728	40.24	0.0611884	1	3	610.327	1828.97	0.735143	29.7922	21/144
High	aPLATGEDDDDEVPDLVENFDEASkNEAN	2	1	P20290-2	N-Term(Dimethyl); K25(Dimethyl)	1	0	1	1	3397	1.24087e+09	Light	Unique	1.00227	1.24087e+09	1238056364	0	0.0118	54.33	0.00323704	1	3	1059.14	3175.41	2.13467	46.5006	26/288
High	tIGGGDDSFNTFFSETGAGk	3	2	G3V1U9;P68363	N-Term(Dimethyl); K20(Dimethyl)	1	0	1	1	3242	4.46123e+07	Light	Not Unique	1.00232	4.46123e+07	4.45092e+07	0	1.12516e-07	154.34	2.60672e-13	0	2	1032.48	2063.96	0.411475	42.8169	14/202
High	eSYSVYVYk	12	1	O60814	N-Term(Dimet); K9(Dimet)	1	0	1	1	6097	3.28153e+07	Medium	Unique	1.00237	3.28932e+07	3.28153e+07	0	0.03346	53.78	0.00156336	0	2	601.334	1201.66	0.829252	28.2798	8/70
High	aIAQSQSVQESLESLLQSIGEVEQNLEGk	10	1	H0Y390	N-Term(Dimethyl); K29(Dimethyl)	1	0	1	1	4262	1.7831e+07	Light	Unique	1.00263	1.7831e+07	1.77843e+07	0	1.061e-06	102.7	3.60993e-08	0	4	793.417	3170.65	0.889184	72.5961	19/318
High	yYVTIIDAPGHR	2	1	P68104	N-Term(Dimethyl)	1	0	1	1	2331	1.92067e+07	Light	Unique	1.00273	1.92067e+07	1.91545e+07	0	0.06316	29.74	0.577191	0	3	478.258	1432.76	0.684493	30.238	16/94
High	aADPPAENSSAPEAEQGGAE	2	1	P67809	N-Term(Dimethyl)	1	0	1	1	9671	4.07503e+07	Light	Unique	1.00282	4.07503e+07	40635756	0	0.001367	54.16	0.00186251	0	3	642.617	1925.84	0.697962	18.7437	22/202
High	sGPFGQIFRPDNFVFGQSGAGNNWAk	4	2	Q9BVA1;P07437	N-Term(Dimet); K26(Dimet)	1	0	1	1	11483	243646682	Medium	Not Unique	1.00293	240439690	239736234	0	0.004241	69.4	9.31267e-05	0	2	1431.73	2862.46	1.45732	48.506	14/274
High	qAASSLQQASLk	1	1	P38646	N-Term(Dimet); K12(Dimet)	1	0	1	1	5472	1.32663e+07	Medium	Unique	1.00296	1.30545e+07	1.30159e+07	0	0.004031	70.94	2.34728e-05	0	2	648.393	1295.78	0.619134	20.3032	9/122
High	sVFPEQANNNEWAR	1	1	O43242	N-Term(Dimet)	1	0	1	1	2444	4.79222e+07	Medium	Unique	1.00308	4.72256e+07	4.70804e+07	0	0.003258	63.66	0.000249296	0	2	847.416	1693.83	1.17045	31.3581	10/140
High	iREEYPDR	4	2	Q9BVA1;P07437	N-Term(Dimethyl)	1	0	1	1	753	1.3689e+07	Light	Not Unique	1.00312	1.3521e+07	13478909	0.001	0.1159	31.67	0.244464	1	3	369.193	1105.56	-0.328964	14.6608	7/76
High	nIPGITLLNVSk	1	1	P36578	N-Term(Dimet); K12(Dimet)	1	0	1	1	11185	7.09432e+06	Medium	Unique	1.00314	7116623	7.09432e+06	0	0.02146	63.28	4.59791e-05	0	2	666.939	1332.87	0.296876	42.9019	8/120
High	sGPFGQIFRPDNFVFGQSGAGNNWAk	4	2	Q9BVA1;P07437	N-Term(Dimethyl); K26(Dimethyl)	1	0	1	1	3520	10577773012	Light	Not Unique	1.00335	10559349006	10524125264	0	1.943e-05	77.96	1.49471e-05	0	3	952.142	2854.41	1.77118	48.4199	24/274
High	iISNAScTTNcLAPLAk	1	1	P04406	N-Term(Dimethyl); C7(Carbamidomethyl); C11(Carbamidomethyl); K17(Dimethyl)	1	0	1	1	10400	2.81514e+07	Light	Unique	1.00339	2.81514e+07	2.80562e+07	0	6.063e-05	69.27	8.12809e-05	0	3	630.666	1889.98	-0.00757034	30.6054	10/166
High	yLTVAAIFR	2	1	Q9BVA1	N-Term(Dimet)	1	0	1	1	3228	3.05161e+06	Medium	Unique	1.00344	3.06211e+06	3.05161e+06	0	0.05873	31.54	0.212611	0	2	543.337	1085.67	0.212573	42.5927	8/64
High	lSPSPTSQR	4	1	P02545-2	N-Term(Dimet)	1	0	1	1	710	6.48074e+06	Medium	Unique	1.00386	6.50575e+06	6.48074e+06	0.005	0.2418	30.72	0.29475	0	2	502.787	1004.57	0.223162	14.2573	5/76
High	aNDPSLQEVNLNNIk	3	1	G5EA42	N-Term(Dimet); K15(Dimet)	1	0	1	1	2654	1.65044e+07	Medium	Unique	1.00391	1.6569e+07	1.65044e+07	0	0.009172	54.8	0.0015636	0	2	866.99	1732.97	2.55885	33.8127	12/148
High	lAELEEFINGPNNAHIQQVGDR	2	1	Q00610-2	N-Term(Dimet)	1	0	1	1	3073	6.33902e+07	Medium	Unique	1.00431	6.11571e+07	60894358	0	0.004533	45.62	0.020899	0	3	832.765	2496.28	1.41852	40.0475	20/230
High	eSTLEAIGYIcQDIDPEQLQDk	4	1	F5H4R7	N-Term(Dimethyl); C11(Carbamidomethyl); K22(Dimethyl)	1	0	1	1	3579	6.30376e+06	Light	Unique	1.00433	6.30376e+06	6.27655e+06	0	0.06091	21.62	6.21715	0	3	874.426	2621.26	-1.05713	49.987	6/228
High	lVINGNPITIFQER	1	1	P04406	N-Term(Dimet)	1	0	1	1	11342	1.83508e+07	Medium	Unique	1.00442	1.84319e+07	1.83508e+07	0	0.009932	69.26	3.92015e-05	0	2	823.484	1645.96	1.77796	45.9697	11/132
High	dLAGSIIGk	4	1	Q5T6W5	N-Term(Dimethyl); K9(Dimethyl)	1	0	1	1	2473	1.00656e+07	Light	Unique	1.00454	1.00656e+07	1.00202e+07	0.001	0.1191	37.43	0.0408964	0	2	465.287	929.567	0.0394693	31.6889	7/72
High	sIYGEkFEDENFILk	1	1	P62937	N-Term(Dimet); K6(Dimet); K15(Dimet)	1	0	1	1	3017	1.88618e+07	Medium	Unique	1.00456	1.89479e+07	1.88618e+07	0.001	0.13	17.5	7.87511	1	3	643.366	1928.08	1.54451	39.0163	10/148
High	sIYYITGESk	2	1	P08238	N-Term(Dimethyl); K10(Dimethyl)	1	0	1	1	10244	1.07501e+07	Light	Unique	1.00466	1.07501e+07	1.07002e+07	0	0.05278	51.11	0.00442411	0	2	608.827	1216.65	0.536511	28.0853	6/88
High	aDLINNLGTIAk	4	2	P08238;P07900	N-Term(Dimethyl); K12(Dimethyl)	1	0	1	1	2855	82486003	Light	Not Unique	1.00508	82486003	8.20687e+07	0	0.02432	65.68	9.38138e-05	0	2	649.888	1298.77	0.0774847	36.6072	8/116
High	nNNIDAAIENIENMLTSENk	1	1	P42704	N-Term(Dimet); K20(Dimet)	1	0	1	1	8027	2.69371e+07	Medium	Unique	1.00509	2.70743e+07	2.69371e+07	0	0.000194	103.01	4.07028e-08	0	2	1156.09	2311.17	0.978178	60.1456	14/216
High	tLGILGLGR	2	1	Q5SZU1	N-Term(Dimethyl)	1	0	1	1	2933	5.33838e+06	Light	Unique	1.00512	5.33838e+06	5.31117e+06	0	0.0414	50.37	0.00211722	0	2	464.303	927.598	-0.670846	37.6699	7/64
High	akPVVSDDDSEEEQEEDRSGSGSEED	6	1	P51532-5	N-Term(Dimethyl); K2(Dimethyl)	1	0	1	1	9633	1.65608e+08	Light	Unique	1.00516	1.65608e+08	1.64758e+08	0	0.001662	86.55	1.22251e-06	1	3	961.072	2881.2	1.38696	18.0453	15/272
High	nIPGITLLNVSk	1	1	P36578	N-Term(Dimethyl); K12(Dimethyl)	1	0	1	1	7177	6.96729e+06	Light	Unique	1.0052	6.96729e+06	6.93126e+06	0	0.02033	40.71	0.019132	0	2	662.913	1324.82	-0.313774	43.2432	8/120
High	gGGGNFGPGPGSNFR	2	1	P22626-2	N-Term(Dimet)	1	0	1	1	1761	5.22461e+07	Medium	Unique	1.00537	5.25268e+07	5.22461e+07	0	0.001663	79.14	5.05881e-06	0	2	705.347	1409.69	0.888912	24.534	12/132
High	eDGNEEDkENQGDETQGQQPPQR	2	1	P67809	N-Term(Dimet); K8(Dimet)	1	0	1	1	9328	3.982e+07	Medium	Unique	1.00542	3.98535e+07	3.96385e+07	0	0.03602	27.57	1.35578	1	4	673.81	2692.22	0.617831	13.544	13/242
High	sTTTGHLIYk	2	1	P68104	N-Term(Dimet); K10(Dimet)	1	0	1	1	5311	2.92716e+07	Medium	Unique	1.00589	2.94439e+07	2.92716e+07	0	0.01642	57.09	0.000627441	0	2	592.86	1184.71	0.752254	18.1422	9/78
High	aLTSADGASEEQSQNDEDNQGSEk	4	1	D6RH20	N-Term(Dimethyl); K24(Dimethyl)	1	0	1	1	5296	9.21465e+07	Light	Unique	1.00589	9.14253e+07	9.08897e+07	0	0.001026	62.86	0.000330078	0	3	856.04	2566.11	1.72026	17.9678	19/248
High	kLEkEEEEGISQESSEEEQ	2	1	P17096-2	N-Term(Dimet); K1(Dimet); K4(Dimet)	1	0	1	1	5423	5.5332e+08	Medium	Unique	1.0063	5.56805e+08	5.5332e+08	0	0.0008281	71.58	5.9289e-05	2	3	778.393	2333.17	1.1424	19.6596	11/210
High	eVDEQMLNVQNk	4	2	Q9BVA1;P07437	N-Term(Dimethyl); K12(Dimethyl)	1	0	1	1	6066	2.12662e+07	Light	Not Unique	1.00657	10027906	9962452	0	0.000338	89.46	6.14667e-07	0	2	751.88	1502.75	0.249964	27.9065	9/108
High	aVTEQGAELSNEER	1	1	P27348	N-Term(Dimet)	1	0	1	1	5458	4.76534e+07	Medium	Unique	1.00669	4.66865e+07	46376429	0	0.0003874	102.08	3.12725e-08	0	2	782.891	1564.78	-0.0743156	20.0903	10/142
High	lVQAFQFTDk	1	1	Q06830	N-Term(Dimet); K10(Dimet)	1	0	1	1	2591	2.48684e+07	Medium	Unique	1.0068	2.50375e+07	2.48684e+07	0	0.0444	28.23	0.542484	0	2	630.876	1260.74	0.449785	33.0757	8/88
High	aIEENNNFSk	5	1	P16949	N-Term(Dimet); K10(Dimet)	1	0	1	1	9632	1.38484e+09	Medium	Unique	1.00682	1.39428e+09	1.38484e+09	0	0.001617	67.52	7.6513e-05	0	2	615.335	1229.66	0.435455	18.0387	9/94
High	qVPGGGGGGGSGGGGGSGGGGSGGGR	5	1	K7EN53	N-Term(Dimet)	1	0	1	1	4750	1.71286e+07	Medium	Unique	1.00683	1.6316e+07	1.62052e+07	0	0.002159	57.87	0.000921695	0	2	938.434	1875.86	0.791638	11.1899	16/272
High	aFGYYGPLR	2	1	B4E241	N-Term(Dimethyl)	1	0	1	1	6500	6.55835e+06	Light	Unique	1.00684	5.76084e+06	5.72167e+06	0.004	0.2088	23.33	1.49667	0	2	536.284	1071.56	-0.492919	33.4474	8/66
High	hLIPAANTGESk	2	1	P62258-2	N-Term(Dimet); K12(Dimet)	1	0	1	1	940	8.3615e+06	Medium	Unique	1.0069	8.41915e+06	8.3615e+06	0	0.02179	47.14	0.00631367	0	2	651.387	1301.77	0.195013	16.3912	9/104
High	dNIQGITkPAIR	1	1	P62805	N-Term(Dimet); K8(Dimet)	1	0	1	1	1785	5.7199e+07	Medium	Unique	1.00697	5.75976e+07	5.7199e+07	0	0.0139	45.76	0.00545123	0	2	695.437	1389.87	0.473231	24.7078	8/120
High	eHALLAYTLGVk	2	1	P68104	N-Term(Dimethyl); K12(Dimethyl)	1	0	1	1	10604	2.77728e+06	Light	Unique	1.00698	1.45753e+06	1447420	0	0.07029	42.11	0.0192304	0	3	457.607	1370.8	0.513926	33.6612	11/102
High	tGISDVFAk	1	1	P19338	N-Term(Dimethyl); K9(Dimethyl)	1	0	1	1	2494	2.27092e+07	Light	Unique	1.00699	21568883	2.14192e+07	0	0.0588	54.85	0.000862052	0	2	497.285	993.563	0.982624	32.0445	7/72
High	iGDSSQGDNNLQk	3	1	Q05086-2	N-Term(Dimethyl); K13(Dimethyl)	1	0	1	1	9446	6.51303e+07	Light	Unique	1.00709	6.51303e+07	6.46716e+07	0	0.007921	61.48	0.000334982	0	2	716.359	1431.71	1.60165	15.2953	7/120
High	dFSALESQLQDTQELLQEENR	1	1	P35579	N-Term(Dimethyl)	1	0	1	1	3761	2.71147e+07	Light	Unique	1.00716	2.71147e+07	2.6922e+07	0	0.0002647	72.45	4.95727e-05	0	3	841.074	2521.21	0.284602	55.4349	23/222
High	vAGGAAPSkPASAk	3	1	Q14978	N-Term(Dimethyl); K9(Dimethyl); K14(Dimethyl)	1	0	1	1	4767	3.99225e+06	Light	Unique	1.00716	3.99225e+06	3.96386e+06	0.008	0.2705	13.51	13.8933	0	3	432.594	1295.77	0.362418	11.4448	7/122
High	fSAVALck	1	1	P09936	N-Term(Dimet); C7(Carbamidomethyl); K8(Dimet)	1	0	1	1	1973	37055059	Medium	Unique	1.00735	3.73275e+07	37055059	0	0.02654	44.97	0.00903038	0	2	480.295	959.583	-0.166477	26.5706	7/56
High	eSDTkNEVNGTSEDIkSEGDTQSN	1	1	O95232	N-Term(Dimethyl); K5(Dimethyl); K16(Dimethyl)	1	0	1	1	9723	76393403	Light	Unique	1.00748	76393403	75826324	0	0.008402	57.36	0.00155518	2	3	890.075	2668.21	1.14037	19.535	24/266
High	wkGFSDEDNTWEPEENLDcPDLIAEFLQSQk	5	1	C9JWS9	N-Term(Dimet); K2(Dimet); C19(Carbamidomethyl); K31(Dimet)	1	0	1	1	11863	2.91627e+07	Medium	Unique	1.00769	2.93871e+07	2.91627e+07	0	0.003472	67.69	0.000158982	1	3	1279.62	3836.85	2.12593	57.1579	23/346
High	gALQNIIPASTGAAk	1	1	P04406	N-Term(Dimethyl); K15(Dimethyl)	1	0	1	1	2476	1.19797e+08	Light	Unique	1.00775	119403170	1.18485e+08	0	0.02023	47.79	0.00584274	0	2	734.43	1467.85	-0.469243	31.7454	9/136
High	dGQVINETSQHHDDLE	1	1	P08670	N-Term(Dimethyl)	1	0	1	1	9880	1.05176e+07	Light	Unique	1.00779	1.05176e+07	1.04363e+07	0	0.02961	47.64	0.00903206	0	2	932.919	1864.83	0.401788	22.0981	7/164
High	tLVLSNLSYSATEETLQEVFEk	1	1	P19338	N-Term(Dimethyl); K22(Dimethyl)	1	0	1	1	7970	3.26669e+07	Light	Unique	1.00783	3.26669e+07	3.24133e+07	0	0.0003202	78.38	1.04654e-05	0	3	853.115	2557.33	1.34945	58.9565	19/240
Medium	eDGNEEDkENQGDETQGQQPPQRR	2	1	P67809	N-Term(Dimet); K8(Dimet)	1	0	1	1	9235	7.67957e+08	Medium	Unique	1.00783	7.73973e+08	7.67957e+08	0.044	0.46	11.91	58.0815	2	4	712.836	2848.32	2.11074	12.0792	12/252
High	lFMAQALQEYNN	2	1	O15372	N-Term(Dimethyl)	1	0	1	1	3204	1.23907e+08	Light	Unique	1.00798	1.23907e+08	1.22926e+08	0	0.007204	62.95	0.000244192	0	2	735.359	1469.71	1.58958	42.1669	15/102
High	kVDVDEYDENkFVDEEDGGDGQAGPDEGEVDScLR	3	1	B1ALC0	N-Term(Dimet); K1(Dimet); K11(Dimet); C33(Carbamidomethyl)	1	0	1	1	10650	1.38538e+07	Medium	Unique	1.00813	1.18997e+07	1.18037e+07	0	0.07279	40.85	0.08044	2	4	996.708	3983.81	2.98915	34.3933	12/398
High	kGDVEGSQSQDEGEGSGESER	1	1	Q9UQE7	N-Term(Dimethyl); K1(Dimethyl)	1	0	1	1	4818	2.79937e+07	Light	Unique	1.00814	2.79937e+07	2.77678e+07	0	0.0002746	97.31	1.02597e-07	1	3	741.661	2222.97	1.13939	12.0938	15/234
High	aDLINNLGTIAk	4	2	P08238;P07900	N-Term(Dimethyl); K12(Dimethyl)	1	0	1	1	6760	5.57733e+07	Light	Not Unique	1.00817	5.57733e+07	5.53213e+07	0	0.02474	68.69	4.5166e-05	0	2	649.888	1298.77	0.453442	36.8947	16/116
High	aLAAAGYDVEkNNSR	3	1	P16403	N-Term(Dimethyl); K11(Dimethyl)	1	0	1	1	5523	3.26413e+07	Light	Unique	1.00823	3.26413e+07	3.23749e+07	0	0.004652	41.3	0.0419545	1	3	545.622	1634.85	0.506318	20.9717	8/132
High	tNEkEQLQGLNDR	1	1	Q16352	N-Term(Dimethyl); K4(Dimethyl)	1	0	1	1	1181	8.37116e+06	Light	Unique	1.00825	8.37116e+06	8.30269e+06	0.001	0.1096	21.63	3.83453	1	3	534.281	1600.83	-0.214805	18.7151	8/140
High	eAFSLFDkDGDGTITTk	4	1	P62158	N-Term(Dimet); K8(Dimet); K17(Dimet)	1	0	1	1	6709	1.03038e+07	Medium	Unique	1.0084	1.03903e+07	1.03038e+07	0	0.05512	26.14	1.29199	1	3	647.692	1941.06	0.198313	36.1452	17/176
High	vPEIEVTVEGPNNNNPQTSAVR	4	1	P78347-2	N-Term(Dimet)	1	0	1	1	10525	112777697	Medium	Unique	1.00856	109624915	108694031	0	0.01069	31.31	0.581441	0	3	799.417	2396.24	0.993164	32.4521	17/220
High	nEAIQAAHDAVAQEGQcR	1	1	P09936	N-Term(Dimethyl); C17(Carbamidomethyl)	1	0	1	1	5967	4.85649e+07	Light	Unique	1.00864	4.85649e+07	4.81487e+07	0	0.001801	53.3	0.00320258	0	3	665.982	1995.93	0.338699	26.6694	17/194
Medium	vFLENVIR	1	1	P62805	N-Term(Dimet)	1	0	1	1	10681	1.01897e+08	Medium	Unique	1.00902	1.02816e+08	1.01897e+08	0.042	0.4527	30.93	0.178681	0	2	511.321	1021.63	0.265049	34.8411	6/62
Medium	vLTPTQVk	1	1	P30086	N-Term(Dimethyl); K8(Dimethyl)	1	0	1	1	5424	1.82293e+07	Light	Unique	1.00953	1.82293e+07	1.80572e+07	0.043	0.4572	23.8	0.831238	0	2	471.305	941.603	-0.0184713	19.7187	4/64
High	tVTAMDVVYALk	1	1	P62805	N-Term(Dimethyl); K12(Dimethyl)	1	0	1	1	11291	1.20775e+07	Light	Unique	1.00966	1.17535e+07	1.1641e+07	0	0.01164	60.49	0.000331684	0	2	683.887	1366.77	0.678616	44.8873	7/98
High	tNEkVELQELNDR	1	1	P08670	N-Term(Dimet); K4(Dimet)	1	0	1	1	5816	1.1244e+07	Medium	Unique	1.00967	1.13527e+07	1.1244e+07	0	0.04094	29.14	0.613517	1	2	826.459	1651.91	-0.0566142	24.6639	11/140
Medium	tYSLGSALRPSTSR	1	1	P08670	N-Term(Dimethyl)	1	0	1	1	6014	2.67848e+07	Light	Unique	1.01004	2.67848e+07	2.65184e+07	0.02	0.342	18.73	7.02593	0	3	508.611	1523.82	-0.113388	27.2796	12/138
High	eQSIcAAEEQPAEDGQGETNkNR	1	1	Q9UGP8	N-Term(Dimethyl); C5(Carbamidomethyl); K21(Dimethyl)	1	0	1	1	1222	3.12446e+07	Light	Unique	1.01008	3.12446e+07	3.09329e+07	0	0.0009744	65.6	0.000223919	1	3	873.065	2617.18	0.471876	19.1636	11/254
High	gTGIVSAPVPk	3	1	H0YEN5	N-Term(Dimet); K11(Dimet)	1	0	1	1	1726	9.41593e+06	Medium	Unique	1.01031	9.51298e+06	9.41593e+06	0	0.05553	49.56	0.00203287	0	2	545.359	1089.71	-0.341301	24.1772	7/88
High	kESYSVYVYk	12	1	O60814	N-Term(Dimethyl); K1(Dimethyl); K10(Dimethyl)	1	0	1	1	5781	1.28034e+07	Light	Unique	1.01038	1.28034e+07	1.26718e+07	0.001	0.1239	20.99	3.59466	1	3	450.583	1349.74	-0.0224069	24.2382	9/96
High	nLLSVAYk	10	7	P31946-2;P62258-2;Q04917;P61981;P31947-2;P27348;P63104	N-Term(Dimet); K8(Dimet)	1	0	1	1	6339	3.61939e+07	Medium	Not Unique	1.01056	3.65762e+07	3.61939e+07	0.007	0.2675	24.8	0.409775	0	2	486.323	971.638	0.162212	31.3892	7/70
High	iALTDNALIAR	2	1	A8MUD9	N-Term(Dimethyl)	1	0	1	1	10633	8.19277e+06	Light	Unique	1.0106	8.19277e+06	8.10681e+06	0	0.006467	51.22	0.00253031	0	2	599.862	1198.72	0.746542	34.0926	6/92
High	vISSIEQk	7	5	P31947-2;P31946-2;Q04917;P61981;P27348	N-Term(Dimet); K8(Dimet)	1	0	1	1	1014	5.04584e+07	Medium	Not Unique	1.0106	5.09935e+07	5.04584e+07	0	0.06999	34.06	0.0706368	0	2	484.317	967.627	-0.312627	17.123	6/64
High	aNAQVLGNNSR	1	1	Q68CQ4	N-Term(Dimet)	1	0	1	1	772	2.2502e+07	Medium	Unique	1.01081	2.25828e+07	2.23413e+07	0	0.003099	57.8	0.000669809	0	2	588.325	1175.64	-0.0837292	14.8033	9/98
High	lLcGLLAER	1	1	P14174	N-Term(Dimethyl); C3(Carbamidomethyl)	1	0	1	1	2637	2.76049e+07	Light	Unique	1.01093	2.76049e+07	27306293	0	0.01456	47.39	0.00618665	0	2	536.813	1072.62	0.29334	33.648	8/64
High	qQQLQQQQQQGNk	2	1	E9PJP2	N-Term(Dimethyl); K13(Dimethyl)	1	0	1	1	9048	7.91435e+06	Light	Unique	1.01096	7.91435e+06	7.82852e+06	0.002	0.1746	31.79	0.403522	0	2	820.43	1639.85	0.384711	9.16781	9/122
High	sPPTVLVIcGPGNNGGDGLVcAR	4	1	Q8NCW5-2	N-Term(Dimethyl); C9(Carbamidomethyl); C21(Carbamidomethyl)	1	0	1	1	3036	140833187	Light	Unique	1.011	140833187	139300977	0	0.0006167	49.54	0.00935133	0	3	780.06	2338.16	0.235573	39.5862	20/228
High	aPEPTPQQVAQQQ	3	1	F5GWX5	N-Term(Dimet)	1	0	1	1	1494	5.7806e+07	Medium	Unique	1.01129	58458424	5.7806e+07	0	0.0815	47.51	0.00864917	0	2	727.383	1453.76	0.889317	21.8695	6/112
High	gFSDEDNTWEPEENLDcPDLIAEFLQSQk	5	1	C9JWS9	N-Term(Dimethyl); C17(Carbamidomethyl); K29(Dimethyl)	1	0	1	1	7960	5.91655e+07	Light	Unique	1.0114	5.91655e+07	5.84987e+07	0	0.0001254	60.56	0.000851553	0	3	1161.53	3482.57	2.35001	58.725	24/316
High	kEGGGDSSASSPTEEEQEQGEIGAcSDEGTAQEGk	1	1	P49006	N-Term(Dimet); K1(Dimet); C25(Carbamidomethyl); K35(Dimet)	1	0	1	1	5610	5.89853e+07	Medium	Unique	1.0114	5.93032e+07	5.86344e+07	0	9.302e-06	91.28	6.98e-07	1	3	1213.22	3637.64	1.93449	22.0648	38/402
High	eESGkPGAHVTVk	2	1	P22626-2	N-Term(Dimethyl); K5(Dimethyl); K13(Dimethyl)	1	0	1	1	9155	9.7522e+06	Light	Unique	1.0118	9.7522e+06	9.63845e+06	0.004	0.2133	17.7	7.74569	0	3	474.937	1422.8	0.342025	10.8643	4/132
High	dNLTLWTSDQQDDDGGEGNN	1	1	P61981	N-Term(Dimethyl)	1	0	1	1	10908	160092631	Light	Unique	1.01192	160092631	158207414	0	0.003039	49.27	0.00434768	0	2	1111.46	2221.91	1.08411	39.154	20/220
High	qTVAVGVIk	2	1	P68104	N-Term(Dimethyl); K9(Dimethyl)	1	0	1	1	9989	6.71577e+07	Light	Unique	1.01196	6.71577e+07	6.63639e+07	0	0.1007	40.36	0.0134938	0	2	485.818	970.63	0.0978443	23.8728	6/80
High	eLISNASDALDk	2	2	P14625;P08238	N-Term(Dimethyl); K12(Dimethyl)	1	0	1	1	6139	5476197	Light	Not Unique	1.01201	5476197	5411204	0.001	0.1218	26.07	1.16974	0	2	666.356	1331.7	-0.994372	28.8523	6/122
High	aVTEQGHELSNEER	2	1	P31946-2	N-Term(Dimet)	1	0	1	1	5153	8.74812e+06	Medium	Unique	1.01221	8.74644e+06	8.64091e+06	0	0.003912	53.09	0.00272356	0	3	544.271	1630.8	0.219585	16.1902	8/142
High	lFIGGLSFETTEESLR	2	1	P22626-2	N-Term(Dimet)	1	0	1	1	7484	8.02937e+06	Medium	Unique	1.01237	7.83593e+06	7.74016e+06	0	0.0005654	62.12	0.000357486	0	2	915.995	1830.98	2.75364	48.245	11/134
High	eESGkPGAHVTVk	2	1	P22626-2	N-Term(Dimet); K5(Dimet); K13(Dimet)	1	0	1	1	4821	1.69163e+07	Medium	Unique	1.01237	1.69782e+07	1.67707e+07	0	0.04469	19.9	2.64675	0	3	478.962	1434.87	0.230283	12.1003	11/132
High	qFYDQALQQAVVDDDANNAk	9	1	E9PM31	N-Term(Dimethyl); K20(Dimethyl)	1	0	1	1	10748	6.79439e+07	Light	Unique	1.01303	6.42718e+07	6.3445e+07	0	0.0002938	112.15	5.19722e-09	0	2	1155.06	2309.11	1.0653	35.8988	14/212
High	iFAPNHVVAk	4	1	M0R3D6	N-Term(Dimet); K10(Dimet)	1	0	1	1	1356	4.83958e+06	Medium	Unique	1.01306	4.90277e+06	4.83958e+06	0	0.06302	21.3	1.37735	0	3	387.253	1159.74	0.0554446	20.4458	10/84
High	vDFNVPMkNNQITNNQR	1	1	P00558	N-Term(Dimet); K8(Dimet)	1	0	1	1	6237	9.75771e+06	Medium	Unique	1.0131	9.38619e+06	9.26479e+06	0	0.05135	17.97	10.9597	1	3	699.377	2096.12	0.423181	30.0952	14/176
High	aSESSSSEESSDDDDEEDQkkQPVQk	3	1	Q14978	N-Term(Dimet); K20(Dimet); K21(Dimet); K26(Dimet)	1	0	1	1	4958	2.86961e+07	Medium	Unique	1.01314	2.90731e+07	2.86961e+07	0	7.161e-05	95.93	2.45251e-07	2	3	1004.82	3012.44	2.70536	13.7364	15/246
High	tLNGGSDAQDGNQPQHNGESNEDSkDNHEASTk	1	1	O75475	N-Term(Dimet); K25(Dimet); K33(Dimet)	1	0	1	1	559	2.57208e+07	Medium	Unique	1.01315	2.60589e+07	2.57208e+07	0	0.008811	26.03	2.63878	1	5	716.334	3577.64	0.304375	12.7708	23/378
High	tENNDHINLk	3	1	P61956-2	N-Term(Dimethyl); K10(Dimethyl)	1	0	1	1	861	5.69007e+06	Light	Unique	1.01358	5.69007e+06	5.61386e+06	0	0.06903	15.81	11.1779	0	3	418.554	1253.65	-0.275469	15.6527	8/94
Medium	vYVGNLGNNGNkTELER	2	1	B4E241	N-Term(Dimet); K12(Dimet)	1	0	1	1	5912	5.63108e+07	Medium	Unique	1.0137	57082121	5.63108e+07	0.041	0.4467	20.95	4.2382	1	3	647.693	1941.06	0.285435	25.8949	8/158
Medium	vLITTDLLAR	5	1	E7EQG2	N-Term(Dimet)	1	0	1	1	3020	5.20036e+06	Medium	Unique	1.0137	5.27159e+06	5.20036e+06	0.02	0.3433	28.93	0.272252	0	2	573.873	1146.74	0.0446936	39.0642	7/76
High	gHYTEGAELVDSVLDVVRk	5	3	Q9BVA1;Q13509;P07437	N-Term(Dimethyl); K19(Dimethyl)	1	0	1	1	3465	8.64483e+06	Light	Not Unique	1.01405	8.51781e+06	8.39975e+06	0	0.02522	37.54	0.115709	1	4	536.541	2143.14	2.09519	47.2268	10/168
High	aVDSLVPIGR	6	1	K7ERX7	N-Term(Dimet)	1	0	1	1	2439	6235505	Medium	Unique	1.01417	6.32387e+06	6235505	0	0.02637	53.57	0.00119182	0	2	529.829	1058.65	0.109701	31.3209	7/74
High	qNLLQAAGNVGQASGELLQQIGESDTDPHFQDALMQLAk	2	1	Q5TCU6	N-Term(Dimethyl); K39(Dimethyl)	1	0	1	1	12097	2.00939e+07	Light	Unique	1.01435	2.00939e+07	1.98095e+07	0	0.0006824	74.99	2.05182e-05	0	4	1048.78	4192.1	-0.190968	62.7643	21/416
High	dGQVINETSQHHDDLE	1	1	P08670	N-Term(Dimethyl)	1	0	1	1	9876	2.45074e+07	Light	Unique	1.0144	2.45074e+07	2.41594e+07	0.001	0.144	24.06	2.06355	0	3	622.282	1864.83	0.394578	22.0823	8/164
High	lYNPENIYLSEHGGGAGNNWASGFSQGEk	3	1	K7EKE5	N-Term(Dimethyl); K29(Dimethyl)	1	0	1	1	10992	1.21555e+07	Light	Unique	1.01448	1.13069e+07	1.11455e+07	0	0.08214	22.25	6.04061	0	4	788.874	3152.47	1.21202	39.8119	14/322
Medium	gLFIIDGk	1	1	P32119	N-Term(Dimethyl); K8(Dimethyl)	1	0	1	1	2861	7.66871e+06	Light	Unique	1.01475	7.66871e+06	7.55725e+06	0.04	0.4459	30.69	0.204957	0	2	459.786	918.566	-0.427818	36.6971	4/56
High	lNWLSVDFNNWk	2	1	B4DP11	N-Term(Dimet); K12(Dimet)	1	0	1	1	7671	3.52819e+07	Medium	Unique	1.01514	3.58162e+07	3.52819e+07	0	0.006055	70.96	4.36393e-05	0	2	800.443	1599.88	1.36428	52.2629	8/112
High	vGVNGFGR	1	1	P04406	N-Term(Dimethyl)	1	0	1	1	9841	2.82217e+07	Light	Unique	1.0152	2.81022e+07	2.76815e+07	0.007	0.2669	34.02	0.0991884	0	2	417.236	833.464	1.19075	21.4793	5/66
High	hLQLAIR	11	3	Q96QV6;Q96KK5;P0C0S5	N-Term(Dimethyl)	1	0	1	1	1579	1.07069e+08	Light	Not Unique	1.01529	1.07069e+08	1.05456e+08	0	0.09628	40.89	0.0222536	0	2	439.782	878.557	0.108365	22.9539	6/58
High	aPkPEDIDEEDDDVPDLVENFDEASkNEAN	2	1	Q96K17-2	N-Term(Dimet); K3(Dimet); K26(Dimet)	1	0	1	1	11199	258454232	Medium	Unique	1.01548	262454545	258454232	0	0.01944	62.23	0.00059901	1	4	864.663	3455.63	1.20119	43.1998	15/332
Medium	iAGQVAAANk	1	1	P39019	N-Term(Dimet); K10(Dimet)	1	0	1	1	621	2.06332e+06	Medium	Unique	1.01553	2.09536e+06	2.06332e+06	0.048	0.4868	16.49	3.87631	0	2	503.828	1006.65	-0.112888	13.4341	4/86
High	qQYESVAAk	1	1	P08670	N-Term(Dimethyl); K9(Dimethyl)	1	0	1	1	758	2.5983e+07	Light	Unique	1.0156	2.59132e+07	2.55152e+07	0	0.04147	54.53	0.0011408	0	2	540.291	1079.57	0.778926	14.7231	8/82
High	iDASkNEEDEGHSNSSPR	3	1	D6RAF8	N-Term(Dimethyl); K5(Dimethyl)	1	0	1	1	4854	7.7503e+06	Light	Unique	1.01564	7.7503e+06	7.63096e+06	0	0.006254	43.11	0.0328521	1	3	676.648	2027.93	1.26237	12.5261	11/190
High	tLTSDVANLANEkEELNNk	2	1	E9PF63	N-Term(Dimethyl); K13(Dimethyl); K19(Dimethyl)	1	0	1	1	6442	2.91325e+07	Light	Unique	1.01577	2.81425e+07	2.77057e+07	0	0.008482	51.9	0.00442499	1	3	729.722	2187.15	0.871255	32.7342	20/194
High	vAGQDGSVVQFk	8	1	P61956-2	N-Term(Dimethyl); K12(Dimethyl)	1	0	1	1	10043	1.0222e+07	Light	Unique	1.01592	1.0222e+07	1.00618e+07	0	0.04616	30.35	0.441081	0	2	645.857	1290.71	0.344599	24.7367	7/108
High	eDGNEEDkENQGDETQGQQPPQR	2	1	P67809	N-Term(Dimet); K8(Dimet)	1	0	1	1	4998	7.62173e+08	Medium	Unique	1.01642	7.74685e+08	7.62173e+08	0	0.0003161	69.44	8.78988e-05	1	3	898.078	2692.22	0.917547	14.2806	19/242
High	vLQATVVAVGSGSk	2	1	B8ZZL8	N-Term(Dimethyl); K14(Dimethyl)	1	0	1	1	5996	14979331	Light	Unique	1.01718	14979331	1.47263e+07	0	0.001129	86.5	6.99376e-07	0	2	686.415	1371.82	0.848246	26.9948	10/142
High	iIAPPERk	2	1	P60709	N-Term(Dimethyl); K8(Dimethyl)	1	0	1	1	9427	1.03924e+07	Light	Unique	1.01719	1.03924e+07	1.02168e+07	0.007	0.2613	21.77	1.48422	1	3	327.215	979.631	0.982235	15.0072	7/58
High	gFSDEDNTWEPEENLDcPDLIAEFLQSQk	5	1	C9JWS9	N-Term(Dimet); C17(Carbamidomethyl); K29(Dimet)	1	0	1	1	3838	6.40691e+07	Medium	Unique	1.01734	6.49637e+07	6.38567e+07	0	0.0002164	68.75	0.000135979	0	3	1164.21	3490.61	0.933405	58.6109	25/316
High	iINNTENLVR	1	1	Q9Y617	N-Term(Dimet)	1	0	1	1	1666	1.14535e+07	Medium	Unique	1.01743	1.16531e+07	1.14535e+07	0.001	0.1055	30.29	0.310087	0	2	609.362	1217.72	0.756894	23.5401	8/88
Medium	tSTSPPPEkSGDEGSEDEAPSGED	2	1	Q9H1E3-2	N-Term(Dimet); K9(Dimet)	1	0	1	1	1007	2.21371e+08	Medium	Unique	1.01759	2.25266e+08	2.21371e+08	0.04	0.4432	14.66	24.0736	1	3	823.701	2469.09	0.776153	17.051	11/230
Medium	sYVTTSTR	1	1	P08670	N-Term(Dimet)	1	0	1	1	9366	1.74864e+07	Medium	Unique	1.01765	1.76873e+07	1.73805e+07	0.028	0.3921	31.11	0.241516	0	2	473.761	946.515	0.321845	14.1198	4/68
High	iSSIQSIVPALEIANAHR	1	1	P10809	N-Term(Dimethyl)	1	0	1	1	3286	1.71485e+07	Light	Unique	1.01778	1.71485e+07	1.6849e+07	0	0.0009314	58.1	0.000641597	0	3	649.706	1947.1	-0.158408	43.9527	12/182
High	tLLVNNNR	2	1	H0YKK0	N-Term(Dimet)	1	0	1	1	1197	3.74943e+07	Medium	Unique	1.01787	38164255	3.74943e+07	0.002	0.1614	25.31	0.678542	0	2	488.298	975.588	-0.158776	18.8544	5/62
High	eAAEVLQNNR	2	1	M0QX69	N-Term(Dimet)	1	0	1	1	9553	1.39975e+07	Medium	Unique	1.01806	1.40733e+07	1.38237e+07	0	0.02323	57.27	0.00074606	0	2	588.319	1175.63	-0.291796	16.856	8/84
High	lQQQQAQQPLQQQQQR	4	1	Q9NVH2-4	N-Term(Dimet)	1	0	1	1	1069	2.89461e+07	Medium	Unique	1.01837	2.87698e+07	2.82508e+07	0	0.000115	69.54	6.60035e-05	0	3	670.698	2010.08	0.553846	17.6743	17/150
High	gGNFGFGDSR	2	1	P22626-2	N-Term(Dimethyl)	1	0	1	1	9972	7.94606e+06	Light	Unique	1.01841	7.94606e+06	7.80238e+06	0	0.07816	52.54	0.000888711	0	2	521.241	1041.47	-0.811041	23.5715	7/88
High	dGEDQTQDTELVETRPAGDGTFQk	39	1	Q5SRN7	N-Term(Dimethyl); K24(Dimethyl)	1	0	1	1	2184	11528393	Light	Unique	1.01845	11528393	1.13196e+07	0	0.02626	30.62	0.786898	0	3	898.422	2693.25	-0.401596	28.7331	10/262
High	vFDkDGNGYISAAELR	4	1	P62158	N-Term(Dimet); K4(Dimet)	1	0	1	1	10418	1.51158e+07	Medium	Unique	1.01849	15395303	1.51158e+07	0.001	0.1246	28.67	0.74877	1	3	607	1818.99	1.1697	30.8269	15/166
High	qEPEVNGGSGDAVPSGNEVSENMEEEAENQAESR	6	1	H0YF33	N-Term(Dimet)	1	0	1	1	10722	2.28996e+07	Medium	Unique	1.0185	19090485	1.87437e+07	0.003	0.1888	9.45	97.9231	0	3	1203.19	3607.56	1.51834	35.4825	15/392
High	vSQGSkDPAEGDGAQPEETPRDGDkPEETQGk	2	1	F5H6X6	N-Term(Dimet); K6(Dimet); K25(Dimet); K32(Dimet)	1	0	1	1	936	27603935	Medium	Unique	1.01853	2.81156e+07	27603935	0	0.02286	18.11	11.958	2	4	867.694	3467.75	2.0219	16.4123	25/360
High	gESDPAYQQYQDAANNLR	1	1	P13667	N-Term(Dimet)	1	0	1	1	10461	5.24789e+07	Medium	Unique	1.01858	51950526	5.1003e+07	0	0.0002121	98.96	8.51031e-08	0	2	1036.49	2071.96	1.37015	31.672	21/176
High	qAASSLQQASLk	1	1	P38646	N-Term(Dimet); K12(Dimet)	1	0	1	1	1290	1.67641e+07	Medium	Unique	1.01902	1.7083e+07	1.67641e+07	0	0.003868	71.59	2.00123e-05	0	2	648.392	1295.78	0.242309	19.848	9/122
Medium	sLEEIYLFSLPIk	3	1	H0YEN5	N-Term(Dimet); K13(Dimet)	1	0	1	1	11784	939099	Medium	Unique	1.01905	956987	939099	0.013	0.301	13.38	8.91763	0	2	808.497	1615.99	4.32964	55.2997	7/112
High	aFLASPEYVNLPINGNGkQ	1	1	P09211	N-Term(Dimet); K18(Dimet)	1	0	1	1	11140	7.05296e+06	Medium	Unique	1.01912	6.47531e+06	6.35385e+06	0	0.00486	56.57	0.00100299	1	2	1048.59	2096.16	0.898345	42.1676	11/166
High	kRPAPQQIQQVQQQAVQNR	5	1	F8VW95	N-Term(Dimet); K1(Dimet)	1	0	1	1	5510	2.77255e+07	Medium	Unique	1.01912	2.82557e+07	2.77255e+07	0	0.0004581	81.74	1.34714e-06	1	3	770.452	2309.34	0.606472	20.7613	12/182
High	qPREDGNEEDkENQGDETQGQQPPQR	2	1	P67809	N-Term(Dimet); K11(Dimet)	1	0	1	1	4970	5.30779e+07	Medium	Unique	1.01931	5.41026e+07	5.30779e+07	0	0.045	33.91	0.41004	2	4	769.113	3073.43	0.439749	13.9003	13/278
High	iETNENNLESAk	1	1	Q07065	N-Term(Dimet); K12(Dimet)	1	0	1	1	5414	6.52606e+06	Medium	Unique	1.01934	6.65228e+06	6.52606e+06	0.004	0.2123	23.38	2.24938	0	2	713.388	1425.77	0.480137	19.5065	7/120
High	iQTNNNPFQVPIEEQR	8	1	E9PI38	N-Term(Dimet)	1	0	1	1	6680	7.77882e+06	Medium	Unique	1.01939	7.92962e+06	7.77882e+06	0	0.02514	17.31	12.4705	0	3	653.68	1959.03	1.17894	35.8177	4/170
High	sVFPEQANNNEWAR	1	1	O43242	N-Term(Dimet)	1	0	1	1	10444	3.14451e+07	Medium	Unique	1.01949	3.20579e+07	3.14451e+07	0	0.002371	78.8	7.63337e-06	0	2	847.416	1693.83	1.17045	31.1956	12/140
High	dANNGNLQLR	1	1	P05455	N-Term(Dimet)	1	0	1	1	1255	3.23617e+07	Medium	Unique	1.01957	3.2995e+07	3.23617e+07	0	0.004208	58.54	0.000499653	0	2	573.812	1146.62	0.499433	19.5167	9/86
High	sLADELALVDVLEDkLk	1	1	P07195	N-Term(Dimethyl); K15(Dimethyl); K17(Dimethyl)	1	0	1	1	7930	1.01698e+06	Light	Unique	1.0198	1.01698e+06	997229	0	0.02071	35.86	0.0747383	1	3	652.382	1955.13	0.159876	58.0121	15/158
High	lIVENLSSR	8	1	B4DJK0	N-Term(Dimethyl)	1	0	1	1	6019	5.66367e+06	Light	Unique	1.02011	5.66367e+06	5.55202e+06	0.009	0.2844	20.54	2.93933	0	2	529.814	1058.62	0.623499	27.3315	4/80
High	lEkPAkYDDIkk	1	1	P04406	N-Term(Dimethyl); K3(Dimethyl); K6(Dimethyl); K11(Dimethyl); K12(Dimethyl)	1	0	1	1	931	1.3679e+07	Light	Unique	1.02017	1.3679e+07	1.34086e+07	0.003	0.1926	34.49	0.0761229	2	3	529.996	1587.97	0.812664	16.3242	7/120
High	nNNIDAAIENIENMLTSENk	1	1	P42704	N-Term(Dimethyl); K20(Dimethyl)	1	0	1	1	3891	6.06749e+07	Light	Unique	1.02017	6.06749e+07	5.94754e+07	0	0.0002855	83.18	3.97726e-06	0	3	768.379	2303.12	1.52449	60.0246	13/216
High	dATNVGDEGGFAPNILENk	1	1	P06733	N-Term(Dimethyl); K19(Dimethyl)	1	0	1	1	3005	1.57094e+07	Light	Unique	1.02053	1.57094e+07	1.53934e+07	0	0.002974	31.67	0.503327	0	3	673.002	2016.99	1.58276	38.7303	8/206
High	eDGNEEDkENQGDETQGQQPPQR	2	1	P67809	N-Term(Dimethyl); K8(Dimethyl)	1	0	1	1	646	8.83554e+08	Light	Unique	1.02054	8.83554e+08	8.65767e+08	0	0.001361	50.88	0.00542986	1	3	895.396	2684.17	2.41438	13.7666	21/242
High	sVTEQGAELSNEER	1	1	P63104	N-Term(Dimet)	1	0	1	1	9772	2.10916e+07	Medium	Unique	1.02071	2.15283e+07	2.10916e+07	0	0.002505	85.07	1.57017e-06	0	2	790.889	1580.77	0.67528	20.324	10/146
High	dSYVGDEAQSk	2	1	P60709	N-Term(Dimethyl); K11(Dimethyl)	1	0	1	1	5211	5.27007e+07	Light	Unique	1.02076	5.27007e+07	5.16287e+07	0	0.006564	42.89	0.0148379	0	2	627.796	1254.58	-0.0931817	16.9443	9/102
High	aPkPEDIDEEDDDVPDLVENFDEASkNEAN	2	1	Q96K17-2	N-Term(Dimet); K3(Dimet); K26(Dimet)	1	0	1	1	11191	8.58991e+08	Medium	Unique	1.021	873291812	8.55334e+08	0	0.0001861	61.44	0.000717005	1	3	1152.55	3455.63	0.374942	43.0394	28/332
High	aPLATGEDDDDEVPDLVENFDEASkNEAN	2	1	P20290-2	N-Term(Dimet); K25(Dimet)	1	0	1	1	3404	3.35441e+08	Medium	Unique	1.02101	3.42487e+08	3.35441e+08	0.004	0.2131	23.87	4.08051	1	4	796.622	3183.47	2.43744	46.2733	7/288
Medium	tAESESLDSkENNNTR	2	1	Q86W56-2	N-Term(Dimethyl); K10(Dimethyl)	1	0	1	1	583	4.09699e+06	Light	Unique	1.02101	3998830	3.91653e+06	0.031	0.4022	21.99	3.9336	1	3	617.629	1850.87	0.199758	13.0142	13/160
Medium	hVVFIAQR	2	1	B5MCP9	N-Term(Dimethyl)	1	0	1	1	1351	5.88812e+06	Light	Unique	1.02119	5.88812e+06	5.76591e+06	0.018	0.329	18.27	3.62808	0	2	499.301	997.594	-0.465857	20.4116	5/60
High	vAAQNLIQNTNIDNGQk	3	1	B4DNQ6	N-Term(Dimet); K17(Dimet)	1	0	1	1	2238	46711552	Medium	Unique	1.02125	4.77041e+07	46711552	0	0.005091	44.51	0.0178751	0	3	635.693	1905.06	-0.189747	29.2835	8/160
High	qTYSTEPNNLk	8	1	P46779-4	N-Term(Dimethyl); K11(Dimethyl)	1	0	1	1	5371	1.186e+07	Light	Unique	1.02166	1.186e+07	1.16086e+07	0	0.04405	37.08	0.0886965	0	2	675.849	1350.69	-0.189855	18.932	6/108
Medium	fVNVVPTFGk	2	1	P62861	N-Term(Dimet); K10(Dimet)	1	0	1	1	2821	5.71862e+06	Medium	Unique	1.02194	5.5577e+06	5.43837e+06	0.02	0.3428	25.22	0.677119	0	2	586.37	1171.73	-0.298675	36.1741	4/86
Medium	qLIVGVNk	2	1	P68104	N-Term(Dimet); K8(Dimet)	1	0	1	1	10004	2.60848e+07	Medium	Unique	1.02195	2.66574e+07	2.60848e+07	0.043	0.4569	27.66	0.0881831	0	2	467.83	934.654	0.0939247	24.1348	5/72
High	ySGGNYRDNYDN	1	1	P98179	N-Term(Dimethyl)	1	0	1	1	5285	9.27005e+07	Light	Unique	1.02221	9.27005e+07	90686434	0	0.01741	49.05	0.00247347	1	2	733.304	1465.6	1.46144	17.9527	7/120
High	gVVDSEDIPLNLSR	7	2	P07900;P08238	N-Term(Dimethyl)	1	0	1	1	2877	2.31977e+07	Light	Not Unique	1.02223	2.22147e+07	2.17316e+07	0	0.000916	94.36	2.04949e-07	0	2	771.413	1541.82	1.28162	36.9641	11/128
Medium	vNASASSLk	2	1	J3KNT0	N-Term(Dimethyl); K9(Dimethyl)	1	0	1	1	874	1.12336e+07	Light	Unique	1.02229	1.12336e+07	1.09886e+07	0.027	0.3762	23.81	1.04934	0	2	466.774	932.541	-0.563324	15.7792	5/84
High	eEDEPEERSGDETPGSEVPGDkAAEEQGDDQDSEk	2	1	H3BQZ7	N-Term(Dimethyl); K22(Dimethyl); K35(Dimethyl)	1	0	1	1	5587	1.46527e+08	Light	Unique	1.02244	1.46527e+08	1.43311e+08	0	0.003961	35.6	0.201775	2	4	969.414	3874.64	-0.618467	21.7666	18/392
High	sLYASSPGGVYATR	1	1	P08670	N-Term(Dimethyl)	1	0	1	1	1991	5.0885e+07	Light	Unique	1.02247	5.0885e+07	4.97668e+07	0	0.004753	53.73	0.00220697	0	2	728.875	1456.74	0.236488	26.8293	10/128
High	kRPAPQQIQQVQQQAVQNR	5	1	F8VW95	N-Term(Dimet); K1(Dimet)	1	0	1	1	9762	1.29183e+07	Medium	Unique	1.02248	1.32087e+07	1.29183e+07	0	0.007775	39.87	0.0204274	1	3	770.452	2309.34	0.844339	20.1669	27/182
High	iIYGGSVTGATck	2	1	P60174-1	N-Term(Dimet); C12(Carbamidomethyl); K13(Dimet)	1	0	1	1	9990	1.41754e+07	Medium	Unique	1.02268	1.44969e+07	1.41754e+07	0	0.01997	25.71	1.18867	0	2	695.897	1390.79	0.703948	23.8797	10/106
High	nEAIQAAHDAVAQEGQcR	1	1	P09936	N-Term(Dimet); C17(Carbamidomethyl)	1	0	1	1	1935	6.95545e+07	Medium	Unique	1.02285	69711292	68154082	0	0.0004202	59.3	0.000851801	0	3	667.323	1999.96	0.296724	26.2089	10/194
High	kGEGLPNFDNNNIk	2	1	H7C2Y5	N-Term(Dimet); K1(Dimet); K14(Dimet)	1	0	1	1	1992	1.23566e+07	Medium	Unique	1.0233	12644499	1.23566e+07	0.002	0.1674	18.12	5.88313	1	2	828.481	1655.95	2.25183	26.738	12/142
High	lGVAGQWR	1	1	P09936	N-Term(Dimethyl)	1	0	1	1	10122	2.12277e+07	Light	Unique	1.02339	2.12277e+07	2.07426e+07	0.004	0.2216	40.61	0.0269247	0	2	457.764	914.521	-0.0369794	26.0497	6/62
Medium	yHTINGHNAEVR	2	1	P22626-2	N-Term(Dimet)	1	0	1	1	4926	2.38268e+06	Medium	Unique	1.02343	2.4385e+06	2.38268e+06	0.023	0.3529	14.33	19.6333	0	3	481.586	1442.74	-0.832769	13.3488	5/116
High	vPTANVSVVDLTcR	1	1	P04406	N-Term(Dimet); C13(Carbamidomethyl)	1	0	1	1	6535	76472600	Medium	Unique	1.02354	78272541	76472600	0	0.01327	48.41	0.00744564	0	2	781.93	1562.85	1.05855	33.8765	7/140
High	aVLFcLSEDkk	3	1	G3V1A4	N-Term(Dimet); C5(Carbamidomethyl); K10(Dimet); K11(Dimet)	1	0	1	1	6305	1.0672e+07	Medium	Unique	1.02363	10924247	1.0672e+07	0	0.05151	26.82	0.570565	1	3	469.289	1405.85	0.46739	30.9363	14/86
Medium	yLAPSGPSGTLk	2	1	J3KNT0	N-Term(Dimet); K12(Dimet)	1	0	1	1	1640	2.78719e+07	Medium	Unique	1.02386	2.85369e+07	2.78719e+07	0.03	0.4013	22.76	1.5151	0	2	627.881	1254.75	-0.375732	23.2986	4/98
High	vSGQPQSVTASSDkAFEDWLNDDLGSYQGAQGNR	9	1	E5RHT6	N-Term(Dimethyl); K14(Dimethyl)	1	0	1	1	7376	1.81252e+07	Light	Unique	1.02401	1.81252e+07	1.77001e+07	0	0.000852	60.84	0.000810911	1	3	1228.58	3683.72	-0.814559	46.4675	34/372
Medium	tEWLDGk	1	1	P62937	N-Term(Dimethyl); K7(Dimethyl)	1	0	1	1	5887	8.32779e+06	Light	Unique	1.02407	8.32779e+06	8.13201e+06	0.045	0.4684	27.81	0.400117	0	2	452.742	904.477	-0.243029	25.5594	6/56
High	nSSYFVEWIPNNVk	6	4	Q9BVA1;Q13509;P07437;Q9BUF5	N-Term(Dimethyl); K14(Dimethyl)	1	0	1	1	11271	6.21282e+07	Light	Not Unique	1.02407	6.21282e+07	6.06676e+07	0	0.009438	60.28	0.000592867	0	2	876.952	1752.9	1.08805	44.5999	11/140
High	fcTGLTQIETLFk	1	1	P12277	N-Term(Dimethyl); C2(Carbamidomethyl); K13(Dimethyl)	1	0	1	1	3631	6.5443e+06	Light	Unique	1.02412	6.5443e+06	6.39017e+06	0	0.03706	46.87	0.0114719	0	2	807.433	1613.86	-1.3106	51.6473	15/122
High	aPkPEDIDEEDDDVPDLVENFDEASkNEAN	2	1	Q96K17-2	N-Term(Dimet); K3(Dimet); K26(Dimet)	1	0	1	1	7184	7.94093e+08	Medium	Unique	1.0243	811014039	791774486	0	2.008e-05	114.39	3.64661e-09	1	3	1152.55	3455.63	1.01079	43.3121	17/332
High	sGAFGHLFRPDNFIFGQSGAGNNWAk	1	1	Q13509	N-Term(Dimethyl); K26(Dimethyl)	1	0	1	1	7320	1.66941e+08	Light	Unique	1.02433	1.66369e+08	1.62418e+08	0	0.0005357	73.05	4.66838e-05	0	3	951.141	2851.41	0.244562	45.5535	22/268
High	eEEEEEEDDDEEEkAPVTLLDAQSLAQSFFNR	2	1	A8MX49	N-Term(Dimethyl); K14(Dimethyl)	1	0	1	1	11835	2.5845e+07	Light	Unique	1.02443	2.55086e+07	2.49003e+07	0	0.001952	57.82	0.00151262	1	3	1266.57	3797.7	-1.94251	56.5334	30/338
Medium	vcNPIITk	1	1	P11142	N-Term(Dimet); C2(Carbamidomethyl); K8(Dimet)	1	0	1	1	5651	3.44834e+07	Medium	Unique	1.02475	3.50698e+07	3.42228e+07	0.04	0.4395	14.31	6.83535	0	2	504.822	1008.64	0.179289	22.5544	6/66
High	tTHFVEGGDAGNREDQINR	2	1	A8MUD9	N-Term(Dimet)	1	0	1	1	1166	1.25126e+08	Medium	Unique	1.02482	124604893	1.21587e+08	0.001	0.1266	28.07	1.23049	1	4	537.765	2148.04	0.921164	18.5902	16/186
High	iEDVGSDEEDDSGkDkk	2	1	P08238	N-Term(Dimethyl); K14(Dimethyl); K16(Dimethyl); K17(Dimethyl)	1	0	1	1	9341	1.19614e+07	Light	Unique	1.02497	1.19614e+07	1.167e+07	0	0.09215	31.47	0.51386	2	4	495.243	1977.95	0.422189	13.7487	10/160
High	vANDNAPEHALRPGFLSTFALATDQGSk	1	1	Q9UHA4	N-Term(Dimet); K28(Dimet)	1	0	1	1	3145	5.78294e+07	Medium	Unique	1.02502	5.92765e+07	5.78294e+07	0	0.01277	18.26	8.06333	0	4	748.651	2991.58	1.29574	41.058	5/312
High	gGGGYGGSGDGYNGFGNDGSNFGGGGSYNDFGNYNNQSSNFGPMk	2	1	P09651-2	N-Term(Dimethyl); K45(Dimethyl)	1	0	1	1	3190	7.73742e+07	Light	Unique	1.02534	7.73742e+07	7.54617e+07	0	0.0001053	99.34	6.48127e-08	0	4	1116.21	4461.82	2.56238	41.8596	30/478
High	lVVWEAAQNGADEGTELASNTHNIAQDLSNk	1	1	Q5T6F2	N-Term(Dimet); K31(Dimet)	1	0	1	1	3445	2.77858e+07	Medium	Unique	1.02545	2.84929e+07	2.77858e+07	0	2.992e-05	77.08	1.55082e-05	0	4	840.679	3359.69	-0.599206	46.8994	14/334
High	aGFAGDDAPR	2	1	P60709	N-Term(Dimethyl)	1	0	1	1	9565	5.71491e+07	Light	Unique	1.02556	5.71491e+07	5.57246e+07	0	0.03629	51.57	0.0017346	0	2	502.743	1004.48	0.0712724	17.2007	13/74
High	eDGNEEDkENQGDETQGQQPPQRR	2	1	P67809	N-Term(Dimethyl); K8(Dimethyl)	1	0	1	1	4911	7.4492e+08	Light	Unique	1.0256	7.4492e+08	7.26324e+08	0	0.0813	32.01	0.535143	2	3	947.429	2840.27	2.0077	13.1715	15/252
Medium	vLLPEYGGTk	2	1	B8ZZL8	N-Term(Dimet); K10(Dimet)	1	0	1	1	6168	3.35555e+07	Medium	Unique	1.02564	3.44159e+07	3.35555e+07	0.022	0.3506	24.57	0.829383	0	2	570.86	1140.71	1.05091	29.1971	4/80
High	vSHVLAALQAGNR	2	1	Q5TCU6	N-Term(Dimethyl)	1	0	1	1	1816	1.64168e+07	Light	Unique	1.02566	1.61919e+07	1.57869e+07	0	0.01602	45.01	0.012863	0	3	455.265	1363.78	0.246085	25.0402	13/104
High	lVEALcAEHQINLIk	1	1	P25398	N-Term(Dimethyl); C6(Carbamidomethyl); K15(Dimethyl)	1	0	1	1	10723	6.83279e+06	Light	Unique	1.02576	6.29506e+06	6137001	0	0.01371	32.22	0.255901	0	3	603.01	1807.02	0.736055	35.4915	11/132
High	iTAVDkTEDSLEGcLDcLLQALAQNNTETSEk	9	1	D6RBC6	N-Term(Dimethyl); K6(Dimethyl); C14(Carbamidomethyl); C17(Carbamidomethyl); K32(Dimethyl)	1	0	1	1	12137	3.44705e+07	Light	Unique	1.02619	2.08921e+07	2.03589e+07	0	0.00079	82.95	4.57559e-06	1	3	1217.6	3650.78	1.19654	64.032	33/358
High	tAENATSGETLEENEAGD	1	1	Q9UQ80	N-Term(Dimethyl)	1	0	1	1	1558	7.41701e+07	Light	Unique	1.0262	7.41701e+07	7.22761e+07	0	0.0003196	103.42	1.66412e-08	0	2	933.399	1865.79	1.62834	22.5357	12/190
High	tSTSPPPEkSGDEGSEDEAPSGED	2	1	Q9H1E3-2	N-Term(Dimet); K9(Dimet)	1	0	1	1	5263	2.66822e+08	Medium	Unique	1.02628	2.73833e+08	2.66822e+08	0	0.006506	48.69	0.00953279	1	2	1235.05	2469.09	0.435523	17.6694	14/230
High	tGVTSTSDSEEEGDDQEGEkkR	3	1	O75475	N-Term(Dimet); K20(Dimet); K21(Dimet)	1	0	1	1	636	2.30387e+06	Medium	Unique	1.02632	2.3645e+06	2.30387e+06	0.001	0.1187	37.15	0.173872	2	3	827.406	2480.2	0.605331	13.5607	13/216
High	eDGNEEDkENQGDETQGQQPPQR	2	1	P67809	N-Term(Dimethyl); K8(Dimethyl)	1	0	1	1	656	9.15632e+07	Light	Unique	1.02652	9.15632e+07	8.91977e+07	0	0.006473	35.86	0.174147	1	4	671.798	2684.17	1.22695	13.9107	12/242
High	tLTSDVANLANEkEELNNk	2	1	E9PF63	N-Term(Dimet); K13(Dimet); K19(Dimet)	1	0	1	1	2539	4.05786e+07	Medium	Unique	1.02657	4.08052e+07	3.97491e+07	0	0.003486	46.65	0.00920777	1	3	733.747	2199.23	0.254261	32.4153	18/194
High	iITITGTQDQIQNAQYLLQNSVk	4	1	Q5T6W5	N-Term(Dimethyl); K23(Dimethyl)	1	0	1	1	3542	3.00795e+07	Light	Unique	1.0267	26636497	2.59439e+07	0	2.032e-05	76.75	8.63677e-06	0	3	882.489	2645.45	1.06908	48.8416	11/242
High	gGGGGQDNGLEGLGNDSR	3	1	P08621-4	N-Term(Dimethyl)	1	0	1	1	9893	108196553	Light	Unique	1.02676	108196553	1.05377e+08	0	0.0002267	93.14	2.13503e-07	0	2	844.386	1687.76	0.854779	22.2864	15/180
High	lLcGLLAER	1	1	P14174	N-Term(Dimethyl); C3(Carbamidomethyl)	1	0	1	1	10592	2.18874e+07	Light	Unique	1.02694	2.18874e+07	21313148	0.001	0.1249	32.55	0.189675	0	2	536.813	1072.62	-0.275689	33.5024	12/64
High	eYQDLLNVk	4	3	Q16352;P12036-2;P08670	N-Term(Dimet); K9(Dimet)	1	0	1	1	2488	1.72966e+07	Medium	Not Unique	1.02708	1.77651e+07	1.72966e+07	0	0.02372	44.32	0.0127942	0	2	593.353	1185.7	1.2485	31.8536	7/82
High	fTQAGSEVSALLGR	1	1	P06576	N-Term(Dimethyl)	1	0	1	1	6855	4.58675e+06	Light	Unique	1.02727	4.58675e+06	4.46498e+06	0	0.07224	30.41	0.478523	0	2	732.398	1463.79	2.74147	38.1868	8/140
High	nYQQNYQNSESGEkNEGSESAPEGQAQQR	2	1	P67809	N-Term(Dimethyl); K14(Dimethyl)	1	0	1	1	9608	1033236327	Light	Unique	1.02737	1033236327	1.00571e+09	0	0.004242	53.49	0.00378564	1	3	1105.16	3313.47	3.10855	17.7205	23/308
High	eLEHNAEEtYGENDENTDDkNNDGEEQEVR	2	1	F8W785	N-Term(Dimethyl); T9(Phospho); K20(Dimethyl)	1	0	1	1	9855	4.01649e+07	Light	Unique	1.02737	3.97881e+07	3.87281e+07	0	0.05041	46.09	0.0131371	1	3	1220.16	3658.45	-0.684204	21.695	28/336
High	dATNVGDEGGFAPNILENk	1	1	P06733	N-Term(Dimet); K19(Dimet)	1	0	1	1	6914	1.29523e+07	Medium	Unique	1.02737	1.33069e+07	1.29523e+07	0	0.0002309	69.9	7.16817e-05	0	2	1013.02	2025.04	1.95364	39.019	12/206
High	dAGTIAGLNVLR	1	1	P11142	N-Term(Dimet)	1	0	1	1	10921	1.65009e+07	Medium	Unique	1.02762	1.66727e+07	16224540	0	0.02415	58.25	0.000501837	0	2	616.37	1231.73	0.810852	38.597	8/100
High	sGAFGHLFRPDNFIFGQSGAGNNWAk	1	1	Q13509	N-Term(Dimethyl); K26(Dimethyl)	1	0	1	1	11306	3.9381e+08	Light	Unique	1.02771	3.92582e+08	381996651	0	0.0009934	56.37	0.00217538	0	4	713.608	2851.41	1.09606	45.4492	15/268
High	qTIGNScGTIGLIHAVANNQDkLGFEDGSVLk	1	1	P09936	N-Term(Dimet); C7(Carbamidomethyl); K22(Dimet); K32(Dimet)	1	0	1	1	7249	1.59715e+07	Medium	Unique	1.02773	1.64144e+07	1.59715e+07	0	0.0003673	40.24	0.032754	1	4	863.972	3452.86	1.50095	44.2859	25/364
High	vMQQQQQTTQQQLPQk	1	1	Q15459	N-Term(Dimethyl); K16(Dimethyl)	1	0	1	1	5375	1.75854e+07	Light	Unique	1.0279	1.75854e+07	1.71082e+07	0	0.004375	34.3	0.256081	0	3	666.686	1998.04	0.266931	19.05	13/148
High	aPkPEDIDEEDDDVPDLVENFDEASkNEAN	2	1	Q96K17-2	N-Term(Dimethyl); K3(Dimethyl); K26(Dimethyl)	1	0	1	1	3267	966608174	Light	Unique	1.02795	966608174	940321570	0	0.0002251	105.19	2.92218e-08	1	3	1148.52	3443.55	1.19263	43.2768	17/332
High	nYQQNYQNSESGEkNEGSESAPEGQAQQR	2	1	P67809	N-Term(Dimethyl); K14(Dimethyl)	1	0	1	1	5337	1.42253e+08	Light	Unique	1.02799	1.42253e+08	1.38381e+08	0	0.001347	53.65	0.00360232	1	4	829.122	3313.46	1.75982	18.4778	15/308
High	aPLATGEDDDDEVPDLVENFDEASkNEAN	2	1	P20290-2	N-Term(Dimet); K25(Dimet)	1	0	1	1	7366	8.00197e+08	Medium	Unique	1.0281	8.22681e+08	8.00197e+08	0	0.008489	55.81	0.00259509	1	3	1061.83	3183.46	1.50221	46.3531	17/288
High	eQGVLSFWR	1	1	P12236	N-Term(Dimet)	1	0	1	1	7016	3.04474e+06	Medium	Unique	1.02841	3.13123e+06	3.04474e+06	0	0.0593	29.7	0.409052	0	2	577.32	1153.63	1.7089	40.8571	7/88
High	qTNNQNWGSQPIAQQPLQGGDHSGNYGYk	2	1	O60506-2	N-Term(Dimet); K29(Dimet)	1	0	1	1	6232	8.15916e+07	Medium	Unique	1.02861	8.39263e+07	8.15916e+07	0	0.001254	76.27	2.34844e-05	0	3	1084.53	3251.57	1.31226	30.0367	20/322
High	lHFFMPGFAPLTSR	5	3	Q9BVA1;P07437;Q9BUF5	N-Term(Dimethyl)	1	0	1	1	11424	3489046	Light	Not Unique	1.02873	3489046	3.3916e+06	0	0.006128	42.79	0.0309798	0	3	550.293	1648.86	-1.55155	47.4199	11/106
High	dVNAAIATIk	3	2	G3V1U9;P68363	N-Term(Dimet); K10(Dimet)	1	0	1	1	6325	4.07019e+07	Medium	Not Unique	1.02895	4.18803e+07	4.07019e+07	0	0.01195	73.87	8.47482e-06	0	2	540.349	1079.69	0.435883	31.2279	9/100
High	lISWYDNEFGYSNR	1	1	P04406	N-Term(Dimethyl)	1	0	1	1	3171	3.59438e+07	Light	Unique	1.029	3.59438e+07	3.49309e+07	0	0.002501	67.59	9.41969e-05	0	2	896.423	1791.84	2.28528	41.4488	9/136
High	lEQQQSAGGDAEGGGDDGDEVPQIDAYELLEAVEILSk	3	1	Q14008-2	N-Term(Dimethyl); K38(Dimethyl)	1	0	1	1	12315	2.55671e+07	Light	Unique	1.02914	2.29208e+07	2.22719e+07	0	0.01521	32.5	0.530794	0	3	1334.65	4001.92	5.60892	67.9621	25/436
Medium	vNFTVDQIR	1	1	P13639	N-Term(Dimethyl)	1	0	1	1	10453	5.46919e+06	Light	Unique	1.02921	5.46919e+06	5.31397e+06	0.018	0.3301	32.77	0.223242	0	2	560.311	1119.62	-0.401322	31.3152	7/82
High	sGAFGHLFRPDNFIFGQSGAGNNWAk	1	1	Q13509	N-Term(Dimet); K26(Dimet)	1	0	1	1	3363	1.8549e+08	Medium	Unique	1.02925	1.90391e+08	1.8498e+08	0	2.466e-05	73.86	3.1677e-05	0	3	953.825	2859.46	0.954529	45.5636	21/268
High	eDGNEEDkENQGDETQGQQPPQR	2	1	P67809	N-Term(Dimet); K8(Dimet)	1	0	1	1	657	3.69785e+07	Medium	Unique	1.02947	3.76721e+07	3.65938e+07	0	0.03498	57.24	0.00155051	1	2	1346.62	2692.23	4.48186	13.7772	9/242
High	sNEkQELQELNDR	2	1	P41219	N-Term(Dimet); K4(Dimet)	1	0	1	2	9790	8.1235e+06	Medium	Unique	1.02955	8.36352e+06	8.1235e+06	0.008	0.2754	27.33	1.07886	1	3	556.3	1666.89	0.984084	20.6342	13/140
Medium	gDNITLLQSVSN	2	1	A6NHK2	N-Term(Dimethyl)	1	0	1	1	6827	3.44506e+06	Light	Unique	1.02985	3.44506e+06	3.34521e+06	0.042	0.4509	28.73	0.574118	0	2	644.84	1288.67	-1.90017	37.8155	11/124
High	eLYLSHNGIEVIEGLENNNk	5	1	C9JD73	N-Term(Dimet); K20(Dimet)	1	0	1	1	3265	3.80232e+07	Medium	Unique	1.02993	3.91613e+07	3.80232e+07	0	0.004912	51.49	0.00452711	0	3	783.757	2349.26	1.42083	43.2564	10/208
High	lQQQQAQQPLQQQQQR	4	1	Q9NVH2-4	N-Term(Dimet)	1	0	1	1	5307	1.96274e+07	Medium	Unique	1.03	2.00676e+07	1.94831e+07	0	0.0004637	39.56	0.0655121	0	3	670.698	2010.08	0.280565	18.0944	7/150
High	gPSSVEDIk	3	1	P06748-2	N-Term(Dimet); K9(Dimet)	1	0	1	1	5324	1.56032e+07	Medium	Unique	1.03052	1.60794e+07	1.56032e+07	0.001	0.1202	31.91	0.178016	0	2	498.297	995.586	-0.102725	18.3062	4/72
High	eSYSIYVYk	4	1	P06899	N-Term(Dimet); K9(Dimet)	1	0	1	1	10390	13274878	Medium	Unique	1.03054	13680248	13274878	0	0.05417	42.15	0.0251251	0	2	608.341	1215.68	0.598299	30.369	7/70
High	eDSQRPGAHLTVk	1	1	P09651-2	N-Term(Dimet); K13(Dimet)	1	0	1	1	5093	1.07309e+07	Medium	Unique	1.03063	11059645	1.07309e+07	0	0.02566	22.48	2.31087	0	3	501.291	1501.86	0.0330872	15.4503	7/134
High	yAAPEQNNDPQQSk	1	1	Q8NI36	N-Term(Dimethyl); K14(Dimethyl)	1	0	1	1	716	2.86177e+07	Light	Unique	1.0309	2.86177e+07	2.77599e+07	0	0.003465	69.53	5.84837e-05	0	2	823.395	1645.78	1.09587	14.3636	10/136
High	eDGNEEDkENQGDETQGQQPPQRR	2	1	P67809	N-Term(Dimethyl); K8(Dimethyl)	1	0	1	1	9236	4.45533e+08	Light	Unique	1.03108	4.45533e+08	4.32101e+08	0.002	0.1525	20.82	7.11865	2	3	947.43	2840.27	2.33004	12.0866	9/252
High	sGPFGQIFRPDNFVFGQSGAGNNWAk	4	2	Q9BVA1;P07437	N-Term(Dimet); K26(Dimet)	1	0	1	1	3534	314389216	Medium	Not Unique	1.03122	3.24203e+08	314389216	0	0.0002682	95.18	2.46671e-07	0	2	1431.73	2862.46	1.28674	48.5962	24/274
High	vGLQVVAVk	1	1	P10809	N-Term(Dimethyl); K9(Dimethyl)	1	0	1	1	6184	1.61391e+07	Light	Unique	1.0314	1.61391e+07	1.56477e+07	0	0.03341	54.74	0.000405235	0	2	484.829	968.651	0.236405	29.4051	6/76
High	nQGGYGGSSSSSSYGSGR	2	1	P09651-2	N-Term(Dimethyl)	1	0	1	1	5030	3.89542e+07	Light	Unique	1.03155	3.89542e+07	3.77628e+07	0	0.0002628	110.32	3.0693e-09	0	2	861.87	1722.73	0.809403	14.8345	14/186
High	qTIGNScGTIGLIHAVANNQDkLGFEDGSVLk	1	1	P09936	N-Term(Dimethyl); C7(Carbamidomethyl); K22(Dimethyl); K32(Dimethyl)	1	0	1	1	11242	1.70555e+07	Light	Unique	1.03165	1.70555e+07	1.65322e+07	0	0.02849	27.25	1.23888	1	4	860.952	3440.79	0.407467	44.0806	27/364
Medium	eDGNEEDkENQGDETQGQQPPQRR	2	1	P67809	N-Term(Dimethyl); K8(Dimethyl)	1	0	1	1	521	8.46385e+08	Light	Unique	1.03173	8.46385e+08	8.20351e+08	0.014	0.3071	21.05	6.69885	2	3	947.43	2840.27	2.13664	12.8578	18/252
High	iEDVGSDEEDDSGkDkk	2	1	P08238	N-Term(Dimethyl); K14(Dimethyl); K16(Dimethyl); K17(Dimethyl)	1	0	1	1	681	1.79589e+07	Light	Unique	1.03202	1.79589e+07	1.74017e+07	0	0.09203	18.82	9.56791	2	3	659.989	1977.95	1.16957	14.0384	7/160
High	tLTIVDTGIGMTk	3	2	P07900;P08238	N-Term(Dimethyl); K13(Dimethyl)	1	0	1	1	6878	9.28274e+06	Light	Not Unique	1.03217	9.28274e+06	8.99345e+06	0	0.007375	62.76	0.000226219	0	2	703.402	1405.8	0.0978162	38.5399	10/118
High	nTNDANScQIIIPQNQVNR	5	2	P31150;Q5SX91	N-Term(Dimet); C8(Carbamidomethyl)	1	0	1	1	2104	81830662	Medium	Not Unique	1.03236	8.22693e+07	7.96907e+07	0	0.0003224	96.03	1.90213e-07	0	2	1116.06	2231.12	0.976173	27.9117	17/190
Medium	sYVTTSTR	1	1	P08670	N-Term(Dimet)	1	0	1	1	5049	2.40286e+07	Medium	Unique	1.03244	2.48081e+07	2.40286e+07	0.032	0.4072	23.62	1.35524	0	2	473.761	946.514	0.192877	14.9215	4/68
Medium	gVPLYR	1	1	P06733	N-Term(Dimet)	1	0	1	1	5533	1.2186e+07	Medium	Unique	1.0328	1.25857e+07	1.2186e+07	0.035	0.4231	33.49	0.0866325	0	2	368.737	736.466	0.444747	21.0832	4/42
High	iGDSSQGDNNLQk	3	1	Q05086-2	N-Term(Dimethyl); K13(Dimethyl)	1	0	1	1	854	1.94506e+07	Light	Unique	1.03297	1.94506e+07	1.88298e+07	0	0.004483	40.07	0.04616	0	3	477.907	1431.71	-0.112982	15.5836	12/120
High	lYNPENIYLSEHGGGAGNNWASGFSQGEk	3	1	K7EKE5	N-Term(Dimethyl); K29(Dimethyl)	1	0	1	1	3059	37120797	Light	Unique	1.0334	37120797	3.59211e+07	0	0.00616	37.6	0.174623	0	4	788.876	3152.48	3.14811	39.8368	14/322
High	qSEENNNLQSQVQk	2	1	Q86TG7-2	N-Term(Dimethyl); K14(Dimethyl)	1	0	1	1	5266	2.36012e+07	Light	Unique	1.03348	2.32969e+07	2.25422e+07	0	0.0007794	111.72	3.98301e-09	0	2	851.425	1701.84	1.71341	17.5923	12/146
High	vVDLLAPYAk	1	1	P06576	N-Term(Dimethyl); K10(Dimethyl)	1	0	1	1	2865	6.69999e+06	Light	Unique	1.03349	6.69999e+06	6.4829e+06	0	0.04333	54.98	0.000927647	0	2	572.853	1144.7	0.433665	36.8138	6/72
High	eVSTYIkk	2	1	P68104	N-Term(Dimet); K7(Dimet); K8(Dimet)	1	0	1	1	5279	1.63278e+07	Medium	Unique	1.0339	1.68814e+07	1.63278e+07	0.003	0.1903	66.55	2.17326e-05	1	2	532.361	1063.72	0.241916	17.7561	7/64
High	aLTSADGASEEQSQNDEDNQGSEk	4	1	D6RH20	N-Term(Dimet); K24(Dimet)	1	0	1	1	1037	1.44806e+07	Medium	Unique	1.03393	1.49719e+07	1.44806e+07	0	0.001003	92.89	4.14987e-07	0	2	1287.58	2574.16	1.1343	17.3555	14/248
High	yALYDATYETk	3	1	G3V1A4	N-Term(Dimethyl); K11(Dimethyl)	1	0	1	1	2280	9.01104e+06	Light	Unique	1.03395	9.01104e+06	8.7152e+06	0.001	0.1184	39.36	0.0497753	0	2	697.347	1393.69	-0.661289	29.663	6/90
High	gQPIYIQFSNHk	6	1	P26599	N-Term(Dimethyl); K12(Dimethyl)	1	0	1	1	2181	5.19384e+06	Light	Unique	1.03402	5.19384e+06	5.02296e+06	0	0.01003	47.35	0.00980211	0	3	496.605	1487.8	0.129767	28.7013	8/108
High	vELQELNDR	1	1	P08670	N-Term(Dimethyl)	1	0	1	1	10095	4.84711e+07	Light	Unique	1.03405	4.84711e+07	4.68748e+07	0.001	0.1147	40.87	0.0371419	0	2	572.304	1143.6	0.13312	25.66	5/86
High	lYNPENIYLSEHGGGAGNNWASGFSQGEk	3	1	K7EKE5	N-Term(Dimet); K29(Dimet)	1	0	1	1	6969	4.63236e+07	Medium	Unique	1.03424	47909556	4.63236e+07	0	0.0007095	57.1	0.00182856	0	3	1054.18	3160.53	1.87546	39.9852	24/322
High	sVFPEQANNNEWAR	1	1	O43242	N-Term(Dimet)	1	0	1	1	6360	3.7979e+07	Medium	Unique	1.03426	3.85894e+07	3.73111e+07	0	0.003246	82.32	3.35564e-06	0	2	847.416	1693.82	0.954249	31.6541	11/140
High	iILDLISESPIk	4	1	Q5T6W5	N-Term(Dimethyl); K12(Dimethyl)	1	0	1	1	11360	17520774	Light	Unique	1.03427	17520774	1.69402e+07	0	0.0169	61.37	0.000139436	0	2	698.937	1396.87	0.38337	46.4475	7/98
High	eLLLGPSIAcTVAELTSQNNR	2	1	Q96JB2-2	N-Term(Dimet); C10(Carbamidomethyl)	1	0	1	1	11890	1.34269e+07	Medium	Unique	1.03427	1.37588e+07	1.33029e+07	0	0.007511	48.93	0.00838123	0	3	773.416	2318.23	0.579937	57.7156	18/198
High	yAAPEQNNDPQQSk	1	1	Q8NI36	N-Term(Dimethyl); K14(Dimethyl)	1	0	1	1	9361	1.30908e+07	Light	Unique	1.03431	1.30363e+07	1.26039e+07	0	0.03241	37.65	0.0902417	0	3	549.266	1645.78	0.605585	14.0761	14/136
High	qPREDGNEEDkENQGDETQGQQPPQR	2	1	P67809	N-Term(Dimethyl); K11(Dimethyl)	1	0	1	1	615	6.16757e+07	Light	Unique	1.03442	6.15581e+07	5.95097e+07	0	0.02567	23.27	4.61063	2	4	767.101	3065.38	0.972653	13.3386	13/278
Medium	vLSIGDGIAR	5	1	K7ERX7	N-Term(Dimethyl)	1	0	1	1	6215	7.60059e+06	Light	Unique	1.0347	7.16955e+06	6.92913e+06	0.018	0.3313	33.25	0.156471	0	2	514.809	1028.61	-0.138527	29.8292	5/78
High	aLAAAGYDVEkNNSR	3	1	P16403	N-Term(Dimet); K11(Dimet)	1	0	1	1	1360	4.22452e+07	Medium	Unique	1.03484	4.37172e+07	4.22452e+07	0	0.02341	33.81	0.233908	1	3	548.305	1642.9	-0.599773	20.4752	7/132
Medium	vSTLPAITLk	3	1	H7C1V0	N-Term(Dimet); K10(Dimet)	1	0	1	1	2691	1.90973e+06	Medium	Unique	1.03497	1.97651e+06	1.90973e+06	0.042	0.4533	15.63	1.53585	0	2	553.885	1106.76	-0.936542	34.4522	4/84
High	kGDVEGSQSQDEGEGSGESER	1	1	Q9UQE7	N-Term(Dimethyl); K1(Dimethyl)	1	0	1	1	9142	2.58296e+07	Light	Unique	1.03528	2.58296e+07	2.49493e+07	0	0.004899	71.9	3.59565e-05	1	3	741.66	2222.97	0.974653	10.6085	16/234
High	tSRPENAIIYNNNEDFQVGQAk	3	1	B4E022	N-Term(Dimethyl); K22(Dimethyl)	1	0	1	1	10372	2.57069e+08	Light	Unique	1.03533	2.57069e+08	2.48298e+08	0	0.001447	76.36	1.95658e-05	0	3	855.43	2564.28	0.892651	30.1316	13/234
High	lEQQQSAGGDAEGGGDDGDEVPQIDAYELLEAVEILSk	3	1	Q14008-2	N-Term(Dimethyl); K38(Dimethyl)	1	0	1	1	8372	2.6347e+07	Light	Unique	1.03544	2.28773e+07	2.20944e+07	0	0.0243	30.08	0.924757	0	3	1334.64	4001.92	4.60233	68.048	21/436
High	sTTTGHLIYk	2	1	P68104	N-Term(Dimethyl); K10(Dimethyl)	1	0	1	1	1063	4.55196e+07	Light	Unique	1.03581	4.55196e+07	4.39457e+07	0	0.06043	41.99	0.0246577	0	3	392.892	1176.66	-0.358568	17.6512	6/78
High	nVNNEVHFFENNNFNTIANk	3	1	B4DQ14	N-Term(Dimet); K20(Dimet)	1	0	1	1	2970	6.76951e+07	Medium	Unique	1.0359	7.01257e+07	6.76951e+07	0	8.271e-05	58.95	0.00109572	0	3	815.08	2443.22	-0.0458919	38.3413	12/212
High	iTAVDkTEDSLEGcLDcLLQALAQNNTETSEk	9	1	D6RBC6	N-Term(Dimet); K6(Dimet); C14(Carbamidomethyl); C17(Carbamidomethyl); K32(Dimet)	1	0	1	1	8180	1.74859e+07	Medium	Unique	1.03596	1.81147e+07	1.74859e+07	0	0.002607	50.99	0.00556794	1	4	916.469	3662.85	0.238132	64.1742	24/358
High	tFIAIkPDGVQR	2	1	P22392-2	N-Term(Dimet); K6(Dimet)	1	0	1	1	6147	3.75005e+07	Medium	Unique	1.03598	3.885e+07	3.75005e+07	0	0.05121	29.1	0.231598	0	3	470.297	1408.88	0.231224	28.9204	11/114
High	aScLYGQLPk	1	1	P09211	N-Term(Dimethyl); C3(Carbamidomethyl); K10(Dimethyl)	1	0	1	1	6036	1.42961e+07	Light	Unique	1.03615	1.42961e+07	1.37972e+07	0	0.01554	46.52	0.00905525	0	2	596.823	1192.64	-0.445806	27.5489	14/78
High	kMSGGSTMSSGGGNTNNSNSk	3	1	Q86U70-3	N-Term(Dimethyl); K1(Dimethyl); K21(Dimethyl)	1	0	1	1	4647	2.04931e+06	Light	Unique	1.0362	2.04931e+06	1.97772e+06	0	0.05698	22.47	3.52569	1	3	696.321	2086.95	-0.340106	9.9117	17/234
High	sPPTVLVIcGPGNNGGDGLVcAR	4	1	Q8NCW5-2	N-Term(Dimet); C9(Carbamidomethyl); C21(Carbamidomethyl)	1	0	1	1	10958	63975005	Medium	Unique	1.03631	62849219	6.06474e+07	0	0.001757	75.54	2.3146e-05	0	2	1171.6	2342.19	1.89948	39.2413	12/228
High	sLVSVTk	2	1	P08238	N-Term(Dimet); K7(Dimet)	1	0	1	1	1284	3.05326e+07	Medium	Unique	1.03642	3.16447e+07	3.05326e+07	0.004	0.2103	32.72	0.0391568	0	2	399.283	797.558	0.229379	19.7645	5/58
High	iGDSSQGDNNLQk	3	1	Q05086-2	N-Term(Dimethyl); K13(Dimethyl)	1	0	1	1	5139	9.391e+07	Light	Unique	1.03642	9.391e+07	9.06096e+07	0	0.002709	65.67	0.000129818	0	2	716.358	1431.71	0.663768	16.0282	7/120
High	lNWLSVDFNNWk	2	1	B4DP11	N-Term(Dimethyl); K12(Dimethyl)	1	0	1	1	3657	4.50668e+07	Light	Unique	1.03654	4.50668e+07	4.34781e+07	0	0.01085	70.92	4.73442e-05	0	2	796.417	1591.83	-0.672252	52.1511	8/112
High	iNVYYNEATGNk	1	1	Q9BVA1	N-Term(Dimethyl); K12(Dimethyl)	1	0	1	1	1894	6.15645e+06	Light	Unique	1.03674	6.15645e+06	5.93828e+06	0	0.0799	18.97	6.19121	0	2	721.37	1441.73	0.609354	25.7738	6/112
High	iSLGLPVGAVINcADNTGAk	4	1	C9JD32	N-Term(Dimethyl); C13(Carbamidomethyl); K20(Dimethyl)	1	0	1	1	3370	1.18677e+07	Light	Unique	1.03684	1.18677e+07	1.1446e+07	0	0.0005378	60.68	0.00047469	0	3	676.038	2026.1	0.0042342	45.6118	20/198
High	lLGGVTIAQGGVLPNIQAVLLPk	2	1	Q96QV6	N-Term(Dimet); K23(Dimet)	1	0	1	1	7902	7.42833e+06	Medium	Unique	1.03723	7.46206e+06	7.1942e+06	0	0.01175	31.5	0.0091679	0	3	779.17	2335.5	1.03065	57.3502	12/204
Medium	kMSGGSTMSSGGGNTNNSNSk	3	1	Q86U70-3	N-Term(Dimet); K1(Dimet); K21(Dimet)	1	0	1	1	188	2.54357e+06	Medium	Unique	1.03735	2638579	2.54357e+06	0.012	0.2959	17.58	13.7091	1	3	700.346	2099.02	0.0672172	9.11851	11/234
High	gYISPYFINTSk	1	1	P10809	N-Term(Dimethyl); K12(Dimethyl)	1	0	1	1	10774	9.68583e+06	Light	Unique	1.03779	9.68583e+06	9.33309e+06	0	0.0523	51.64	0.0035097	0	2	723.388	1445.77	1.00099	36.318	8/108
Medium	nPNGPYPYTLk	1	1	P14866	N-Term(Dimethyl); K11(Dimethyl)	1	0	1	1	2024	6.33256e+06	Light	Unique	1.03795	6100253	5.8772e+06	0.03	0.3963	14.09	17.7775	0	2	660.353	1319.7	-1.05756	27.0502	6/100
High	dNLTLWTSDTQGDEAEAGEGGEN	1	1	P63104	N-Term(Dimet)	1	0	1	1	6983	1.05464e+08	Medium	Unique	1.03896	107059006	103044136	0	0.0001668	99.72	6.97447e-08	0	2	1221.03	2441.05	0.0793403	40.2044	14/260
High	qTNNQNWGSQPIAQQPLQGGDHSGNYGYk	2	1	O60506-2	N-Term(Dimethyl); K29(Dimethyl)	1	0	1	1	2288	9.22961e+07	Light	Unique	1.03897	9.22961e+07	8.88338e+07	0	0.0005518	84.35	3.57917e-06	0	3	1081.85	3243.52	1.02773	29.7399	24/322
High	qWNNcAFLESSAk	10	1	F5H823	N-Term(Dimet); C5(Carbamidomethyl); K13(Dimet)	1	0	1	1	6446	1.05037e+07	Medium	Unique	1.03899	1.09132e+07	1.05037e+07	0	0.002772	56.72	0.00128316	0	2	809.911	1618.81	0.435635	32.7024	8/124
High	qTNNQNWGSQPIAQQPLQGGDHSGNYGYk	2	1	O60506-2	N-Term(Dimethyl); K29(Dimethyl)	1	0	1	1	10340	7.49539e+07	Light	Unique	1.03899	7.44904e+07	7.16949e+07	0	0.0007772	68.07	0.000152431	0	3	1081.85	3243.53	2.26968	29.5532	27/322
High	fELScYSLAPQIk	2	1	Q5T6L6	N-Term(Dimethyl); C5(Carbamidomethyl); K13(Dimethyl)	1	0	1	1	11128	5.07454e+06	Light	Unique	1.03902	5.07454e+06	4.88398e+06	0	0.0009837	60.88	0.000457776	0	2	806.426	1611.85	-0.00305725	41.9314	10/110
High	tFFSFPAVVAPFk	1	1	P41250	N-Term(Dimethyl); K13(Dimethyl)	1	0	1	1	11728	4283167	Light	Unique	1.03917	4283167	4.12171e+06	0	0.06455	23.51	2.01258	0	2	757.427	1513.85	0.94333	54.0422	6/102
High	nLLSVAYk	10	7	P31946-2;P62258-2;Q04917;P61981;P31947-2;P27348;P63104	N-Term(Dimet); K8(Dimet)	1	0	1	1	10424	3.51177e+07	Medium	Not Unique	1.03929	3.64976e+07	3.51177e+07	0.001	0.1142	36.86	0.0255003	0	2	486.322	971.638	0.0365784	30.9219	5/70
High	qTNNQNWGSQPIAQQPLQGGDHSGNYGYk	2	1	O60506-2	N-Term(Dimet); K29(Dimet)	1	0	1	1	10344	1.1167e+07	Medium	Unique	1.03933	1.05574e+07	10157920	0	0.004574	27.34	1.83109	0	4	813.65	3251.58	2.60332	29.6228	20/322
High	iIPGFMcQGGDFTR	1	1	P62937	N-Term(Dimethyl); C7(Carbamidomethyl)	1	0	1	1	6971	28638313	Light	Unique	1.03939	28638313	2.75531e+07	0	0.002369	68.14	7.76209e-05	0	2	813.893	1626.78	0.97285	40.1035	8/120
High	iIPGFMcQGGDFTR	1	1	P62937	N-Term(Dimethyl); C7(Carbamidomethyl)	1	0	1	1	3064	3.4009e+07	Light	Unique	1.0395	3.4009e+07	3.27168e+07	0	0.006973	55.13	0.0015385	0	2	813.893	1626.78	0.822774	39.8998	9/120
High	sSGPYGGGGQYFAkPR	2	1	P09651-2	N-Term(Dimet); K14(Dimet)	1	0	1	1	1650	3.42963e+07	Medium	Unique	1.04033	3.56795e+07	3.42963e+07	0	0.001291	61.76	0.000429224	0	3	564.971	1692.9	1.72351	23.3805	17/134
High	iVVVTAGVR	1	1	P07195	N-Term(Dimet)	1	0	1	1	1809	3.22166e+07	Medium	Unique	1.04035	3.35165e+07	3.22166e+07	0	0.00758	54.66	0.00044406	0	2	473.323	945.639	-0.12638	24.9815	6/64
High	iIPGFMcQGGDFTR	1	1	P62937	N-Term(Dimethyl); C7(Carbamidomethyl)	1	0	1	1	10986	3.01435e+07	Light	Unique	1.04052	3.01435e+07	2.89697e+07	0.001	0.1333	37.47	0.0906226	0	2	813.893	1626.78	0.897812	39.7957	6/120
High	fADLSEAANRNNDALR	1	1	P08670	N-Term(Dimethyl)	1	0	1	1	6000	766882020	Light	Unique	1.04058	766882020	736975748	0	0.03181	39.91	0.0642732	1	3	602.304	1804.9	1.26819	27.1979	13/154
High	nTNDANScQIIIPQNQVNR	5	2	P31150;Q5SX91	N-Term(Dimet); C8(Carbamidomethyl)	1	0	1	1	2091	5.95379e+07	Medium	Not Unique	1.04061	59878520	5.75418e+07	0	0.04618	23.16	3.69347	0	3	744.377	2231.12	1.13428	27.783	8/190
High	aLTSETNGTDSNGSNSSNIQ	6	1	Q08209-4	N-Term(Dimet)	1	0	1	1	9743	3.32227e+07	Medium	Unique	1.04062	3.39057e+07	3.25823e+07	0	0.0001812	122.98	3.15493e-10	0	2	1014.97	2028.93	0.829661	19.8915	14/206
High	iHFPLATYAPVISAEk	3	2	G3V1U9;P68363	N-Term(Dimet); K16(Dimet)	1	0	1	1	3200	51617794	Medium	Not Unique	1.04063	5.37151e+07	51617794	0	0.01025	41.03	0.0191535	0	3	607.697	1821.08	0.820688	41.8975	10/136
High	tDNAGDQHGGGGGGGGGAGAAGGGGGGENYDDPHkTPASPVVHIR	1	1	P14866	N-Term(Dimethyl); K35(Dimethyl)	1	0	1	1	1496	3.55247e+07	Light	Unique	1.0407	3.55247e+07	34135327	0	0.002919	30	0.99765	1	5	819.781	4094.87	1.41045	21.8958	22/512
High	gPPQSPVFEGVYNNSR	11	1	H3BSK9	N-Term(Dimet)	1	0	1	1	2474	1.21413e+07	Medium	Unique	1.04075	1.26361e+07	1.21413e+07	0.002	0.157	25.35	1.85723	0	2	890.453	1779.9	1.43436	31.6828	11/164
High	aVDSQILPk	1	1	Q02878	N-Term(Dimethyl); K9(Dimethyl)	1	0	1	1	5867	9.42591e+06	Light	Unique	1.04092	9.03368e+06	8.67853e+06	0	0.02548	56.89	0.000523378	0	2	513.813	1026.62	0.129683	25.3032	6/74
High	vVSSIEQk	1	1	P63104	N-Term(Dimet); K8(Dimet)	1	0	1	1	794	1.41206e+07	Medium	Unique	1.04102	1.46998e+07	1.41206e+07	0.007	0.2669	13.96	8.20055	0	2	477.309	953.611	-0.419014	15.0028	6/64
High	lLPFNPQLFQNNcGETEQDTEk	1	1	O94919	N-Term(Dimet); C13(Carbamidomethyl); K22(Dimet)	1	0	1	1	7299	1.52523e+07	Medium	Unique	1.04124	1.58814e+07	1.52523e+07	0	0.04783	47.67	0.0162879	0	2	1343.67	2686.33	0.353329	45.1292	9/214
Medium	tTHFVEGGDAGNREDQINR	2	1	A8MUD9	N-Term(Dimet)	1	0	1	1	9655	4.09966e+07	Medium	Unique	1.04155	4.1875e+07	4.02046e+07	0.038	0.4368	8.31	116.086	1	3	716.684	2148.04	0.18865	18.3999	7/186
Medium	tIAPALVSk	1	1	P06733	N-Term(Dimethyl); K9(Dimethyl)	1	0	1	1	1833	39863251	Light	Unique	1.04171	39863251	38267173	0.014	0.3064	26.53	0.516475	0	2	478.313	955.618	-0.246435	25.2487	7/78
High	sTTTGHLIYk	2	1	P68104	N-Term(Dimet); K10(Dimet)	1	0	1	1	9589	2.23978e+07	Medium	Unique	1.04182	2.33345e+07	2.23978e+07	0	0.09212	34.17	0.110483	0	3	395.576	1184.71	0.354512	17.4193	7/78
High	tVLIMELINNVAk	1	1	P06576	N-Term(Dimethyl); K13(Dimethyl)	1	0	1	1	11881	3.64291e+06	Light	Unique	1.04185	3.64291e+06	3.49656e+06	0	0.001996	84.28	1.06955e-06	0	2	757.455	1513.9	0.630516	57.5022	10/114
High	lVVWEAAQNGADEGTELASNTHNIAQDLSNk	1	1	Q5T6F2	N-Term(Dimethyl); K31(Dimethyl)	1	0	1	1	7404	1.94814e+07	Light	Unique	1.04207	1.94814e+07	1.86949e+07	0	0.0002055	65.69	0.000245885	0	4	838.669	3351.65	2.50799	46.9875	27/334
High	lSAVEAIANAISVVSSNGPGNR	5	1	H0YBB4	N-Term(Dimet)	1	0	1	1	12025	2.49712e+07	Medium	Unique	1.04211	2.52196e+07	2.42005e+07	0	0.005997	49.78	0.00568375	0	3	720.064	2158.18	0.54175	60.7842	18/222
High	tEcEGkREDEGEPGDEGQLEDEGSQEk	1	1	Q969E4	N-Term(Dimethyl); C3(Carbamidomethyl); K6(Dimethyl); K27(Dimethyl)	1	0	1	1	1187	1.56693e+07	Light	Unique	1.04273	1.56693e+07	1.50272e+07	0.003	0.1991	22.54	4.36611	2	4	781.092	3121.35	2.11201	18.7733	17/300
High	vVSSIEQk	1	1	P63104	N-Term(Dimethyl); K8(Dimethyl)	1	0	1	1	5096	1.52314e+07	Light	Unique	1.04342	1.52314e+07	1.45976e+07	0	0.07381	32.69	0.147109	0	2	473.285	945.562	0.655787	15.496	7/64
Medium	nYYEQWGk	2	1	P22626-2	N-Term(Dimet); K8(Dimet)	1	0	1	1	1955	11229604	Medium	Unique	1.0437	1.17204e+07	11229604	0.014	0.3041	25.24	1.07168	0	2	576.302	1151.6	-1.01636	26.3974	5/70
High	vWYVSNIDGTHIAk	5	1	K7EQ48	N-Term(Dimethyl); K14(Dimethyl)	1	0	1	1	10553	5.62664e+06	Light	Unique	1.04373	5.40253e+06	5.17619e+06	0	0.006391	56.73	0.00122575	0	3	553.635	1658.89	0.324224	32.8375	10/130
High	yAAPEQNNDPQQSk	1	1	Q8NI36	N-Term(Dimet); K14(Dimet)	1	0	1	1	5048	1.79485e+07	Medium	Unique	1.04391	1.84818e+07	1.77043e+07	0	0.01728	39.41	0.0688797	0	3	551.949	1653.83	0.502765	14.9095	13/136
High	nYQQNYQNSESGEkNEGSESAPEGQAQQR	2	1	P67809	N-Term(Dimet); K14(Dimet)	1	0	1	1	1098	2.18704e+08	Medium	Unique	1.04395	2.28056e+08	218454549	0	0.003973	56.67	0.00208142	1	4	831.134	3321.51	1.1178	17.9452	18/308
High	dkDDDGGEDDDANcNLIcGDEYGPETR	1	1	Q08211	N-Term(Dimethyl); K2(Dimethyl); C14(Carbamidomethyl); C18(Carbamidomethyl)	1	0	1	1	10364	109256931	Light	Unique	1.04444	1.08787e+08	1.04157e+08	0	0.0009885	83.62	1.96616e-06	1	3	1034.41	3101.23	1.81378	29.9722	27/308
Medium	kkASSSDSEDSSEEEEEVQGPPAk	3	1	Q14978	N-Term(Dimet); K1(Dimet); K2(Dimet); K24(Dimet)	1	0	1	1	5165	1.47917e+07	Medium	Unique	1.04452	1.54503e+07	1.47917e+07	0.032	0.4081	40.51	0.068922	2	4	670.345	2678.36	0.542353	16.4016	10/256
High	eNQELNAHNQELNNR	6	1	J3KSW8	N-Term(Dimet)	1	0	1	1	970	1.61654e+07	Medium	Unique	1.04454	16548485	1.58428e+07	0	0.005462	33.92	0.27163	0	3	618.971	1854.9	0.424926	16.6953	11/158
Medium	yHTVNGHNcEVR	2	1	P09651-2	N-Term(Dimethyl); C9(Carbamidomethyl)	1	0	1	1	308	1.75112e+06	Light	Unique	1.04463	1.75112e+06	1.6763e+06	0.015	0.3158	15.18	11.6153	0	3	505.237	1513.69	-1.00738	10.3738	10/116
High	iLVATNLFGR	7	1	H0Y400	N-Term(Dimethyl)	1	0	1	1	10990	5.69978e+06	Light	Unique	1.04467	5.69978e+06	5.45607e+06	0	0.01076	52.58	0.00165402	0	2	566.348	1131.69	0.227096	39.7675	9/80
High	dNLTLWTSDQQDDDGGEGNN	1	1	P61981	N-Term(Dimet)	1	0	1	1	2990	1.62689e+08	Medium	Unique	1.0447	165213637	158145143	0	6.745e-05	106.19	1.08377e-08	0	2	1113.47	2225.94	0.441809	38.5748	14/220
High	aPkPEDIDEEDDDVPDLVENFDEASkNEAN	2	1	Q96K17-2	N-Term(Dimethyl); K3(Dimethyl); K26(Dimethyl)	1	0	1	1	3264	616229154	Light	Unique	1.04471	604533688	578662304	0	0.01851	48.34	0.0141206	1	4	861.644	3443.55	1.2419	43.1993	17/332
High	nQGGYGGSSSSSSYGSGR	2	1	P09651-2	N-Term(Dimethyl)	1	0	1	1	698	4.30754e+07	Light	Unique	1.04475	4.30754e+07	4.12303e+07	0	1.302e-05	110.11	3.22185e-09	0	2	861.87	1722.73	1.23455	14.2746	12/186
High	iEDVGSDEEDDSGkDkk	2	1	P08238	N-Term(Dimethyl); K14(Dimethyl); K16(Dimethyl); K17(Dimethyl)	1	0	1	1	5021	1.54713e+07	Light	Unique	1.045	1.54713e+07	1.48051e+07	0.001	0.1068	29.41	0.830669	2	3	659.989	1977.95	1.077	14.6221	9/160
High	qVPGGGGGGGSGGGGGSGGGGSGGGR	5	1	K7EN53	N-Term(Dimethyl)	1	0	1	1	4783	6.84299e+06	Light	Unique	1.04514	6.84299e+06	6.54745e+06	0	0.009434	30.03	0.517016	0	3	624.616	1871.83	0.0150988	11.5927	8/272
High	gTGSGGQLQDLDcSSSDDEGAAQNSTkPSATk	2	1	P08240-2	N-Term(Dimethyl); C13(Carbamidomethyl); K27(Dimethyl); K32(Dimethyl)	1	0	1	1	5756	51354141	Light	Unique	1.04581	51354141	4.91047e+07	0	1.677e-05	115.73	2.69011e-09	0	3	1085.17	3253.48	2.22787	23.8852	19/356
High	sVTEQGAELSNEER	1	1	P63104	N-Term(Dimet)	1	0	1	1	5527	2.6438e+07	Medium	Unique	1.04622	27406066	2.61954e+07	0	0.0005308	96.21	1.25482e-07	0	2	790.89	1580.77	1.91083	20.9939	10/146
High	aLELNMLSLk	1	1	Q9Y617	N-Term(Dimet); K10(Dimet)	1	0	1	1	7207	1.36748e+06	Medium	Unique	1.04632	1.43082e+06	1.36748e+06	0	0.08755	43.18	0.00871762	0	2	598.382	1195.76	-0.474992	43.6038	7/92
High	yLTEHPDPNNENIVGYNNkk	1	1	Q6P2Q9	N-Term(Dimet); K19(Dimet); K20(Dimet)	1	0	1	1	1759	8.57075e+07	Medium	Unique	1.04638	8.9683e+07	8.57075e+07	0	0.005546	25	2.06686	1	4	614.581	2455.3	-0.167269	24.5291	17/190
High	lTLSALVDGk	3	1	P45880-2	N-Term(Dimethyl); K10(Dimethyl)	1	0	1	1	6922	3.80497e+06	Light	Unique	1.04645	3.62084e+06	3.4601e+06	0	0.02016	41.66	0.0158507	0	2	536.834	1072.66	-0.217179	39.1475	8/84
High	sTFVLDEFkR	2	1	P26641	N-Term(Dimet); K9(Dimet)	1	0	1	1	2624	5.59285e+06	Medium	Unique	1.04685	5.85488e+06	5.59285e+06	0	0.03789	36.58	0.0816615	1	3	435.927	1305.77	0.224646	33.4373	10/86
High	lFMAQALQEYNN	2	1	O15372	N-Term(Dimethyl)	1	0	1	1	11129	9.49533e+07	Light	Unique	1.04709	9.49533e+07	9.06828e+07	0	0.04947	51.95	0.00309558	0	2	735.359	1469.71	1.00818	42.1049	13/102
High	eSYSIYVYk	4	1	P06899	N-Term(Dimethyl); K9(Dimethyl)	1	0	1	1	6298	1.5383e+07	Light	Unique	1.04716	1.5383e+07	1.46902e+07	0.002	0.1542	33.29	0.177516	0	2	604.316	1207.63	0.435813	30.8907	7/70
High	kEGGGDSSASSPTEEEQEQGEIGAcSDEGTAQEGk	1	1	P49006	N-Term(Dimethyl); K1(Dimethyl); C25(Carbamidomethyl); K35(Dimethyl)	1	0	1	1	1473	6.22415e+07	Light	Unique	1.04719	6.22415e+07	5.94366e+07	0	6.905e-05	106.62	1.79726e-08	1	3	1209.19	3625.56	-0.0108914	21.6804	22/402
High	tLGILGLGR	2	1	Q5SZU1	N-Term(Dimethyl)	1	0	1	1	10856	4.04326e+06	Light	Unique	1.04722	4.04326e+06	3.86095e+06	0.006	0.2534	25.66	0.668652	0	2	464.303	927.599	0.118744	37.5676	5/64
High	dFLAGGIAAAISk	1	1	P12236	N-Term(Dimethyl); K13(Dimethyl)	1	0	1	1	3349	4.61892e+06	Light	Unique	1.0473	4.61892e+06	4.41031e+06	0	0.0001637	90.26	3.77368e-07	0	2	645.378	1289.75	1.75501	45.2019	11/118
High	qQYESVAAk	1	1	P08670	N-Term(Dimet); K9(Dimet)	1	0	1	1	9384	1.61659e+07	Medium	Unique	1.04753	1.69342e+07	1.61659e+07	0	0.02766	44.62	0.00967956	0	2	544.316	1087.62	0.396824	14.3919	6/82
High	lLPFNPQLFQNNcGETEQDTEk	1	1	O94919	N-Term(Dimethyl); C13(Carbamidomethyl); K22(Dimethyl)	1	0	1	1	11286	1.7553e+07	Light	Unique	1.04792	1.7553e+07	1.67503e+07	0	0.07561	37.58	0.151869	0	2	1339.64	2678.28	1.60109	44.8159	9/214
High	vELQELNDR	1	1	P08670	N-Term(Dimethyl)	1	0	1	1	1890	8.28856e+07	Light	Unique	1.04813	8.28856e+07	7.90793e+07	0	0.02404	58.2	0.000692454	0	2	572.304	1143.6	-0.0803641	25.8234	8/86
High	tIkDLQEEVSNLYNNIR	2	1	O94874-2	N-Term(Dimethyl); K3(Dimethyl)	1	0	1	1	11313	1.66429e+07	Light	Unique	1.04841	1.66429e+07	15874391	0	0.008574	45.16	0.0192063	1	3	702.38	2105.12	0.363195	45.3483	16/174
High	kITIADcGQLE	1	1	P62937	N-Term(Dimet); K1(Dimet); C7(Carbamidomethyl)	1	0	1	1	6117	1.53766e+07	Medium	Unique	1.04861	16124020	1.53766e+07	0	0.04859	32.16	0.246508	1	2	656.375	1311.74	0.0596311	28.5513	5/112
High	sYELPDGQVITIGNER	2	1	P60709	N-Term(Dimet)	1	0	1	1	3162	2.8216e+07	Medium	Unique	1.04876	2.92811e+07	2.79197e+07	0	0.001083	63.99	0.000256014	0	2	911.978	1822.95	0.208326	41.3327	12/164
High	dATNVGDEGGFAPNILENk	1	1	P06733	N-Term(Dimet); K19(Dimet)	1	0	1	1	10924	1.54959e+07	Medium	Unique	1.04879	1.62519e+07	1.54959e+07	0	0.0003096	97.77	1.19391e-07	0	2	1013.02	2025.04	0.808315	38.6672	11/206
High	tVTAMDVVYALk	1	1	P62805	N-Term(Dimethyl); K12(Dimethyl)	1	0	1	1	3341	1.45759e+07	Light	Unique	1.04883	1.45759e+07	1.38973e+07	0	0.0003316	76.95	7.49419e-06	0	2	683.887	1366.77	0.678616	44.9894	8/98
High	lcQcSDNIDPNAVGNcNR	1	1	P11047	N-Term(Dimet); C2(Carbamidomethyl); C4(Carbamidomethyl); C16(Carbamidomethyl)	1	0	1	1	5777	1.96125e+07	Medium	Unique	1.04887	1.95414e+07	1.86308e+07	0	0.0008826	54.81	0.00181241	0	2	1069.97	2138.94	3.06488	24.1404	11/174
Medium	vLPSITTEILk	6	1	B4DY47	N-Term(Dimethyl); K11(Dimethyl)	1	0	1	1	3221	6654930	Light	Unique	1.04934	6654930	6.34203e+06	0.043	0.4577	12.82	10.1423	0	2	635.406	1269.8	0.890985	42.3662	5/88
High	iIAPPERk	2	1	P60709	N-Term(Dimethyl); K8(Dimethyl)	1	0	1	1	812	2.06787e+07	Light	Unique	1.04938	2.04312e+07	19469767	0	0.08209	45.61	0.0062652	1	2	490.318	979.63	-0.250124	15.1882	7/58
High	lTTPTYGDLNHLVSATMSGVTTcLR	4	2	Q9BVA1;P07437	N-Term(Dimethyl); C23(Carbamidomethyl)	1	0	1	1	7788	37481557	Light	Not Unique	1.04948	37481557	3.57146e+07	0	0.0001722	53.81	0.00360636	0	3	912.795	2736.37	0.686608	54.7594	13/262
High	eGGGDSSASSPTEEEQEQGEIGAcSDEGTAQEGk	1	1	P49006	N-Term(Dimet); C24(Carbamidomethyl); K34(Dimet)	1	0	1	1	1671	2.76729e+08	Medium	Unique	1.04964	2.8976e+08	2.76056e+08	0	1.364e-06	104.65	2.76939e-08	0	3	1159.83	3477.49	2.13171	23.6132	25/362
High	lFQcLLHR	1	1	P13010	N-Term(Dimet); C4(Carbamidomethyl)	1	0	1	1	2128	2.42722e+06	Medium	Unique	1.04975	2547968	2.42722e+06	0.001	0.1201	24.44	1.38342	0	3	373.553	1118.64	-0.603884	28.1337	5/68
High	eEAENTLQSFRQDVDNASLAR	1	1	P08670	N-Term(Dimet)	1	0	1	1	6901	1.27376e+07	Medium	Unique	1.04994	1.33736e+07	1.27376e+07	0	0.07105	32.98	0.448795	1	3	809.069	2425.19	0.736392	38.8559	14/226
High	aPGDEEAQVENLITANATEPQkAEN	1	1	Q9H0Q3	N-Term(Dimet); K22(Dimet)	1	0	1	1	3091	1.28735e+08	Medium	Unique	1.05027	1.35206e+08	1.28735e+08	0	0.01814	43.47	0.0372058	1	3	901.792	2703.36	1.57929	40.442	14/266
High	qWNNcAFLESSAk	10	1	F5H823	N-Term(Dimet); C5(Carbamidomethyl); K13(Dimet)	1	0	1	1	10506	8.25685e+06	Medium	Unique	1.05049	8.67375e+06	8.25685e+06	0	0.009152	68.96	7.63043e-05	0	2	809.911	1618.81	0.284821	32.1455	9/124
High	qFYDQALQQAVVDDDANNAk	9	1	E9PM31	N-Term(Dimethyl); K20(Dimethyl)	1	0	1	1	2809	1.81919e+08	Light	Unique	1.0509	173047774	164666286	0	0.001148	62.05	0.000531547	0	3	770.374	2309.11	0.662992	35.9407	23/212
High	tSRPENAIIYNNNEDFQVGQAk	3	1	B4E022	N-Term(Dimethyl); K22(Dimethyl)	1	0	1	1	2336	3.80327e+08	Light	Unique	1.051	377996544	3.59654e+08	0	8.292e-05	87.07	1.64775e-06	0	3	855.431	2564.28	1.4639	30.2949	16/234
High	qTYSTEPNNLk	8	1	P46779-4	N-Term(Dimet); K11(Dimet)	1	0	1	1	1154	1.42883e+07	Medium	Unique	1.0511	1.50185e+07	1.42883e+07	0	0.08281	47.45	0.0082919	0	2	679.874	1358.74	0.677955	18.4621	6/108
High	nDGGIYTcFAENNR	3	1	Q12860-3	N-Term(Dimet); C8(Carbamidomethyl)	1	0	1	1	2293	1.29406e+07	Medium	Unique	1.05134	1.3605e+07	1.29406e+07	0	0.005699	49.91	0.00434767	0	2	831.879	1662.75	1.94493	29.8525	11/148
High	dkDDDGGEDDDANcNLIcGDEYGPETR	1	1	Q08211	N-Term(Dimethyl); K2(Dimethyl); C14(Carbamidomethyl); C18(Carbamidomethyl)	1	0	1	1	2321	1.39792e+08	Light	Unique	1.05145	1.38564e+08	1.31783e+08	0	0.000718	79.14	5.46412e-06	1	3	1034.41	3101.23	1.10527	30.147	13/308
Medium	lVNLQHLDLLNNk	1	1	Q96AG4	N-Term(Dimethyl); K13(Dimethyl)	1	0	1	1	10879	5.49671e+06	Light	Unique	1.05161	5.49671e+06	5.22695e+06	0.03	0.4007	19.37	3.39724	0	3	530.651	1589.94	1.57441	37.8902	6/116
High	wkGFSDEDNTWEPEENLDcPDLIAEFLQSQk	5	1	C9JWS9	N-Term(Dimethyl); K2(Dimethyl); C19(Carbamidomethyl); K31(Dimethyl)	1	0	1	1	7896	3.14705e+07	Light	Unique	1.05205	3.14705e+07	2.99135e+07	0	0.002127	67.85	0.000161278	1	3	1275.6	3824.78	3.53787	57.3769	12/346
High	kGDVEGSQSQDEGEGSGESER	1	1	Q9UQE7	N-Term(Dimethyl); K1(Dimethyl)	1	0	1	1	388	5.30796e+06	Light	Unique	1.05246	5.25952e+06	4.99735e+06	0	0.01328	40.1	0.0544223	1	2	1111.99	2222.97	0.953246	11.1348	7/234
High	eQSIcAAEEQPAEDGQGETNk	1	1	Q9UGP8	N-Term(Dimet); C5(Carbamidomethyl); K21(Dimet)	1	0	1	1	5562	7.16328e+06	Medium	Unique	1.053	6858755	6.51355e+06	0	0.001424	76.06	1.9034e-05	0	2	1178.05	2355.08	-1.14386	21.4407	20/234
High	eQSIcAAEEQPAEDGQGETNk	1	1	Q9UGP8	N-Term(Dimethyl); C5(Carbamidomethyl); K21(Dimethyl)	1	0	1	1	1413	13810570	Light	Unique	1.05345	1.29786e+07	1.232e+07	0	0.01194	37	0.126579	0	3	783.018	2347.04	1.20532	21.0784	18/234
High	nDGGIYTcFAENNR	3	1	Q12860-3	N-Term(Dimethyl); C8(Carbamidomethyl)	1	0	1	1	6236	10892447	Light	Unique	1.0536	10892447	1.03383e+07	0	0.001187	65.76	9.40792e-05	0	2	829.865	1658.72	0.306802	30.1375	11/148
High	aIAQSQSVQESLESLLQSIGEVEQNLEGk	10	1	H0Y390	N-Term(Dimethyl); K29(Dimethyl)	1	0	1	1	8601	2.4242e+07	Light	Unique	1.05378	2.4242e+07	2.30048e+07	0	0.002125	65.56	0.000184073	0	3	1057.55	3170.65	2.33718	72.7576	23/318
High	sIQFVDWcPTGFk	1	1	P68363	N-Term(Dimet); C8(Carbamidomethyl); K13(Dimet)	1	0	1	1	7348	1.78448e+07	Medium	Unique	1.05392	1.8807e+07	1.78448e+07	0	0.008564	67.1	0.000111063	0	2	824.937	1648.87	1.19555	45.982	8/134
High	nMAEQIIQEIYSQIQSk	3	1	B4E022	N-Term(Dimet); K17(Dimet)	1	0	1	1	8222	959628	Medium	Unique	1.05401	1011457	959628	0	0.01278	30.68	0.495896	0	3	696.381	2087.13	0.0644036	64.8735	15/184
High	aPkPEDIDEEDDDVPDLVENFDEASkNEAN	2	1	Q96K17-2	N-Term(Dimet); K3(Dimet); K26(Dimet)	1	0	1	1	7190	2.6822e+08	Medium	Unique	1.0542	282756641	2.6822e+08	0	0.005907	60.16	0.00096566	1	4	864.663	3455.63	1.76639	43.5857	18/332
High	iGGIGTVPVGR	2	1	P68104	N-Term(Dimet)	1	0	1	1	10201	87838250	Medium	Unique	1.05437	9.26139e+07	87838250	0.002	0.1672	29.18	0.269886	0	2	529.337	1057.67	0.110948	27.3727	7/80
High	vEGTEPTTAFNLFVGNLNFNk	1	1	P19338	N-Term(Dimet); K21(Dimet)	1	0	1	1	11746	6.07204e+06	Medium	Unique	1.05451	6.40304e+06	6.07204e+06	0	0.005314	43.44	0.0276018	0	3	792.762	2376.27	0.665534	54.46	11/192
High	aPLATGEDDDDEVPDLVENFDEASkNEAN	2	1	P20290-2	N-Term(Dimethyl); K25(Dimethyl)	1	0	1	1	7381	5.06463e+07	Light	Unique	1.05506	49172711	4.66067e+07	0	0.02105	63.98	0.000349832	1	2	1588.21	3175.41	-0.763495	46.5188	21/288
High	aLESPERPFLAILGGAk	2	1	P00558	N-Term(Dimet); K17(Dimet)	1	0	1	1	3333	6.633e+06	Medium	Unique	1.05509	6.99838e+06	6.633e+06	0	0.06485	11.25	13.6556	0	3	611.708	1833.11	0.221248	44.995	8/154
Medium	vIDLR	34	1	K7ES42	N-Term(Dimet)	1	0	1	1	832	6.59785e+06	Medium	Unique	1.05588	6.9665e+06	6.59785e+06	0.03	0.3988	10.21	28.9221	0	2	324.223	647.439	0.112918	15.3745	3/32
Medium	lQQLPADFGR	1	1	Q96AG4	N-Term(Dimet)	1	0	1	1	2273	2.74981e+06	Medium	Unique	1.05621	2.90438e+06	2.74981e+06	0.045	0.4669	15.17	12.1179	0	2	588.838	1176.67	0.732738	29.6019	4/88
High	gVVDSEDIPLNLSR	7	2	P07900;P08238	N-Term(Dimet)	1	0	1	1	6774	1.59015e+07	Medium	Not Unique	1.05629	1.67966e+07	1.59015e+07	0	0.0001363	119.05	6.35262e-10	0	2	773.425	1545.84	0.751058	37.1407	12/128
High	aIDLFTDAIk	5	1	H7C3I1	N-Term(Dimethyl); K10(Dimethyl)	1	0	1	1	3177	2.93519e+06	Light	Unique	1.0563	2.93519e+06	2.77874e+06	0.002	0.1705	31.29	0.268527	0	2	581.839	1162.67	-1.10218	41.6475	6/80
High	iTAVDkTEDSLEGcLDcLLQALAQNNTETSEk	9	1	D6RBC6	N-Term(Dimethyl); K6(Dimethyl); C14(Carbamidomethyl); C17(Carbamidomethyl); K32(Dimethyl)	1	0	1	1	3991	3.05163e+07	Light	Unique	1.05654	3.00095e+07	2.84035e+07	0	0.0003657	54.74	0.00309399	1	4	913.45	3650.78	0.0727263	63.8777	13/358
High	tIGGGDDSFNTFFSETGAGk	3	2	G3V1U9;P68363	N-Term(Dimet); K20(Dimet)	1	0	1	1	3247	2.08359e+07	Medium	Not Unique	1.05661	2.20154e+07	2.08359e+07	0	0.005724	44.68	0.0246166	0	3	691.341	2072.01	0.588784	42.894	18/202
High	iISNAScTTNcLAPLAk	1	1	P04406	N-Term(Dimethyl); C7(Carbamidomethyl); C11(Carbamidomethyl); K17(Dimethyl)	1	0	1	1	2374	9.88196e+07	Light	Unique	1.05664	98502954	9.32227e+07	0	3.103e-05	137.39	1.23268e-11	0	2	945.495	1889.98	0.61313	30.6529	13/166
High	iSSIQSIVPALEIANAHR	1	1	P10809	N-Term(Dimethyl)	1	0	1	1	11223	1.82551e+07	Light	Unique	1.05665	1.82551e+07	1.72765e+07	0	0.0003522	73.72	1.711e-05	0	3	649.706	1947.1	0.876031	43.6736	12/182
Medium	vLQALEGLk	1	1	P39019	N-Term(Dimet); K9(Dimet)	1	0	1	1	6408	2734728	Medium	Unique	1.05684	2890157	2734728	0.037	0.4352	8.11	12.6788	0	2	517.857	1034.71	-0.161548	32.2343	3/76
High	tVTAMDVVYALk	1	1	P62805	N-Term(Dimet); K12(Dimet)	1	0	1	1	7300	1.12883e+07	Medium	Unique	1.05686	1.15018e+07	10882997	0	0.003301	77.67	5.49428e-06	0	2	687.912	1374.82	1.4424	45.1358	8/98
High	sSGPYGGGGQYFAkPR	2	1	P09651-2	N-Term(Dimet); K14(Dimet)	1	0	1	1	5749	2.45384e+07	Medium	Unique	1.05706	2.59387e+07	2.45384e+07	0	0.002064	62.07	0.000394221	0	3	564.97	1692.9	0.533736	23.8044	17/134
High	gDLEQLTSLLQNNVNVNAQNGFGR	1	1	P42773	N-Term(Dimethyl)	1	0	1	1	11624	36013189	Light	Unique	1.05732	36013189	34060679	0	0.0007195	67.86	0.000128858	0	3	877.117	2629.34	1.74084	51.7238	21/234
High	vYVGNLGNNGNkTELER	2	1	B4E241	N-Term(Dimethyl); K12(Dimethyl)	1	0	1	1	10089	4.9133e+07	Light	Unique	1.05735	4.9133e+07	46467907	0.001	0.1257	35.74	0.174306	1	3	645.01	1933.02	0.845698	25.4652	15/158
High	lVVWEAAQNGADEGTELASNTHNIAQDLSNk	1	1	Q5T6F2	N-Term(Dimethyl); K31(Dimethyl)	1	0	1	1	7406	1.87318e+07	Light	Unique	1.05751	1.81046e+07	1.71201e+07	0	0.0002642	80.11	8.86704e-06	0	3	1117.89	3351.65	2.16601	46.981	28/334
High	yLTEHPDPNNENIVGYNNkk	1	1	Q6P2Q9	N-Term(Dimet); K19(Dimet); K20(Dimet)	1	0	1	1	5833	2.59729e+07	Medium	Unique	1.05837	26983614	2.54954e+07	0	0.0007551	45.7	0.0172931	1	3	819.106	2455.3	1.03142	24.8585	17/190
High	sGDETPGSEVPGDkAAEEQGDDQDSEk	2	1	H3BQZ7	N-Term(Dimethyl); K14(Dimethyl); K27(Dimethyl)	1	0	1	1	5480	7.24905e+07	Light	Unique	1.05844	7.24905e+07	6.84883e+07	0	6.505e-05	80.49	7.17324e-06	1	3	954.421	2861.25	1.4214	20.4124	27/284
High	dANNGNLQLR	1	1	P05455	N-Term(Dimethyl)	1	0	1	1	9706	1.96845e+07	Light	Unique	1.05847	1.96845e+07	1.85972e+07	0	0.05383	61.94	0.000229473	0	2	571.799	1142.59	0.146126	19.3137	7/86
High	eITALAPSTMk	2	1	P60709	N-Term(Dimethyl); K11(Dimethyl)	1	0	1	1	10251	4.60154e+07	Light	Unique	1.05856	4.60154e+07	4.34697e+07	0	0.1003	40.81	0.0318289	0	2	609.344	1217.68	0.021822	28.2178	11/96
High	nNNIDAAIENIENMLTSENk	1	1	P42704	N-Term(Dimethyl); K20(Dimethyl)	1	0	1	1	11987	3.79394e+07	Light	Unique	1.05865	3.79394e+07	3.58374e+07	0	0.001765	73.89	3.38415e-05	0	3	768.377	2303.12	-0.30408	59.9356	12/216
High	eDGNEEDkENQGDETQGQQPPQR	2	1	P67809	N-Term(Dimethyl); K8(Dimethyl)	1	0	1	1	5003	3.64543e+07	Light	Unique	1.05885	3.64543e+07	3.44284e+07	0	0.01336	61.05	0.000525009	1	2	1342.59	2684.17	0.918628	14.375	13/242
High	yAAPEQNNDPQQSk	1	1	Q8NI36	N-Term(Dimethyl); K14(Dimethyl)	1	0	1	1	5047	3.19038e+07	Light	Unique	1.05887	3.17695e+07	3.00032e+07	0	0.003271	68.31	7.70614e-05	0	2	823.395	1645.78	0.428326	14.887	11/136
High	tGISDVFAk	1	1	P19338	N-Term(Dimethyl); K9(Dimethyl)	1	0	1	1	6405	1.46082e+07	Light	Unique	1.05916	1.46082e+07	1.37923e+07	0	0.02365	54.67	0.000903138	0	2	497.284	993.561	-0.307419	32.3516	7/72
High	tDADSESDNSDNNTIFVQGLGEGVSTDQVGEFFk	3	1	K7EPT6	N-Term(Dimethyl); K34(Dimethyl)	1	0	1	1	11619	8.0471e+07	Light	Unique	1.05961	8.0471e+07	7.5944e+07	0	8.483e-05	59.89	0.000984267	0	3	1226.89	3678.65	-0.536345	51.6032	24/374
High	lAAVDATVNQVLASR	5	1	Q15084	N-Term(Dimethyl)	1	0	1	1	7012	5.25344e+06	Light	Unique	1.05984	5.25344e+06	4.9568e+06	0	0.008751	58.88	0.00057747	0	2	778.444	1555.88	0.853597	40.6742	9/142
High	qITVNDLPVGR	2	2	Q06830;P32119	N-Term(Dimethyl)	1	0	1	1	6364	2.79468e+07	Light	Not Unique	1.05988	2.79468e+07	2.63679e+07	0	0.002244	53.83	0.00157568	0	2	620.357	1239.71	0.584918	31.8403	7/106
Medium	mFGGPGTASRPSSSR	1	1	P08670	N-Term(Dimet)	1	0	1	1	5253	16329893	Medium	Unique	1.05996	1.73091e+07	16329893	0.042	0.452	15.37	14.7002	0	3	509.594	1526.77	0.40328	17.4135	5/136
High	tEDGGEFEEGASENNAk	1	1	O43719	N-Term(Dimet); K17(Dimet)	1	0	1	1	9686	2.03655e+07	Medium	Unique	1.06003	2.12756e+07	2.00707e+07	0	0.000327	87.98	8.24207e-07	0	2	924.424	1847.84	1.23734	18.9025	13/158
High	hDSEQDNSDNNTIFVQGLGENVTIESVADYFk	2	1	P35637-2	N-Term(Dimethyl); K32(Dimethyl)	1	0	1	1	3764	5.71313e+07	Light	Unique	1.06005	5.68908e+07	5.36681e+07	0	1.856e-05	87.28	1.91193e-06	0	3	1214.57	3641.69	0.709444	55.4918	34/356
High	aPGDEEAQVENLITANATEPQkAEN	1	1	Q9H0Q3	N-Term(Dimethyl); K22(Dimethyl)	1	0	1	1	11025	8.31766e+07	Light	Unique	1.06013	8.31766e+07	7.84587e+07	0	0.009564	47.26	0.0162476	1	3	899.107	2695.31	0.558327	40.3268	20/266
High	eIIDLVLDR	3	2	G3V1U9;P68363	N-Term(Dimethyl)	1	0	1	1	11103	6.09109e+06	Light	Not Unique	1.06037	6.09109e+06	5.7443e+06	0	0.08024	47.54	0.00562863	0	2	557.329	1113.65	-0.918669	41.5078	6/78
High	qQQLQQQQQQGNk	2	1	E9PJP2	N-Term(Dimet); K13(Dimet)	1	0	1	1	4681	9.16543e+06	Medium	Unique	1.06054	9.72029e+06	9.16543e+06	0.001	0.1173	10.55	46.4357	0	2	824.455	1647.9	0.430752	10.3415	7/122
High	sRTPSASNDDQQE	1	1	O43765	N-Term(Dimethyl)	1	0	1	1	4705	1.55786e+06	Light	Unique	1.06059	1.55786e+06	1.46885e+06	0.007	0.2663	16.55	7.07305	1	2	731.824	1462.64	0.611032	10.6571	6/140
High	eLAEQTLNNIk	1	1	Q92499	N-Term(Dimethyl); K11(Dimethyl)	1	0	1	1	2139	2.96339e+07	Light	Unique	1.06074	2.96339e+07	2.79371e+07	0	0.001671	64.51	0.000156042	0	2	664.875	1328.74	0.865751	28.3175	9/102
High	tGTAYTFFTPNNIk	3	1	B4DLW8	N-Term(Dimet); K14(Dimet)	1	0	1	1	10872	6.7747e+06	Medium	Unique	1.06088	7.18717e+06	6.7747e+06	0.001	0.1327	22.44	3.10968	0	2	819.953	1638.9	1.16572	37.7827	14/126
High	dNLTLWTSDTQGDEAEAGEGGEN	1	1	P63104	N-Term(Dimethyl)	1	0	1	1	3077	3.49408e+07	Light	Unique	1.06089	3.49408e+07	3.29354e+07	0	0.01103	28.5	0.828171	0	3	813.014	2437.03	-0.418102	40.2643	20/260
High	qFYDQALQQAVVDDDANNAk	9	1	E9PM31	N-Term(Dimethyl); K20(Dimethyl)	1	0	1	1	10751	8.12338e+07	Light	Unique	1.06108	77504438	73043139	0	0.0007799	61.84	0.000562463	0	3	770.373	2309.11	0.425101	35.9436	11/212
Medium	qPREDGNEEDkENQGDETQGQQPPQR	2	1	P67809	N-Term(Dimet); K11(Dimet)	1	0	1	1	9293	1.35233e+07	Medium	Unique	1.06128	1.43521e+07	1.35233e+07	0.027	0.385	31.77	0.671893	2	3	1025.15	3073.43	1.37749	13.0234	17/278
High	gHYTEGAELVDSVLDVVR	5	3	Q9BVA1;Q13509;P07437	N-Term(Dimethyl)	1	0	1	1	11511	1.03714e+07	Light	Not Unique	1.06157	1.03714e+07	9.76992e+06	0	0.009972	44.79	0.0244938	0	3	663.01	1987.02	1.89208	49.1371	17/158
High	vMLGETNPADSkPGTIR	2	1	P22392-2	N-Term(Dimet); K12(Dimet)	1	0	1	1	5949	2.01825e+07	Medium	Unique	1.06171	2.14279e+07	2.01825e+07	0	0.001855	45.07	0.014622	0	3	617.347	1850.03	-0.761673	26.3709	17/168
High	aADPPAENSSAPEAEQGGAE	2	1	P67809	N-Term(Dimethyl)	1	0	1	1	5402	5.81566e+07	Light	Unique	1.06198	5.81566e+07	54762233	0	0.0009058	57.37	0.000884458	0	3	642.617	1925.84	0.79304	19.3308	22/202
High	iILDLISESPIk	4	1	Q5T6W5	N-Term(Dimethyl); K12(Dimethyl)	1	0	1	1	7383	1.72427e+07	Light	Unique	1.06208	1.72427e+07	1.62349e+07	0	0.0009962	78.92	2.45823e-06	0	2	698.937	1396.87	0.732925	46.5318	8/98
High	eLAEQTLNNIk	1	1	Q92499	N-Term(Dimethyl); K11(Dimethyl)	1	0	1	1	6124	2.28847e+07	Light	Unique	1.06226	2.26911e+07	2.13612e+07	0	0.007011	66.42	9.86134e-05	0	2	664.875	1328.74	0.498276	28.635	7/102
Medium	lDIDSPPITAR	2	1	P14618	N-Term(Dimet)	1	0	1	1	6407	3.76882e+06	Medium	Unique	1.0623	4.00362e+06	3.76882e+06	0.02	0.3382	15.4	10.4402	0	2	615.357	1229.71	1.93221	32.2286	4/94
Medium	iVVVTAGVR	1	1	P07195	N-Term(Dimethyl)	1	0	1	1	10052	1.50374e+07	Light	Unique	1.06231	1.50374e+07	1.41554e+07	0.034	0.423	23.94	0.705976	0	2	471.311	941.614	-0.168853	24.8801	4/64
High	iEEEEQEPEPPEPFEYIDD	2	1	Q99460-2	N-Term(Dimethyl)	1	0	1	1	11301	1.89099e+07	Light	Unique	1.06237	1.89099e+07	1.77997e+07	0.004	0.2195	25.64	1.50476	0	2	1181.51	2362.01	-1.09716	45.1755	9/178
Medium	iTITNDkGR	4	2	P08107-2;P11142	N-Term(Dimet); K7(Dimet)	1	0	1	1	771	1.09203e+07	Medium	Not Unique	1.06245	1.16023e+07	1.09203e+07	0.027	0.3829	19.06	2.31941	1	3	361.232	1081.68	0.101689	14.7987	8/80
High	aMGIMNSFVNDIFER	16	2	P06899;O60814	N-Term(Dimethyl)	1	0	1	1	11786	5.18565e+06	Light	Not Unique	1.06246	5.18565e+06	4.88081e+06	0	0.002831	52.61	0.0031992	0	2	886.43	1771.85	1.27639	55.3458	18/144
High	qAVTNPNNTFYATk	1	1	P38646	N-Term(Dimethyl); K14(Dimethyl)	1	0	1	1	1742	1.07523e+07	Light	Unique	1.06255	1.07523e+07	10119370	0	0.02429	43.42	0.0265076	0	2	812.92	1624.83	0.264841	24.3256	8/148
High	tLVLSNLSYSATEETLQEVFEk	1	1	P19338	N-Term(Dimethyl); K22(Dimethyl)	1	0	1	1	11932	2.65015e+07	Light	Unique	1.06269	2.65015e+07	2.49381e+07	0	0.0105	48.01	0.011347	0	3	853.116	2557.33	1.63585	58.7526	17/240
High	eVLMcGNNNccR	3	1	Q9Y6K1-2	N-Term(Dimet); C5(Carbamidomethyl); C10(Carbamidomethyl); C11(Carbamidomethyl)	1	0	1	1	9684	1.2347e+07	Medium	Unique	1.06289	1.31234e+07	1.2347e+07	0	0.0361	45.65	0.00657396	0	2	779.831	1558.65	0.590274	18.853	9/98
High	tPMGLLLEALGQEQEAGS	2	1	O60831	N-Term(Dimethyl)	1	0	1	1	11834	9.12337e+06	Light	Unique	1.06298	9.12337e+06	8.58282e+06	0	0.0178	41.36	0.0525543	0	3	624.653	1871.94	0.640576	56.5979	16/174
High	lVQAFQFTDk	1	1	Q06830	N-Term(Dimet); K10(Dimet)	1	0	1	1	10558	1.59241e+07	Medium	Unique	1.06332	1.65209e+07	15537101	0	0.02277	49.61	0.00402521	0	2	630.876	1260.74	0.159313	32.9269	6/88
High	tLLVNNNR	2	1	H0YKK0	N-Term(Dimethyl)	1	0	1	1	5399	3.49165e+07	Light	Unique	1.06337	3.49165e+07	3.28358e+07	0.001	0.1102	38.85	0.0380134	0	2	486.286	971.564	0.490963	19.402	7/62
High	iSLGLPVGAVINcADNTGAk	4	1	C9JD32	N-Term(Dimet); C13(Carbamidomethyl); K20(Dimet)	1	0	1	1	7333	9.2916e+06	Medium	Unique	1.06371	9883589	9.2916e+06	0	0.0007188	57.85	0.000589628	0	3	678.723	2034.15	1.5433	45.7411	29/198
High	aAAQLLQSQAQQSGAQQTk	6	1	H0Y9G8	N-Term(Dimethyl); K19(Dimethyl)	1	0	1	1	1576	25367376	Light	Unique	1.06372	25367376	2.38478e+07	0	5.372e-06	77.46	1.14809e-05	0	3	671.696	2013.07	0.940173	22.7817	21/194
High	dNIQGITkPAIR	1	1	P62805	N-Term(Dimet); K8(Dimet)	1	0	1	1	5848	4.92916e+07	Medium	Unique	1.06379	52435954	4.92916e+07	0	0.03203	30.96	0.166789	0	3	463.96	1389.87	0.04637	25.042	9/120
High	qQIENGSGAEDNGDSSHcSNASTHSNQEAGPSNkR	2	1	B3KRH1	N-Term(Dimet); C18(Carbamidomethyl); K34(Dimet)	1	0	1	1	570	5.83017e+06	Medium	Unique	1.06424	6.2047e+06	5.83017e+06	0	0.04936	18.42	14.07	1	4	934.42	3734.66	1.74887	12.8825	13/396
High	vETGVLkPGMVVTFAPVNVTTEVk	2	1	P68104	N-Term(Dimethyl); K7(Dimethyl); K24(Dimethyl)	1	0	1	1	7268	4.18765e+07	Light	Unique	1.06435	4.18765e+07	3.93447e+07	0	0.0001861	46.59	0.00532194	0	3	867.164	2599.48	-0.164283	44.568	29/258
High	iSLPLPNFSSLNLR	1	1	P08670	N-Term(Dimet)	1	0	1	1	7713	3.59803e+06	Medium	Unique	1.06436	3.82959e+06	3.59803e+06	0	0.003916	60.94	0.000230097	0	3	534.989	1602.95	-0.377665	53.2076	14/134
High	sGAQASSTPLSPTR	4	1	P02545-2	N-Term(Dimet)	1	0	1	1	1059	1.20815e+07	Medium	Unique	1.06459	1.25245e+07	1.17647e+07	0	0.002422	83.61	2.03057e-06	0	2	696.375	1391.74	-0.0179056	17.5714	11/148
High	tDNAGDQHGGGGGGGGGAGAAGGGGGGENYDDPHk	1	1	P14866	N-Term(Dimethyl); K35(Dimethyl)	1	0	1	1	690	9.37698e+06	Light	Unique	1.06469	9.37698e+06	8.80726e+06	0	0.0003209	50.45	0.00548831	0	4	760.072	3037.27	0.632582	14.1002	25/398
High	sNYNFEkPFLWLAR	3	1	P62826	N-Term(Dimethyl); K7(Dimethyl)	1	0	1	1	3403	8.44852e+06	Light	Unique	1.06476	7.81793e+06	7.34242e+06	0	0.07477	12.84	33.6957	0	3	614.329	1840.97	-0.469499	46.3005	10/138
High	tGPAATTLPDGAAAESLVESSEVAVIGFFk	1	1	P07237	N-Term(Dimethyl); K30(Dimethyl)	1	0	1	1	12352	3.51094e+06	Light	Unique	1.06536	3.28051e+06	3.07926e+06	0	0.004577	33.94	0.264549	0	3	997.857	2991.56	-0.00794528	68.7487	20/274
High	sGAFGHLFRPDNFIFGQSGAGNNWAk	1	1	Q13509	N-Term(Dimet); K26(Dimet)	1	0	1	1	11309	1.55204e+08	Medium	Unique	1.06539	1.65354e+08	1.55204e+08	0	7.974e-05	65.28	0.000226483	0	3	953.825	2859.46	1.33874	45.3033	27/268
Medium	eIAQDFk	8	2	P68431;K7EK07	N-Term(Dimethyl); K7(Dimethyl)	1	0	1	1	1316	1.54539e+07	Light	Not Unique	1.06604	1.54539e+07	1.44965e+07	0.037	0.4315	26.62	0.530381	0	2	453.75	906.493	-0.674055	20.0967	7/62
High	fADLSEAANRNNDALR	1	1	P08670	N-Term(Dimethyl)	1	0	1	1	10159	6.86966e+07	Light	Unique	1.06621	6.86966e+07	6.44307e+07	0.001	0.144	37.46	0.11471	1	2	902.951	1804.89	0.666942	26.7182	9/154
High	eDMAALEkDYEEVGVDSVEGEGEEEGEEY	3	2	G3V1U9;P68363	N-Term(Dimet); K8(Dimet)	1	0	1	1	11355	1.35765e+07	Medium	Not Unique	1.06628	9.93113e+06	9.31384e+06	0	0.05719	42.75	0.0457092	1	3	1100.81	3300.42	-0.892558	46.1817	13/278
High	tTPSYVAFTDTER	4	2	P08107-2;P11142	N-Term(Dimet)	1	0	1	1	2422	1.1874e+07	Medium	Not Unique	1.06646	1.26631e+07	1.1874e+07	0.002	0.1612	22.14	3.28198	0	2	760.383	1519.76	0.816203	31.1461	7/118
High	qkSDAEEDGGTVSQEEEDRkPk	3	1	B4E2T8	N-Term(Dimethyl); K2(Dimethyl); K20(Dimethyl); K22(Dimethyl)	1	0	1	1	5100	5.1873e+06	Light	Unique	1.06659	5.1873e+06	4.86346e+06	0	0.06508	40.39	0.0824119	2	4	644.32	2574.26	1.23336	15.5406	17/240
Medium	nLQTVNVDEN	1	1	P62899	N-Term(Dimet)	1	0	1	1	1783	3.18483e+07	Medium	Unique	1.0666	3.39695e+07	3.18483e+07	0.048	0.4895	29.61	0.396231	0	2	589.304	1177.6	0.224936	24.6891	5/100
High	iIYGGSVTGATck	2	1	P60174-1	N-Term(Dimethyl); C12(Carbamidomethyl); K13(Dimethyl)	1	0	1	1	5794	2.56292e+07	Light	Unique	1.06661	2.56292e+07	2.40288e+07	0	0.004327	45.24	0.0143509	0	2	691.872	1382.74	0.650936	24.3974	6/106
High	vMQQQQQTTQQQLPQk	1	1	Q15459	N-Term(Dimet); K16(Dimet)	1	0	1	1	9654	1.11145e+07	Medium	Unique	1.06669	1.18557e+07	1.11145e+07	0	0.02307	22.28	3.29736	0	3	669.369	2006.09	-0.0902987	18.3707	9/148
High	sTAGDTHLGGEDFDNR	1	1	P11142	N-Term(Dimet)	1	0	1	1	1438	41012243	Medium	Unique	1.06675	4.37499e+07	41012243	0	0.001976	51.13	0.00350992	0	3	575.266	1723.78	0.4657	21.3324	12/148
High	gALQNIIPASTGAAk	1	1	P04406	N-Term(Dimethyl); K15(Dimethyl)	1	0	1	1	2504	7.11563e+06	Light	Unique	1.06687	7.11563e+06	6.66965e+06	0.003	0.1996	10.99	28.3273	0	3	489.956	1467.85	-0.228916	32.0141	6/136
High	lVVPASQcGSLIGk	14	1	F8W0G4	N-Term(Dimet); C8(Carbamidomethyl); K14(Dimet)	1	0	1	1	6410	9590954	Medium	Unique	1.06703	9.85554e+06	9.23645e+06	0	0.05284	37.24	0.0463596	0	2	746.955	1492.9	1.14818	32.2655	9/126
High	nSSYFVEWIPNNVk	6	4	Q9BVA1;Q13509;P07437;Q9BUF5	N-Term(Dimethyl); K14(Dimethyl)	1	0	1	1	3325	8.49688e+07	Light	Not Unique	1.0672	8.4468e+07	7.91494e+07	0	0.009258	61.29	0.000466059	0	2	876.953	1752.9	2.06299	44.6959	9/140
High	lLIIGDSGVGk	24	1	H0YLJ8	N-Term(Dimethyl); K11(Dimethyl)	1	0	1	1	6626	1.4417e+06	Light	Unique	1.06723	1.4417e+06	1.35089e+06	0.007	0.2679	9.78	27.8191	0	2	564.355	1127.7	0.141509	35.1164	5/82
High	sVTEQGAELSNEER	1	1	P63104	N-Term(Dimethyl)	1	0	1	1	1363	3.63264e+07	Light	Unique	1.06725	3.63264e+07	3.40375e+07	0	0.0009048	93.3	2.23063e-07	0	2	788.876	1576.74	-0.0448103	20.5044	9/146
High	nVNNEVHFFENNNFNTIANk	3	1	B4DQ14	N-Term(Dimethyl); K20(Dimethyl)	1	0	1	1	10897	5.15294e+07	Light	Unique	1.0673	5.12302e+07	4.8e+07	0	5.893e-05	55.17	0.00272904	0	3	812.398	2435.18	1.82639	38.2026	10/212
High	eEEEEEEDDDEEEkAPVTLLDAQSLAQSFFNR	2	1	A8MX49	N-Term(Dimet); K14(Dimet)	1	0	1	1	7875	2.34406e+07	Medium	Unique	1.06733	2.50188e+07	2.34406e+07	0	6.794e-05	72.68	5.27641e-05	1	3	1269.26	3805.76	2.34835	56.6881	34/338
High	nYQQNYQNSESGEkNEGSESAPEGQAQQR	2	1	P67809	N-Term(Dimethyl); K14(Dimethyl)	1	0	1	1	1092	1.04311e+09	Light	Unique	1.06743	1.04311e+09	977218104	0	0.002127	67.74	0.000141185	1	3	1105.16	3313.47	2.00334	17.9163	26/308
High	eGGGDSSASSPTEEEQEQGEIGAcSDEGTAQEGk	1	1	P49006	N-Term(Dimet); C24(Carbamidomethyl); K34(Dimet)	1	0	1	1	5761	2.11097e+08	Medium	Unique	1.0675	225345875	2.11097e+08	0	4.766e-05	96.69	1.64703e-07	0	3	1159.83	3477.48	-0.0797798	23.9354	22/362
High	iQTNNNPFQVPIEEQR	8	1	E9PI38	N-Term(Dimet)	1	0	1	1	2775	1.63643e+07	Medium	Unique	1.06793	1.74759e+07	1.63643e+07	0	0.02612	17.37	12.5578	0	3	653.679	1959.02	-0.129602	35.5349	13/170
High	lVPVGYGIk	1	1	P24534	N-Term(Dimet); K9(Dimet)	1	0	1	1	6228	1.40684e+07	Medium	Unique	1.0687	1.5035e+07	1.40684e+07	0.001	0.1119	22.3	0.446343	0	2	505.348	1009.69	-0.0123859	29.9698	4/66
High	iVADkDYSVTANSk	1	1	P07195	N-Term(Dimethyl); K5(Dimethyl); K14(Dimethyl)	1	0	1	1	1254	1.28086e+07	Light	Unique	1.06897	12494551	1.16885e+07	0.007	0.2645	21.61	3.69796	1	3	532.295	1594.87	0.590493	19.4613	9/140
High	iTITNDkGR	4	2	P08107-2;P11142	N-Term(Dimethyl); K7(Dimethyl)	1	0	1	1	777	7.6691e+06	Light	Not Unique	1.06904	7.6691e+06	7.17383e+06	0	0.09956	47.29	0.00600881	1	2	537.319	1073.63	-0.669194	14.8455	6/80
High	gPAVGIDLGTTYScVGVFQHGk	1	1	P11142	N-Term(Dimet); C14(Carbamidomethyl); K22(Dimet)	1	0	1	1	11013	1.69933e+07	Medium	Unique	1.06908	1.81673e+07	1.69933e+07	0	1.789e-05	80.36	6.22592e-06	0	3	776.416	2327.23	0.818866	40.1391	23/186
High	aVLFcLSEDkk	3	1	G3V1A4	N-Term(Dimethyl); C5(Carbamidomethyl); K10(Dimethyl); K11(Dimethyl)	1	0	1	1	2368	1.59646e+07	Light	Unique	1.06913	1.59646e+07	14932343	0	0.02149	42.47	0.0272786	1	3	465.263	1393.78	-0.664538	30.5928	15/86
High	nNDPkLEEVNLNNIR	2	1	Q5T7W3	N-Term(Dimethyl); K5(Dimethyl)	1	0	1	1	2353	19721710	Light	Unique	1.06919	19721710	1.84454e+07	0	0.05895	25.42	1.67338	1	3	613.331	1837.98	0.524481	30.4984	8/150
High	vLPGVDALSNI	2	1	P00558	N-Term(Dimet)	1	0	1	1	3462	1.04784e+07	Medium	Unique	1.06949	1.12066e+07	1.04784e+07	0.001	0.1275	41.7	0.0199208	0	2	565.343	1129.68	1.7227	47.1813	6/86
High	dLIADSNPMVVANAVAALSEISESHPNSNLLDLNPQNINk	4	1	P63010-3	N-Term(Dimethyl); K40(Dimethyl)	1	0	1	1	8254	5.15429e+06	Light	Unique	1.06956	5.15429e+06	4.8191e+06	0	0.001095	36.43	0.122059	0	4	1071.8	4284.19	1.58211	65.4492	28/440
High	qPREDGNEEDkENQGDETQGQQPPQR	2	1	P67809	N-Term(Dimethyl); K11(Dimethyl)	1	0	1	1	4972	2.8822e+07	Light	Unique	1.06963	2.8688e+07	2.68204e+07	0	0.0157	46.12	0.0244123	2	3	1022.47	3065.38	1.85313	13.9362	18/278
High	aAQQAASSSGQGQQAQTPTGk	6	1	U3KQ83	N-Term(Dimethyl); K21(Dimethyl)	1	0	1	1	485	3.06271e+06	Light	Unique	1.06977	2.96281e+06	2.76958e+06	0	0.02552	24.67	2.60876	0	3	686.678	2058.02	-0.133215	12.0745	15/220
High	tTHFVEGGDAGNREDQINR	2	1	A8MUD9	N-Term(Dimet)	1	0	1	1	5381	1.18867e+07	Medium	Unique	1.07024	1.23434e+07	1.15333e+07	0.005	0.2405	18.4	11.3958	1	2	1074.52	2148.04	1.33148	19.0623	16/186
High	nNNIDAAIENIENMLTSENk	1	1	P42704	N-Term(Dimethyl); K20(Dimethyl)	1	0	1	1	3897	1.68623e+07	Light	Unique	1.07111	1.68623e+07	1.57428e+07	0	0.0002237	91.5	5.87772e-07	0	2	1152.06	2303.12	0.417288	60.058	13/216
High	vLATVTkPVGGDk	1	1	Q02878	N-Term(Dimet); K7(Dimet); K13(Dimet)	1	0	1	1	1240	1.15287e+07	Medium	Unique	1.07116	1.20738e+07	1.12718e+07	0	0.0463	28.4	0.0913518	0	3	460.979	1380.92	0.183752	19.3206	9/124
High	qFYDQALQQAVVDDDANNAk	9	1	E9PM31	N-Term(Dimethyl); K20(Dimethyl)	1	0	1	1	6708	1.06609e+08	Light	Unique	1.07147	1.05449e+08	98415449	0	0.00117	53.41	0.00391964	0	3	770.374	2309.11	1.77315	36.1394	16/212
High	gGNFGFGDSR	2	1	P22626-2	N-Term(Dimet)	1	0	1	1	1688	1.17957e+07	Medium	Unique	1.07215	1.26468e+07	1.17957e+07	0	0.01526	47.87	0.00381318	0	2	523.253	1045.5	-0.30312	23.789	8/88
High	lSDGVAVLk	1	1	P10809	N-Term(Dimet); K9(Dimet)	1	0	1	1	5981	1.74696e+07	Medium	Unique	1.07218	1.77281e+07	16534643	0.003	0.1847	36.02	0.0302667	0	2	483.327	965.648	-0.564071	26.8168	6/66
High	dNLTLWTSDQQDDDGGEGNN	1	1	P61981	N-Term(Dimet)	1	0	1	1	6923	135860147	Medium	Unique	1.07239	141370256	131827553	0	0.000506	91.04	3.50471e-07	0	2	1113.47	2225.94	0.551489	39.1727	26/220
High	gFAFVQYVNER	7	1	G3V4C1	N-Term(Dimethyl)	1	0	1	1	10927	6.79504e+06	Light	Unique	1.07351	6.79504e+06	6.32973e+06	0.001	0.1445	40.21	0.0443098	0	2	679.349	1357.69	0.739688	38.722	8/90
High	eEAENTLQSFRQDVDNASLAR	1	1	P08670	N-Term(Dimet)	1	0	1	1	3000	1.95968e+07	Medium	Unique	1.07366	2.0337e+07	1.89417e+07	0	0.03453	35.39	0.257083	1	3	809.068	2425.19	0.660891	38.674	15/226
Medium	dWDkESDGPDDSRPESASDSDT	1	1	Q9Y3B9	N-Term(Dimethyl); K4(Dimethyl)	1	0	1	1	5634	1.91973e+07	Light	Unique	1.07381	1.91973e+07	1.78777e+07	0.049	0.493	16.93	9.64873	1	3	823.007	2467.01	1.81449	22.3435	15/228
High	tTPSYVAFTDTER	4	2	P08107-2;P11142	N-Term(Dimethyl)	1	0	1	1	10433	9.6438e+06	Light	Not Unique	1.07463	9.6438e+06	8.97406e+06	0	0.0118	66.8	0.000103075	0	2	758.371	1515.73	0.872856	31.0433	8/118
High	vWYVSNIDGTHIAk	5	1	K7EQ48	N-Term(Dimet); K14(Dimet)	1	0	1	1	2582	8635347	Medium	Unique	1.0747	9280388	8635347	0	0.003666	53.83	0.00194394	0	3	556.318	1666.94	0.00388108	32.9619	15/130
High	tVLIMELINNVAk	1	1	P06576	N-Term(Dimethyl); K13(Dimethyl)	1	0	1	1	7914	3.86814e+06	Light	Unique	1.07473	3.86814e+06	3.59916e+06	0	0.0001068	83.57	1.25247e-06	0	2	757.455	1513.9	-0.0951791	57.6055	10/114
Medium	aGAEWVR	1	1	E9PBQ3	N-Term(Dimethyl)	1	0	1	1	1044	18286661	Light	Unique	1.0755	17058536	1.5861e+07	0.04	0.4403	34.78	0.0686443	0	2	408.722	816.436	-0.205172	17.4213	4/48
High	sLDLFNcEVTNLNDYR	3	1	Q5T6W8	N-Term(Dimethyl); C7(Carbamidomethyl)	1	0	1	1	11357	1.67648e+07	Light	Unique	1.07556	1.67648e+07	1.5587e+07	0	0.000732	88.13	9.81496e-07	0	2	1000.97	2000.94	1.09548	46.219	24/166
High	iDASkNEEDEGHSNSSPR	3	1	D6RAF8	N-Term(Dimethyl); K5(Dimethyl)	1	0	1	1	439	9.04231e+06	Light	Unique	1.07571	9.04231e+06	8.40588e+06	0	0.004681	57.32	0.00124344	1	3	676.648	2027.93	1.80412	11.6677	12/190
High	tEDGGEFEEGASENNAk	1	1	O43719	N-Term(Dimethyl); K17(Dimethyl)	1	0	1	1	1221	25023716	Light	Unique	1.07576	25023716	2.32614e+07	0	5.27e-06	100.62	3.64427e-08	0	2	920.398	1839.79	0.801727	19.138	14/158
High	vTDFGDkVEDPTFLNQLQSGVNR	1	1	Q14204	N-Term(Dimethyl); K7(Dimethyl)	1	0	1	1	3202	3.06245e+07	Light	Unique	1.07577	29801723	2.77027e+07	0	0.0009838	63.46	0.000358715	1	3	879.117	2635.34	0.600863	41.9355	18/242
High	eLEHNAEETYGENDENTDDkNNDGEEQEVR	2	1	F8W785	N-Term(Dimet); K20(Dimet)	1	0	1	1	9812	6.61027e+06	Medium	Unique	1.07588	7.11186e+06	6.61027e+06	0	0.0006338	51.82	0.00610043	1	4	897.392	3586.54	0.977322	20.9642	21/336
High	fGEVVDcTIk	13	2	D6RAF8;D6R9P3	N-Term(Dimet); C7(Carbamidomethyl); K10(Dimet)	1	0	1	1	10279	4.81427e+06	Medium	Not Unique	1.0759	5.17966e+06	4.81427e+06	0.005	0.2503	26.14	1.04269	0	2	616.346	1231.69	0.84521	28.6087	10/82
High	sIQFVDWcPTGFk	1	1	P68363	N-Term(Dimet); C8(Carbamidomethyl); K13(Dimet)	1	0	1	1	3381	2.7472e+07	Medium	Unique	1.07595	2.95586e+07	2.7472e+07	0	0.01001	63.77	0.000247217	0	2	824.936	1648.86	0.159093	45.8596	8/134
High	sTGGAPTFNVTVTk	1	1	P07737	N-Term(Dimet); K14(Dimet)	1	0	1	1	6164	1.22422e+07	Medium	Unique	1.07602	1.27001e+07	1.18029e+07	0	0.001186	72.85	1.89129e-05	0	2	722.419	1443.83	1.18226	29.1502	12/138
High	vMLGETNPADSkPGTIR	2	1	P22392-2	N-Term(Dimet); K12(Dimet)	1	0	1	1	1918	2.48017e+07	Medium	Unique	1.07659	2.67013e+07	2.48017e+07	0	0.0004598	54.22	0.00175616	0	3	617.348	1850.03	0.228071	26.0114	14/168
High	qVPGGGGGGGSGGGGGSGGGGSGGGR	5	1	K7EN53	N-Term(Dimet)	1	0	1	1	9092	1.35161e+07	Medium	Unique	1.07704	1.45045e+07	1.3467e+07	0	0.000372	68.77	7.59933e-05	0	2	938.434	1875.86	0.596415	9.82497	17/272
High	yGPADVEDTTGSGATDSkDDDDIDLFGSDDEEESEEAkR	1	1	P24534	N-Term(Dimet); K18(Dimet); K38(Dimet)	1	0	1	1	10775	1.22623e+08	Medium	Unique	1.07718	1.32088e+08	1.22623e+08	0	6.86e-05	78.36	1.29039e-05	2	4	1069.98	4276.9	0.577524	36.31	20/408
High	eGGGDSSASSPTEEEQEQGEIGAcSDEGTAQEGk	1	1	P49006	N-Term(Dimethyl); C24(Carbamidomethyl); K34(Dimethyl)	1	0	1	1	1682	1.1236e+08	Light	Unique	1.07781	1.11625e+08	1.03566e+08	0	0.001273	70.51	5.61308e-05	0	4	868.114	3469.43	0.931341	23.7411	20/362
Medium	qASEGPLk	1	1	P04406	N-Term(Dimet); K8(Dimet)	1	0	1	1	9371	11662695	Medium	Unique	1.07813	12573941	11662695	0.026	0.3666	23.28	1.16322	0	2	447.281	893.554	0.115928	14.1813	4/72
High	qQIENGSGAEDNGDSSHcSNASTHSNQEAGPSNkR	2	1	B3KRH1	N-Term(Dimet); C18(Carbamidomethyl); K34(Dimet)	1	0	1	1	4948	4.88527e+06	Medium	Unique	1.07826	5.11097e+06	4.74e+06	0	0.05249	19.38	11.166	1	4	934.42	3734.66	1.29127	13.6148	18/396
High	sGYLLPDTk	1	1	P14625	N-Term(Dimethyl); K9(Dimethyl)	1	0	1	1	2019	3.92759e+06	Light	Unique	1.07867	2.89914e+06	2.6877e+06	0.001	0.1186	30.09	0.253639	0	2	525.298	1049.59	0.391643	27.0077	9/78
Medium	vLTEIIASR	2	1	D6RBL5	N-Term(Dimethyl)	1	0	1	1	2186	5.6962e+06	Light	Unique	1.0788	5.6962e+06	5.28012e+06	0.014	0.3086	20.75	2.13546	0	2	515.319	1029.63	-0.498198	28.754	7/74
Medium	eAAEVLQNNRR	2	1	M0QX69	N-Term(Dimethyl)	1	0	1	1	779	1.34896e+07	Light	Unique	1.0788	1.34896e+07	1.25043e+07	0.043	0.4583	14.5	16.5538	1	3	443.241	1327.71	0.379818	14.8641	5/94
High	lQVVDQPLPVR	1	1	P49327	N-Term(Dimethyl)	1	0	1	1	2557	4.07672e+06	Light	Unique	1.07927	4.07672e+06	3.77731e+06	0.002	0.1614	31.82	0.213311	0	2	646.39	1291.77	-0.715942	32.6523	7/98
High	nDEELNkLLGk	7	1	Q96KK5	N-Term(Dimethyl); K7(Dimethyl); K11(Dimethyl)	1	0	1	1	2520	1.02148e+07	Light	Unique	1.07969	1.02148e+07	9.46093e+06	0.001	0.1105	33.55	0.179807	1	3	452.929	1356.77	0.0289784	32.2271	10/104
High	sILFVPTSAPR	1	1	P14625	N-Term(Dimet)	1	0	1	1	6724	4.40184e+06	Medium	Unique	1.08003	4.34151e+06	4.0198e+06	0	0.1001	40.7	0.025232	0	2	610.371	1219.73	0.133291	36.4327	5/94
High	nSSYFVEWIPNNVk	6	4	Q9BVA1;Q13509;P07437;Q9BUF5	N-Term(Dimethyl); K14(Dimethyl)	1	0	1	1	3326	4.25705e+07	Light	Not Unique	1.08009	4.25705e+07	3.94139e+07	0.002	0.1697	29.03	0.800291	0	3	584.97	1752.9	0.0706091	44.6806	9/140
High	tLLVNNNR	2	1	H0YKK0	N-Term(Dimethyl)	1	0	1	1	9672	2.2804e+07	Light	Unique	1.08043	2.2804e+07	2.11065e+07	0	0.06689	50.05	0.0028757	0	2	486.285	971.563	-0.200074	18.8617	7/62
High	qQYESVAAk	1	1	P08670	N-Term(Dimethyl); K9(Dimethyl)	1	0	1	1	5075	2.73837e+07	Light	Unique	1.08043	2.73837e+07	2.53453e+07	0	0.03261	53.84	0.00130213	0	2	540.29	1079.57	-0.238728	15.2511	8/82
High	vNFTVDQIR	1	1	P13639	N-Term(Dimet)	1	0	1	1	2448	9.41752e+06	Medium	Unique	1.08045	1.01751e+07	9.41752e+06	0	0.07481	59.15	0.000418125	0	2	562.325	1123.64	1.26483	31.394	7/82
High	nYQQNYQNSESGEkNEGSESAPEGQAQQR	2	1	P67809	N-Term(Dimethyl); K14(Dimethyl)	1	0	1	1	5350	1.05628e+09	Light	Unique	1.08064	1.05628e+09	9.77464e+08	0	0.003825	76.16	2.02592e-05	1	3	1105.16	3313.46	1.78229	18.6341	28/308
High	lFMAQALQEYNN	2	1	O15372	N-Term(Dimethyl)	1	0	1	1	7124	9.82153e+07	Light	Unique	1.08072	9.82153e+07	9.08797e+07	0	0.01369	72.18	2.92531e-05	0	2	735.359	1469.71	1.09123	42.3948	15/102
High	vLQATVVAVGSGSk	2	1	B8ZZL8	N-Term(Dimethyl); K14(Dimethyl)	1	0	1	1	1981	1.85667e+07	Light	Unique	1.08075	18105475	16752702	0	0.0003803	99.64	3.38422e-08	0	2	686.415	1371.82	1.56012	26.6621	11/142
High	lVARPEPATGYTLEFR	2	1	J3KNT0	N-Term(Dimet)	1	0	1	1	2599	2.29403e+07	Medium	Unique	1.08094	2.47971e+07	2.29403e+07	0	0.001152	34.99	0.160174	0	3	618.014	1852.03	0.025475	33.1748	13/160
High	lVVWEAAQNGADEGTELASNTHNIAQDLSNk	1	1	Q5T6F2	N-Term(Dimethyl); K31(Dimethyl)	1	0	1	1	3449	2.10776e+07	Light	Unique	1.08144	2.10776e+07	1.94902e+07	0	0.000303	77.8	1.49877e-05	0	3	1117.89	3351.65	1.40117	46.9373	16/334
High	tPSQLSDNNcRQ	1	1	Q4G0F5	N-Term(Dimethyl); C10(Carbamidomethyl)	1	0	1	1	9276	46028451	Light	Unique	1.08191	46028451	4.25436e+07	0	0.05905	37.04	0.0716355	1	2	724.334	1447.66	0.763134	13.0769	9/116
High	iIAPPERk	2	1	P60709	N-Term(Dimethyl); K8(Dimethyl)	1	0	1	1	5112	2.44936e+07	Light	Unique	1.08216	2.42431e+07	2.24025e+07	0.006	0.2544	28.99	0.281514	1	3	327.215	979.631	0.888778	15.7435	8/58
High	vETGVLkPGMVVTFAPVNVTTEVk	2	1	P68104	N-Term(Dimet); K7(Dimet); K24(Dimet)	1	0	1	1	11253	3.62849e+07	Medium	Unique	1.08282	3.929e+07	3.62849e+07	0	0.00204	44.93	0.00257896	0	3	871.19	2611.55	0.58297	44.2461	22/258
High	iTAVDkTEDSLEGcLDcLLQALAQNNTETSEk	9	1	D6RBC6	N-Term(Dimet); K6(Dimet); C14(Carbamidomethyl); C17(Carbamidomethyl); K32(Dimet)	1	0	1	1	12140	1.311e+07	Medium	Unique	1.08291	1.41969e+07	1.311e+07	0	0.008493	43.57	0.029724	1	4	916.471	3662.86	2.23772	63.9846	21/358
High	tLVLSNLSYSATEETLQEVFEk	1	1	P19338	N-Term(Dimethyl); K22(Dimethyl)	1	0	1	1	7972	1.77434e+07	Light	Unique	1.08296	1.77434e+07	16384172	0	0.0008627	83.63	3.13363e-06	0	2	1279.17	2557.33	1.23538	58.9885	12/240
High	mQVDQEEPHVEEQQQQTPAENk	1	1	P34932	N-Term(Dimet); K22(Dimet)	1	0	1	1	9903	1.87514e+07	Medium	Unique	1.08304	2.03084e+07	1.87514e+07	0	0.002044	38.59	0.132857	0	3	896.101	2686.29	0.91588	22.4691	20/240
High	nTNDANScQIIIPQNQVNR	5	2	P31150;Q5SX91	N-Term(Dimet); C8(Carbamidomethyl)	1	0	1	1	6098	3.4358e+07	Medium	Not Unique	1.08308	36362859	3.35735e+07	0	0.06306	22.36	4.4655	0	3	744.377	2231.12	0.806008	28.2853	8/190
High	hTGPGILSMANAGPNTNGSQFFIcTAk	1	1	P62937	N-Term(Dimet); C24(Carbamidomethyl); K27(Dimet)	1	0	1	1	3179	5.78319e+07	Medium	Unique	1.08355	62663966	5.78319e+07	0	6.048e-06	78.57	1.15019e-05	0	3	952.487	2855.44	1.04752	41.6026	32/286
High	lINRPIIVFR	2	1	J3KNT0	N-Term(Dimet)	1	0	1	1	6471	6.95313e+06	Medium	Unique	1.08371	7.5352e+06	6.95313e+06	0.003	0.1964	12.46	5.17884	0	3	424.954	1272.85	0.552805	33.0658	4/88
High	eEEGkEEEGGEEEEAEGGEEETkSPPAEEAASPEk	2	1	P12036-2	N-Term(Dimethyl); K5(Dimethyl); K23(Dimethyl); K35(Dimethyl)	1	0	1	1	9838	3.54252e+07	Light	Unique	1.08377	3.54252e+07	32686980	0	0.01224	43.01	0.0434755	2	4	961.926	3844.68	0.594915	21.3444	20/398
High	gYSFTTTAER	2	1	P60709	N-Term(Dimet)	1	0	1	1	5743	8.93032e+07	Medium	Unique	1.08377	9.67842e+07	8.93032e+07	0	0.02836	59.18	0.000367175	0	2	582.796	1164.58	0.569881	23.7189	8/84
High	eDSQRPGAHLTVk	1	1	P09651-2	N-Term(Dimet); K13(Dimet)	1	0	1	1	9405	4.65802e+06	Medium	Unique	1.08381	5.04843e+06	4.65802e+06	0.001	0.1358	16.58	9.08925	0	3	501.291	1501.86	0.398845	14.7004	7/134
High	iAIYELLFk	3	1	P46783	N-Term(Dimet); K9(Dimet)	1	0	1	1	7744	3.56077e+06	Medium	Unique	1.08393	3.85963e+06	3.56077e+06	0	0.07865	43.74	0.0059554	0	2	587.39	1173.77	-0.521927	53.782	6/64
Medium	sSGPTSLFAVTVAPPGAR	2	1	Q00839-2	N-Term(Dimethyl)	1	0	1	1	3121	2.75232e+06	Light	Unique	1.0841	2.20557e+06	2034477	0.042	0.4559	15.48	16.0979	0	3	581.653	1742.94	-0.0428397	40.7741	9/156
High	yHTINGHNAEVR	2	1	P22626-2	N-Term(Dimet)	1	0	1	1	4924	2.12315e+06	Medium	Unique	1.08423	2.18837e+06	2.01836e+06	0.001	0.1468	28.24	0.794608	0	4	361.442	1442.75	1.23085	13.3364	13/116
High	iQALQQQADEAEDRAQGLQR	1	1	P67936	N-Term(Dimethyl)	1	0	1	1	2397	1.56839e+07	Light	Unique	1.0848	1.56839e+07	14457859	0.002	0.1782	19.41	8.68986	1	3	766.06	2296.16	0.255079	30.9089	15/196
High	gFTDADNTWEPEENLDcPELIEAFLNSQk	2	1	S4R2Y4	N-Term(Dimethyl); C17(Carbamidomethyl); K29(Dimethyl)	1	0	1	1	7965	3.81932e+07	Light	Unique	1.08517	3.81932e+07	3.51955e+07	0	2.452e-05	78.12	1.54856e-05	0	3	1146.86	3438.57	0.203461	58.7643	20/316
High	sPVSTRPLPSASQk	3	1	B4DTG6	N-Term(Dimet); S1(Phospho); K14(Dimet)	1	0	1	1	5428	2.94256e+07	Medium	Unique	1.08546	3.17425e+07	2.92433e+07	0	0.0974	37.59	0.0899382	0	2	799.942	1598.88	0.93963	19.7128	9/142
High	kGEGDAATEQAAPQAPASSEEk	2	1	P17677	N-Term(Dimet); K1(Dimet); K22(Dimet)	1	0	1	1	939	1.10081e+07	Medium	Unique	1.08611	1.17993e+07	1.08638e+07	0	0.1006	25.47	2.06459	1	3	756.73	2268.17	0.170419	16.3849	12/246
High	iLTFDQLALDSPk	6	1	F8VUA6	N-Term(Dimethyl); K13(Dimethyl)	1	0	1	1	11195	5.66731e+06	Light	Unique	1.08646	5.66731e+06	5.21629e+06	0	0.01775	77.89	7.16217e-06	0	2	758.935	1516.86	0.588984	43.1633	9/126
High	lQEkEDLQELNDR	4	1	P02545-2	N-Term(Dimet); K4(Dimet)	1	0	1	1	5758	2.88471e+07	Medium	Unique	1.08687	24570890	22607001	0	0.01659	56.37	0.00126191	1	3	565.312	1693.92	0.110566	23.9014	9/136
High	gMkDDkEEEEDGTGSPQLNNR	3	1	P49407-2	N-Term(Dimethyl); K3(Dimethyl); K6(Dimethyl)	1	0	1	1	5257	1.6606e+07	Light	Unique	1.08706	1.62304e+07	1.49305e+07	0	0.0004483	75.74	2.17496e-05	2	3	811.712	2433.12	0.583918	17.4863	13/218
High	eITALAPSTMk	2	1	P60709	N-Term(Dimet); K11(Dimet)	1	0	1	1	6128	5.43945e+07	Medium	Unique	1.08793	59177574	5.43945e+07	0.001	0.1068	39.15	0.0358836	0	2	613.37	1225.73	0.584053	28.7088	9/96
High	tPSQLSDNNcRQ	1	1	Q4G0F5	N-Term(Dimet); C10(Carbamidomethyl)	1	0	1	1	4962	6.34354e+07	Medium	Unique	1.08828	66225067	6.08528e+07	0	0.04536	63.76	0.000172224	1	2	726.346	1451.69	0.788217	13.7766	7/116
High	vAAQNLIQNTNIDNGQk	3	1	B4DNQ6	N-Term(Dimet); K17(Dimet)	1	0	1	1	6194	3.12523e+07	Medium	Unique	1.08834	3.40131e+07	3.12523e+07	0	0.001906	53.95	0.00201459	0	3	635.693	1905.07	0.579174	29.5667	18/160
High	tNEkVELQELNDR	1	1	P08670	N-Term(Dimet); K4(Dimet)	1	0	1	1	1734	4.23822e+07	Medium	Unique	1.08868	4.53064e+07	4.16159e+07	0	0.04103	51.95	0.00325195	1	3	551.308	1651.91	0.193883	24.2609	9/140
High	aILVDLEPGTMDSVR	4	3	Q9BVA1;Q13509;P07437	N-Term(Dimethyl)	1	0	1	1	7088	8.79142e+06	Light	Not Unique	1.08928	8.44479e+06	7.75263e+06	0	0.008134	74.91	1.92547e-05	0	2	822.439	1643.87	1.61899	41.7601	13/128
High	yAAPEQNNDPQQSk	1	1	Q8NI36	N-Term(Dimet); K14(Dimet)	1	0	1	1	717	2.36766e+07	Medium	Unique	1.08948	2.57953e+07	2.36766e+07	0	0.01032	35.8	0.157316	0	3	551.949	1653.83	1.05634	14.3161	11/136
High	nEAIQAAHDAVAQEGQcR	1	1	P09936	N-Term(Dimet); C17(Carbamidomethyl)	1	0	1	1	10126	4.0962e+07	Medium	Unique	1.08955	4.30629e+07	3.95237e+07	0	0.002442	58.83	0.000954328	0	3	667.324	1999.96	0.754497	26.092	10/194
High	gSAPHSESDLPEQEEEILGSDDDEQEDPNDYck	5	1	D6RBM8	N-Term(Dimet); C32(Carbamidomethyl); K33(Dimet)	1	0	1	1	6579	3.15356e+07	Medium	Unique	1.0896	33669190	30900483	0	0.0004616	57.89	0.00137643	0	3	1266.88	3798.63	2.07862	34.5078	35/352
High	eIQTAVR	16	2	P06899;O60814	N-Term(Dimethyl)	1	0	1	1	821	2.11089e+08	Light	Not Unique	1.09008	2.11006e+08	1.93569e+08	0	0.07739	43.41	0.0150378	0	2	422.748	844.489	0.390734	15.5182	6/62
High	dkDDDGGEDDDANcNLIcGDEYGPETR	1	1	Q08211	N-Term(Dimethyl); K2(Dimethyl); C14(Carbamidomethyl); C18(Carbamidomethyl)	1	0	1	1	6260	1.21897e+08	Light	Unique	1.09058	1.21897e+08	1.11773e+08	0	0.0007327	65.08	0.000140481	1	3	1034.41	3101.23	1.81378	30.389	20/308
High	vISSIEQk	7	5	P31946-2;Q04917;P61981;P27348;P31947-2	N-Term(Dimethyl); K8(Dimethyl)	1	0	1	1	5268	5.29497e+07	Light	Not Unique	1.09077	5.29497e+07	4.85435e+07	0	0.07849	37.73	0.0393979	0	2	480.292	959.578	0.429337	17.6453	5/64
High	dGQVINETSQHHDDLE	1	1	P08670	N-Term(Dimethyl)	1	0	1	1	5657	1.81174e+07	Light	Unique	1.09093	1.81174e+07	1.66072e+07	0	0.00509	55.14	0.00160906	0	2	932.921	1864.83	1.58005	22.6367	8/164
High	iGAEVYHNLk	1	1	P06733	N-Term(Dimet); K10(Dimet)	1	0	1	1	1501	2.41404e+07	Medium	Unique	1.09094	2.63357e+07	2.41404e+07	0	0.01165	44.89	0.00862095	0	3	403.248	1207.73	0.188867	21.9375	11/76
High	vGINYQPPTVVPGGDLAk	3	2	G3V1U9;P68363	N-Term(Dimet); K18(Dimet)	1	0	1	1	10854	2.02518e+07	Medium	Not Unique	1.09103	2.20953e+07	2.02518e+07	0	0.002094	44.28	0.0114252	0	3	630.371	1889.1	-0.271467	37.5129	8/176
High	iINNTENLVR	1	1	Q9Y617	N-Term(Dimet)	1	0	1	1	9958	5.58799e+06	Medium	Unique	1.09112	6.09719e+06	5.58799e+06	0.004	0.2213	26.29	0.850567	0	2	609.361	1217.72	0.0551766	23.3508	6/88
Medium	yLkGDHAGVLk	2	1	J3KNT0	N-Term(Dimet); K3(Dimet); K11(Dimet)	1	0	1	1	915	2.82162e+06	Medium	Unique	1.09151	3.07982e+06	2.82162e+06	0.015	0.3146	11.33	9.09952	1	2	648.926	1296.84	0.767478	16.1379	7/96
High	tEDGGEFEEGASENNAk	1	1	O43719	N-Term(Dimethyl); K17(Dimethyl)	1	0	1	1	5417	2.64713e+07	Light	Unique	1.09156	2.62909e+07	2.40855e+07	0	0.0002072	102.29	2.45465e-08	0	2	920.398	1839.79	0.735377	19.55	14/158
High	dQVTAQEIFQDNHEDGPTAk	1	1	P13010	N-Term(Dimet); K20(Dimet)	1	0	1	1	2381	1.38482e+07	Medium	Unique	1.09161	1.51168e+07	1.38482e+07	0	0.01232	24.6	2.98575	0	3	769.717	2307.14	0.714726	30.7518	9/222
High	vIHDNFGIVEGLMTTVHAITATQk	1	1	P04406	N-Term(Dimethyl); K24(Dimethyl)	1	0	1	1	3804	2.32266e+07	Light	Unique	1.09189	2.32266e+07	2.1272e+07	0	4.816e-06	83.9	2.23591e-06	0	4	663.611	2651.42	0.129379	57.0756	11/258
High	yLTEHPDPNNENIVGYNNkk	1	1	Q6P2Q9	N-Term(Dimet); K19(Dimet); K20(Dimet)	1	0	1	1	10018	4.54999e+07	Medium	Unique	1.09233	4.97009e+07	4.54999e+07	0	0.02867	21.47	4.62321	1	4	614.581	2455.3	0.230467	24.3444	15/190
High	kGDVEGSQSQDEGEGSGESER	1	1	Q9UQE7	N-Term(Dimethyl); K1(Dimethyl)	1	0	1	1	9144	4.17006e+06	Light	Unique	1.09283	4.17006e+06	3.81583e+06	0	0.02586	35.84	0.142908	1	2	1111.99	2222.97	0.294287	10.6539	18/234
High	vLQSALAAIR	1	1	Q12905	N-Term(Dimethyl)	1	0	1	1	2327	7.43404e+06	Light	Unique	1.09286	6.8627e+06	6279552	0.002	0.1762	28.41	0.343007	0	2	535.34	1069.67	0.72011	30.183	6/86
High	sADTLWDIQk	1	1	P07195	N-Term(Dimethyl); K10(Dimethyl)	1	0	1	1	10590	2.03374e+06	Light	Unique	1.09293	2.03374e+06	1.86081e+06	0.001	0.1163	21.13	3.51147	0	2	616.829	1232.65	-0.522811	33.4069	13/86
High	lAcGVIGIAQ	2	1	H7BYH4	N-Term(Dimet); C3(Carbamidomethyl)	1	0	1	1	10635	5.90212e+06	Medium	Unique	1.09364	6.45477e+06	5.90212e+06	0.008	0.2701	30.29	0.302042	0	2	517.304	1033.6	-0.401144	34.1289	5/74
High	nIEDVIAQGIGk	1	1	P05387	N-Term(Dimet); K12(Dimet)	1	0	1	1	3074	4.24862e+06	Medium	Unique	1.09379	4.64708e+06	4.24862e+06	0	0.007864	47.35	0.00522227	0	2	660.903	1320.8	0.489046	40.0918	9/112
High	eVEEDSEDEEMSEDEEDDSSGEEVVIPQkk	1	1	P19338	N-Term(Dimet); K29(Dimet); K30(Dimet)	1	0	1	1	6227	6.73951e+07	Medium	Unique	1.09379	7.37164e+07	6.73951e+07	0	0.0003946	93.38	4.03291e-07	1	3	1179.86	3537.57	-0.892144	29.9633	19/280
High	nNNIDAAIENIENMLTSENk	1	1	P42704	N-Term(Dimethyl); K20(Dimethyl)	1	0	1	1	8024	4.73922e+07	Light	Unique	1.09386	4.73922e+07	4.33255e+07	0	0.0002	88.18	1.26396e-06	0	3	768.379	2303.12	1.44499	60.119	13/216
High	aTRTDcSDNSDSDNDEGTEGEATEGLEGTEAVEk	3	1	M0QZQ9	N-Term(Dimethyl); C6(Carbamidomethyl); K34(Dimethyl)	1	0	1	1	1947	3.84018e+07	Light	Unique	1.09446	3.84018e+07	3.50875e+07	0	0.0003616	77.43	1.22463e-05	1	3	1215.84	3645.51	-0.432091	26.3301	27/388
High	fcTGLTQIETLFk	1	1	P12277	N-Term(Dimet); C2(Carbamidomethyl); K13(Dimet)	1	0	1	1	7645	5063883	Medium	Unique	1.09451	5.54247e+06	5063883	0	0.005695	45.7	0.0127094	0	2	811.459	1621.91	-0.201719	51.7197	9/122
High	eITALAPSTMk	2	1	P60709	N-Term(Dimethyl); K11(Dimethyl)	1	0	1	1	2145	85086802	Light	Unique	1.09467	85086802	7.77281e+07	0	0.04379	36.35	0.089521	0	2	609.344	1217.68	-0.579667	28.3535	9/96
High	gLVGEIIk	2	1	P22392-2	N-Term(Dimethyl); K8(Dimethyl)	1	0	1	1	10446	9.21585e+06	Light	Unique	1.09489	8.52111e+06	7.78261e+06	0	0.04802	52.99	0.000799478	0	2	442.795	884.582	0.838463	31.2131	7/56
High	akLNWLSVDFNNWk	2	1	B4DP11	N-Term(Dimet); K2(Dimet); K14(Dimet)	1	0	1	1	3415	3.78392e+06	Medium	Unique	1.09568	4.14597e+06	3.78392e+06	0	0.02371	33.92	0.136231	1	3	611.026	1831.06	-0.626462	46.4253	7/132
High	gDLEQLTSLLQNNVNVNAQNGFGR	1	1	P42773	N-Term(Dimethyl)	1	0	1	1	3634	4.8021e+07	Light	Unique	1.09609	4.8021e+07	43811126	0	0.0005249	77.42	1.43069e-05	0	3	877.117	2629.34	1.39265	51.6353	21/234
High	qWNNcAFLESSAk	10	1	F5H823	N-Term(Dimethyl); C5(Carbamidomethyl); K13(Dimethyl)	1	0	1	1	2532	1.57447e+07	Light	Unique	1.09629	1.48604e+07	1.35552e+07	0	0.004296	56.87	0.00102034	0	2	805.885	1610.76	-0.0659177	32.3942	8/124
High	tVIIEQSWGSPk	1	1	P10809	N-Term(Dimet); K12(Dimet)	1	0	1	1	6441	1.61202e+07	Medium	Unique	1.09651	1.73794e+07	1.58498e+07	0	0.009752	75.62	9.69009e-06	0	2	704.918	1408.83	-0.523018	32.6161	9/118
High	eLEAVcQDVLSLLDNYLIk	1	1	P61981	N-Term(Dimet); C6(Carbamidomethyl); K19(Dimet)	1	0	1	1	12413	1.40728e+06	Medium	Unique	1.09676	1.50134e+06	1.36889e+06	0.004	0.2073	28.7	0.646288	0	3	767.093	2299.26	-2.50237	70.1158	12/194
High	tTESGSDSESkPDQEAEPQEAAGAQGR	11	1	J3QRQ6	N-Term(Dimethyl); K11(Dimethyl)	1	0	1	1	5242	4.70289e+06	Light	Unique	1.09723	4.70289e+06	4.28615e+06	0	0.03994	31.4	0.605701	0	3	940.092	2818.26	0.303275	17.29	26/278
High	lALGSFVEEYNNk	2	1	E9PCY4	N-Term(Dimethyl); K13(Dimethyl)	1	0	1	1	11028	6868343	Light	Unique	1.09778	6868343	6.25657e+06	0	0.0764	44.48	0.0186317	0	2	770.407	1539.81	0.525159	40.3983	9/108
High	vQQTVQDLFGR	1	1	P38646	N-Term(Dimethyl)	1	0	1	1	2573	1.60888e+07	Light	Unique	1.09801	1.60888e+07	1.46527e+07	0	0.0289	54.64	0.00161232	0	2	659.859	1318.71	-0.0606579	32.8406	8/104
High	dATNVGDEGGFAPNILENk	1	1	P06733	N-Term(Dimethyl); K19(Dimethyl)	1	0	1	1	6913	8.46703e+06	Light	Unique	1.09832	8.46703e+06	7.70907e+06	0	0.004569	42.77	0.0388407	0	3	673.002	2016.99	2.21822	39.0312	10/206
High	dNLTLWTSDTQGDEAEAGEGGEN	1	1	P63104	N-Term(Dimethyl)	1	0	1	1	3078	125638368	Light	Unique	1.09996	125638368	114221363	0	0.0001193	100.15	5.59682e-08	0	2	1219.02	2437.03	0.964886	40.1323	14/260
High	lSNIFVIGk	1	1	P62701	N-Term(Dimethyl); K9(Dimethyl)	1	0	1	1	2949	6.74459e+06	Light	Unique	1.10035	6.74459e+06	6.1295e+06	0	0.08806	36.34	0.0387897	0	2	523.834	1046.66	0.276222	37.99	6/76
High	akQEPEVNGGSGDAVPSGNEVSENMEEEAENQAESR	6	1	H0YF33	N-Term(Dimethyl); K2(Dimethyl)	1	0	1	1	2568	7.53944e+07	Light	Unique	1.10051	7.53944e+07	6.85087e+07	0	9.909e-05	98.36	1.31432e-07	1	3	1277.57	3830.69	0.161163	32.8033	30/410
High	tDADSESDNSDNNTIFVQGLGEGVSTDQVGEFFk	3	1	K7EPT6	N-Term(Dimethyl); K34(Dimethyl)	1	0	1	1	3632	1.26964e+08	Light	Unique	1.1006	1.26964e+08	1.15358e+08	0	1.331e-05	77.2	1.82705e-05	0	3	1226.89	3678.66	0.459157	51.6141	21/374
High	tFVNITPAEVGVLVGk	1	1	P07737	N-Term(Dimet); K16(Dimet)	1	0	1	1	3535	1.12016e+07	Medium	Unique	1.10092	1.2332e+07	1.12016e+07	0	0.02223	51.78	0.00112969	0	2	854.529	1708.05	0.442181	48.6074	21/160
High	lSVDYGkk	3	2	G3V1U9;P68363	N-Term(Dimethyl); K7(Dimethyl); K8(Dimethyl)	1	0	1	1	5362	1.62299e+07	Light	Not Unique	1.10119	1.5886e+07	1.44262e+07	0	0.04497	56	0.00059494	1	2	497.303	993.598	-0.116124	18.8037	7/62
High	aTIAGGGVIPHIHk	2	1	P0C0S5	N-Term(Dimethyl); K14(Dimethyl)	1	0	1	1	1871	1.51605e+07	Light	Unique	1.10161	1.51605e+07	1.37621e+07	0	0.0007029	62.53	0.000155143	0	3	476.29	1426.85	0.73325	25.5939	10/104
High	aLPFWNEEIVPQIk	2	1	P15259	N-Term(Dimethyl); K14(Dimethyl)	1	0	1	1	7606	6.14458e+06	Light	Unique	1.10176	6.14458e+06	5.57705e+06	0	0.06163	38.16	0.0731475	0	2	870.492	1739.98	1.77737	50.7679	8/122
High	aIAQSQSVQESLESLLQSIGEVEQNLEGk	10	1	H0Y390	N-Term(Dimethyl); K29(Dimethyl)	1	0	1	1	12540	2.39383e+07	Light	Unique	1.10203	2.39383e+07	2.1722e+07	0	0.0021	75.86	1.74342e-05	0	3	1057.55	3170.65	1.87518	72.598	30/318
High	tATPQQAQEVHEk	2	1	P60174-1	N-Term(Dimethyl); K13(Dimethyl)	1	0	1	1	4989	1.68893e+07	Light	Unique	1.10209	1.68893e+07	1.53247e+07	0	0.0004667	47.27	0.0111384	0	3	508.267	1522.79	0.436687	14.163	9/134
High	nLVLVDELDsLSPILFcQIADLANEDTPQLYVAcGR	1	1	Q15393	N-Term(Dimethyl); S10(Phospho); C17(Carbamidomethyl); C34(Carbamidomethyl)	1	0	1	1	8780	4.55604e+06	Light	Unique	1.10216	1.80274e+06	1.63564e+06	0	0.004258	37.8	0.135331	0	3	1390.68	4170.03	1.90588	76.8402	17/392
High	dSPSVWAAVPGk	1	1	P07737	N-Term(Dimethyl); K12(Dimethyl)	1	0	1	1	2616	6.40092e+06	Light	Unique	1.10253	6.40092e+06	5.80565e+06	0	0.06807	37.27	0.0778123	0	2	635.345	1269.68	-0.34189	33.3503	7/94
High	nDEELNkLLGk	7	1	Q96KK5	N-Term(Dimet); K7(Dimet); K11(Dimet)	1	0	1	1	10497	5.79115e+06	Medium	Unique	1.10263	6.16451e+06	5.59075e+06	0.003	0.191	41.44	0.0155905	1	3	456.955	1368.85	0.449673	31.9961	7/104
Medium	lLIIGDSGVGk	24	1	H0YLJ8	N-Term(Dimethyl); K11(Dimethyl)	1	0	1	1	2717	3.50531e+06	Light	Unique	1.10268	3.50531e+06	3.1789e+06	0.027	0.3754	33.87	0.0905936	0	2	564.355	1127.7	-1.15745	34.7219	6/82
High	sAINEVVTR	1	1	P62899	N-Term(Dimethyl)	1	0	1	1	5560	5.95858e+06	Light	Unique	1.10286	5.95858e+06	5.40285e+06	0	0.04683	49.85	0.00318254	0	2	508.791	1016.57	0.542944	21.4097	8/88
High	eLYLSHNGIEVIEGLENNNk	5	1	C9JD73	N-Term(Dimethyl); K20(Dimethyl)	1	0	1	1	11192	3.76014e+07	Light	Unique	1.10303	3.61175e+07	32743793	0	0.002561	50.59	0.00694885	0	3	781.073	2341.21	0.870587	43.2076	14/208
High	iSLPLPNFSSLNLR	1	1	P08670	N-Term(Dimet)	1	0	1	1	3686	8.96026e+06	Medium	Unique	1.10314	9.59558e+06	8.69846e+06	0	0.01474	45.08	0.00896286	0	3	534.988	1602.95	-0.606125	52.9352	14/134
High	qSEENNNLQSQVQk	2	1	Q86TG7-2	N-Term(Dimet); K14(Dimet)	1	0	1	1	1009	2.5537e+07	Medium	Unique	1.10317	2.81716e+07	2.5537e+07	0	0.001032	88.03	9.28335e-07	0	2	855.45	1709.89	1.03762	17.0785	10/146
High	hTGPGILSMANAGPNTNGSQFFIcTAk	1	1	P62937	N-Term(Dimethyl); C24(Carbamidomethyl); K27(Dimethyl)	1	0	1	1	7093	4.77909e+07	Light	Unique	1.1035	4.6942e+07	4.2539e+07	0	1.321e-05	100.13	9.13832e-08	0	3	949.803	2847.39	0.594041	41.7415	22/286
High	tATPQQAQEVHEk	2	1	P60174-1	N-Term(Dimet); K13(Dimet)	1	0	1	1	624	1.85161e+07	Medium	Unique	1.10365	2.03243e+07	1.84155e+07	0	0.002427	35.95	0.13067	0	3	510.95	1530.84	0.3863	13.4283	9/134
High	dLAGSIIGk	4	1	Q5T6W5	N-Term(Dimethyl); K9(Dimethyl)	1	0	1	1	10471	5.85431e+06	Light	Unique	1.10366	5.85431e+06	5.30444e+06	0	0.06868	58.13	0.000339163	0	2	465.287	929.566	-0.551469	31.5833	7/72
Medium	xSEILR	4	2	P07900;P08238	N-Term(Dimethyl); X1(I)	1	0	1	1	1700	4.93406e+07	Light	Not Unique	1.10375	4.93406e+07	4.47026e+07	0.038	0.4368	31.86	0.159193	0	2	379.742	758.478	0.559445	24.1078	5/42
Medium	tYIPPkGETk	4	1	Q5T7C4	N-Term(Dimethyl); K6(Dimethyl); K10(Dimethyl)	1	0	1	1	862	9.15951e+06	Light	Unique	1.10407	9.15951e+06	8.2961e+06	0.037	0.4318	15.59	10.0099	1	3	406.576	1217.71	0.311106	15.6583	5/96
High	vGDVYIPR	6	1	J3QL05	N-Term(Dimethyl)	1	0	1	1	1983	1.09534e+07	Light	Unique	1.10473	1.05845e+07	9.58106e+06	0.001	0.1489	36.91	0.0568335	0	2	473.772	946.536	0.140407	26.6575	5/56
High	lVPVGYGIk	1	1	P24534	N-Term(Dimethyl); K9(Dimethyl)	1	0	1	1	2276	2.07454e+07	Light	Unique	1.10476	2.07454e+07	1.87782e+07	0.002	0.1727	25.03	0.689342	0	2	501.323	1001.64	-0.456937	29.8221	4/66
High	lPNLTHLNLSGNk	3	1	Q5T6W8	N-Term(Dimet); K13(Dimet)	1	0	1	1	2547	6.77275e+06	Medium	Unique	1.10491	7.48329e+06	6.77275e+06	0	0.03928	32.63	0.140478	0	3	495.64	1484.9	0.440201	32.5047	8/126
High	iTITNDQNR	1	1	P11021	N-Term(Dimet)	1	0	1	1	1046	1.5901e+06	Medium	Unique	1.10561	1.51376e+06	1.36916e+06	0.001	0.1499	25.86	0.874628	0	2	553.809	1106.61	0.347911	17.4489	4/80
High	vMQQQQQTTQQQLPQk	1	1	Q15459	N-Term(Dimethyl); K16(Dimethyl)	1	0	1	1	1159	2.3055e+07	Light	Unique	1.10564	2.3055e+07	2.08523e+07	0	0.001075	31.16	0.530061	0	3	666.686	1998.04	0.358574	18.5268	5/148
High	sTSAPQMSPGSSDNQSSSPQPAQQk	6	1	Q14157-4	N-Term(Dimethyl); K25(Dimethyl)	1	0	1	1	1157	3.84221e+07	Light	Unique	1.10623	3.77904e+07	3.41615e+07	0	0.00223	37.8	0.14221	0	3	863.403	2588.19	1.54248	18.5002	18/264
High	wPPEEFLVQEDEQDNcEETAkENkEQ	3	1	B5MBX5	N-Term(Dimethyl); C16(Carbamidomethyl); K21(Dimethyl); K24(Dimethyl)	1	0	1	1	6865	2.9069e+07	Light	Unique	1.10675	2.08206e+07	1.88124e+07	0.002	0.1667	55.9	0.00243648	2	3	1102.5	3305.48	0.447955	38.3376	14/276
High	nIPGITLLNVSk	1	1	P36578	N-Term(Dimethyl); K12(Dimethyl)	1	0	1	1	3257	9.04021e+06	Light	Unique	1.1069	9.04021e+06	8167182	0	0.009324	43.89	0.00876662	0	2	662.914	1324.82	0.9762	43.1379	9/120
High	fATHAAALSVR	2	1	P23246-2	N-Term(Dimethyl)	1	0	1	1	1531	5107514	Light	Unique	1.1074	5107514	4.61216e+06	0	0.07776	32.65	0.213362	0	3	391.225	1171.66	1.32538	22.2507	11/92
High	mQVDQEEPHVEEQQQQTPAENk	1	1	P34932	N-Term(Dimet); K22(Dimet)	1	0	1	1	5677	2.32711e+07	Medium	Unique	1.10781	2.57798e+07	2.32711e+07	0	0.001776	39.59	0.105373	0	3	896.103	2686.29	2.61995	22.9213	23/240
High	sTcIYGGAPk	3	1	B4DLW8	N-Term(Dimethyl); C3(Carbamidomethyl); K10(Dimethyl)	1	0	1	1	1188	6.87313e+06	Light	Unique	1.10955	6.87313e+06	6.19452e+06	0	0.0558	42.8	0.0192237	0	2	555.286	1109.57	-0.356845	18.8119	6/74
High	qVVNFGPGPAk	1	1	Q9Y617	N-Term(Dimethyl); K11(Dimethyl)	1	0	1	1	1824	6.15005e+06	Light	Unique	1.10966	5.68538e+06	5.12355e+06	0	0.01624	45.48	0.00938606	0	2	585.338	1169.67	1.34895	25.1255	8/102
High	tLSDYNIQk	20	1	M0R1V7	N-Term(Dimet); K9(Dimet)	1	0	1	1	1637	9.81309e+06	Medium	Unique	1.10968	1.04832e+07	9.4471e+06	0.001	0.1184	27.26	0.645357	0	2	573.337	1145.67	1.77069	23.2737	8/76
High	sNEkQELQELNDR	2	1	P41219	N-Term(Dimethyl); K4(Dimethyl)	1	0	1	1	1398	1.39659e+07	Light	Unique	1.10976	1.39659e+07	1.25846e+07	0	0.01527	34.84	0.19105	1	3	553.617	1658.84	1.08843	20.9006	10/140
High	rRPSSNLNNNVR	2	1	Q9NW75-2	N-Term(Dimethyl)	1	0	1	1	278	4.09574e+06	Light	Unique	1.10996	4.09574e+06	3.68999e+06	0.002	0.1739	26.05	1.18495	1	3	485.602	1454.79	-0.64279	10.058	10/112
High	tLTIVDTGIGMTk	3	2	P07900;P08238	N-Term(Dimet); K13(Dimet)	1	0	1	1	2975	1.30746e+07	Medium	Not Unique	1.11007	1.45138e+07	1.30746e+07	0	0.002014	60.96	0.00021954	0	2	707.427	1413.85	0.239452	38.3826	7/118
High	sFVLNLGk	1	1	P09382	N-Term(Dimet); K8(Dimet)	1	0	1	1	10691	7.2064e+06	Medium	Unique	1.11045	8.00238e+06	7.2064e+06	0	0.04551	48.14	0.00199423	0	2	471.318	941.628	0.935562	34.9667	7/62
High	gYSFTTTAER	2	1	P60709	N-Term(Dimet)	1	0	1	1	1646	1.18735e+08	Medium	Unique	1.11046	131850709	1.18735e+08	0.002	0.1527	53.22	0.00154864	0	2	582.796	1164.59	1.40843	23.346	8/84
High	iGAEVYHNLk	1	1	P06733	N-Term(Dimethyl); K10(Dimethyl)	1	0	1	1	5636	1.86241e+07	Light	Unique	1.11139	1.82114e+07	1.63862e+07	0	0.03948	42.36	0.0245896	0	3	400.564	1199.68	0.480443	22.428	7/76
High	yGVSGYPTLk	2	1	G5EA52	N-Term(Dimet); K10(Dimet)	1	0	1	1	2155	8.88336e+06	Medium	Unique	1.11159	9.87466e+06	8.88336e+06	0	0.0226	41.76	0.0211411	0	2	574.844	1148.68	-0.0644133	28.4494	7/80
High	nSSYFVEWIPNNVk	6	4	Q9BVA1;Q13509;P07437;Q9BUF5	N-Term(Dimet); K14(Dimet)	1	0	1	1	7277	6.11571e+07	Medium	Not Unique	1.11184	6.79968e+07	6.11571e+07	0	0.002274	70.06	5.61982e-05	0	2	880.978	1760.95	1.33588	44.7655	8/140
High	vGLNAQAAcAPR	1	1	P48681	N-Term(Dimethyl); C9(Carbamidomethyl)	1	0	1	1	9834	2.08926e+06	Light	Unique	1.11191	2.08926e+06	1.87898e+06	0	0.06765	22.17	2.558	0	2	628.333	1255.66	0.781769	21.2905	13/106
High	iITLTGPTNAIFk	1	1	Q15365	N-Term(Dimet); K13(Dimet)	1	0	1	1	3206	7.42666e+06	Medium	Unique	1.11204	8.25871e+06	7.42666e+06	0.003	0.1942	38.01	0.0165003	0	2	726.969	1452.93	1.43145	42.0685	7/114
High	tATESFASDPILYRPVAVALDTk	2	1	P14618	N-Term(Dimethyl); K23(Dimethyl)	1	0	1	1	7335	5.90708e+06	Light	Unique	1.11243	5.57095e+06	5007901	0.001	0.1491	14.52	19.0013	0	3	841.125	2521.36	2.32877	45.7799	17/236
High	iIEDQQESLNk	1	1	P05455	N-Term(Dimethyl); K11(Dimethyl)	1	0	1	1	1244	9.50522e+06	Light	Unique	1.11248	9.50522e+06	8.54421e+06	0	0.08669	36.3	0.105807	0	2	686.87	1372.73	0.865809	19.3513	6/102
High	nPQVASTWNEVNSHSNAQcVSNNR	5	1	E7EV93	N-Term(Dimethyl); C19(Carbamidomethyl)	1	0	1	1	10171	1.95103e+07	Light	Unique	1.1125	1.95103e+07	17537411	0	0.01465	39.4	0.0979088	0	3	914.42	2741.25	0.573682	26.8718	21/260
High	vLLPEYGGTk	2	1	B8ZZL8	N-Term(Dimethyl); K10(Dimethyl)	1	0	1	1	10290	2.55571e+07	Light	Unique	1.11251	2.55571e+07	2.29725e+07	0.001	0.1289	37.33	0.0918902	0	2	566.835	1132.66	0.557565	28.8122	5/80
High	nLQYYDISAk	3	1	P62826	N-Term(Dimethyl); K10(Dimethyl)	1	0	1	1	10333	1.04246e+07	Light	Unique	1.11357	1.04246e+07	9.36148e+06	0	0.06799	41.76	0.0273391	0	2	635.838	1270.67	0.553512	29.456	6/94
High	kITIADcGQLE	1	1	P62937	N-Term(Dimet); K1(Dimet); C7(Carbamidomethyl)	1	0	1	1	10243	1.51602e+07	Medium	Unique	1.11361	1.68825e+07	1.51602e+07	0.007	0.2634	41.22	0.0311325	1	2	656.375	1311.74	0.431869	28.0162	7/112
High	dLTDYLMk	2	1	P60709	N-Term(Dimet); K8(Dimet)	1	0	1	1	3104	6.23635e+06	Medium	Unique	1.11401	6.94737e+06	6.23635e+06	0	0.05059	59.71	0.000386143	0	2	531.803	1062.6	-0.111686	40.4981	7/62
High	lVARPEPATGYTLEFR	2	1	J3KNT0	N-Term(Dimethyl)	1	0	1	1	10565	1.58121e+07	Light	Unique	1.11405	1.58121e+07	1.41933e+07	0	0.003782	38.42	0.0843855	0	3	616.672	1848	-0.326112	33.0401	10/160
Medium	lWNLNNYR	1	1	Q6P2Q9	N-Term(Dimet)	1	0	1	1	2523	8.78898e+06	Medium	Unique	1.11423	9.79295e+06	8.78898e+06	0.047	0.4811	23.02	2.07087	0	2	562.812	1124.62	1.39103	32.232	4/68
High	lVLVGDGGTGk	3	1	P62826	N-Term(Dimet); K11(Dimet)	1	0	1	1	1815	2.82241e+07	Medium	Unique	1.11545	31482701	2.82241e+07	0	0.04082	37.33	0.0309198	0	2	540.349	1079.69	-0.138681	25.0357	5/86
High	dNLTLWTSDTQGDEAEAGEGGEN	1	1	P63104	N-Term(Dimet)	1	0	1	1	11017	1.00462e+08	Medium	Unique	1.11565	106748413	95682359	0	0.0006608	73.26	3.04622e-05	0	2	1221.03	2441.05	-0.920805	40.2179	22/260
High	dRPFFAGLVk	2	1	P22392-2	N-Term(Dimethyl); K10(Dimethyl)	1	0	1	1	2856	5.87001e+06	Light	Unique	1.1162	5.00251e+06	4.48172e+06	0	0.03083	43.34	0.0175044	0	3	402.573	1205.7	-0.080136	36.5817	5/88
Medium	vAVATPAkk	1	1	P19338	N-Term(Dimet); K8(Dimet); K9(Dimet)	1	0	1	1	9283	2.43215e+06	Medium	Unique	1.11632	2.57711e+06	2.30859e+06	0.047	0.4848	21.4	0.16336	1	3	327.58	980.725	-0.344017	12.8302	5/66
High	lAVNMVPFPR	6	4	Q9BVA1;Q13509;P07437;Q9BUF5	N-Term(Dimethyl)	1	0	1	1	6960	2.03086e+07	Light	Not Unique	1.1166	2.03086e+07	1.81879e+07	0	0.03437	56.43	0.00089582	0	2	586.336	1171.67	-0.299145	39.9043	6/86
High	lGIHEDSQNR	2	1	P07900	N-Term(Dimethyl)	1	0	1	1	740	4.5014e+06	Light	Unique	1.11798	4.5014e+06	4.02638e+06	0.003	0.1941	15.6	12.0635	0	2	598.805	1196.6	-0.0142576	14.519	5/80
High	lTLSALIDGk	4	1	P21796	N-Term(Dimethyl); K10(Dimethyl)	1	0	1	1	3314	6.02491e+06	Light	Unique	1.11801	6.02491e+06	5.38898e+06	0	0.03283	50.18	0.00243736	0	2	543.842	1086.68	0.548951	44.4337	8/84
High	lSDGVAVLk	1	1	P10809	N-Term(Dimethyl); K9(Dimethyl)	1	0	1	1	1954	2.45867e+07	Light	Unique	1.11964	2.45867e+07	2.19595e+07	0.001	0.111	38.25	0.0299172	0	2	479.303	957.598	-0.0776378	26.4473	5/66
High	yVASYLLAALGGNSSPSAk	1	1	P05387	N-Term(Dimet); K19(Dimet)	1	0	1	1	7343	9.96358e+06	Medium	Unique	1.12036	1.11628e+07	9.96358e+06	0	0.001008	44.73	0.0143859	0	3	645.036	1933.09	2.57487	45.9105	11/182
High	vETGVLkPGMVVTFAPVNVTTEVk	2	1	P68104	N-Term(Dimethyl); K7(Dimethyl); K24(Dimethyl)	1	0	1	1	3311	4.85788e+07	Light	Unique	1.12047	4.85788e+07	4.33556e+07	0	1.965e-05	61.58	0.000157388	0	3	867.165	2599.48	1.45582	44.4109	15/258
High	vWYVSNIDGTHIAk	5	1	K7EQ48	N-Term(Dimet); K14(Dimet)	1	0	1	1	6477	6.37697e+06	Medium	Unique	1.12083	6.49675e+06	5.79638e+06	0	0.007265	37.97	0.0757245	0	3	556.319	1666.94	0.662952	33.1449	11/130
High	lAVNMVPFPR	6	4	Q9BVA1;Q13509;P07437;Q9BUF5	N-Term(Dimethyl)	1	0	1	1	10974	1.97172e+07	Light	Not Unique	1.12111	1.97172e+07	1.75872e+07	0	0.09502	40.3	0.0368915	0	2	586.337	1171.67	0.117596	39.5428	10/86
High	eAAEVLQNNR	2	1	M0QX69	N-Term(Dimethyl)	1	0	1	1	1008	2.50864e+07	Light	Unique	1.12128	2.50864e+07	2.2373e+07	0	0.003663	71.67	2.70334e-05	0	2	586.307	1171.61	0.298643	17.1127	9/84
Medium	vVDLLAPYAk	1	1	P06576	N-Term(Dimet); K10(Dimet)	1	0	1	1	6763	4.41318e+06	Medium	Unique	1.12132	4.94856e+06	4.41318e+06	0.02	0.3437	34.27	0.0587728	0	2	576.878	1152.75	-0.0303335	36.9318	5/72
High	nVNNEVHFFENNNFNTIANk	3	1	B4DQ14	N-Term(Dimet); K20(Dimet)	1	0	1	1	6883	47982140	Medium	Unique	1.12154	5.38139e+07	47982140	0	0.0003507	61.97	0.000536632	0	3	815.081	2443.23	1.52793	38.6146	11/212
High	lGGSAVISLEGkPL	3	1	G3V1A4	N-Term(Dimet); K12(Dimet)	1	0	1	1	2996	1.78919e+07	Medium	Unique	1.12186	2.00722e+07	1.78919e+07	0	0.03834	47.76	0.00200407	0	2	702.951	1404.89	1.90989	38.7246	17/116
High	vTDFGDkVEDPTFLNQLQSGVNR	1	1	Q14204	N-Term(Dimet); K7(Dimet)	1	0	1	1	7115	2.06034e+07	Medium	Unique	1.12249	2.31272e+07	2.06034e+07	0	0.0006242	49.26	0.00781362	1	3	881.8	2643.39	-0.433221	42.0894	13/242
Medium	iNISEGNcPER	15	2	Q15365;F8W0G4	N-Term(Dimethyl); C8(Carbamidomethyl)	1	0	1	1	1393	6791325	Light	Not Unique	1.12267	6.10141e+06	5.43472e+06	0.047	0.4813	11.98	23.675	0	2	658.818	1316.63	1.58	20.8575	5/110
Medium	nSSYFVEWIPNNVk	6	4	Q9BVA1;Q13509;P07437;Q9BUF5	N-Term(Dimet); K14(Dimet)	1	0	1	1	11279	1.17119e+07	Medium	Not Unique	1.12306	1.31531e+07	1.17119e+07	0.012	0.2999	18.88	7.43774	0	3	587.654	1760.95	0.288433	44.7171	4/140
High	vAVLGASGGIGQPLSLLLk	1	1	P40926	N-Term(Dimethyl); K19(Dimethyl)	1	0	1	1	7773	3.45797e+06	Light	Unique	1.12355	3.45797e+06	3.07772e+06	0	0.02534	39.8	0.00883253	0	3	617.056	1849.15	1.11872	54.5161	16/174
High	aVTEQGHELSNEER	2	1	P31946-2	N-Term(Dimet)	1	0	1	1	866	1.21088e+07	Medium	Unique	1.12369	13487799	1.20031e+07	0	0.005479	42.2	0.0338819	0	3	544.271	1630.8	0.444144	15.6903	7/142
Medium	fYEAFSk	1	1	P08238	N-Term(Dimethyl); K7(Dimethyl)	1	0	1	1	10045	1.28294e+07	Light	Unique	1.12389	1.25987e+07	1.121e+07	0.037	0.4351	20.43	2.32547	0	2	474.247	947.487	-0.16055	24.7817	5/54
High	lGDVYVNDAFGTAHR	2	1	P00558	N-Term(Dimethyl)	1	0	1	1	10496	2.69536e+06	Light	Unique	1.12416	2.69536e+06	2.39767e+06	0	0.006086	53.54	0.00263185	0	3	554.947	1662.83	1.03328	31.9875	10/146
High	aDLIAYLk	2	1	C9JFR7	N-Term(Dimethyl); K8(Dimethyl)	1	0	1	1	10902	1.97546e+06	Light	Unique	1.12499	1555128	1.38234e+06	0.002	0.1735	28.56	0.333591	0	2	481.799	962.592	-0.615009	38.2902	5/56
High	aLLLLcGEDD	3	1	D6RBL5	N-Term(Dimet); C6(Carbamidomethyl)	1	0	1	1	3282	6.05396e+06	Medium	Unique	1.12555	6.61099e+06	5.87356e+06	0.003	0.206	35.68	0.0984917	0	2	575.801	1150.6	-0.559403	43.6245	5/78
High	sAAQAAAQTNSNAAGk	4	1	Q8NC51-4	N-Term(Dimet); K16(Dimet)	1	0	1	1	401	1.08532e+07	Medium	Unique	1.12582	1.22187e+07	1.08532e+07	0	0.0001251	111.14	3.74028e-09	0	2	762.915	1524.82	0.405243	11.3001	14/164
High	iSLGLPVGAVINcADNTGAk	4	1	C9JD32	N-Term(Dimet); C13(Carbamidomethyl); K20(Dimet)	1	0	1	1	11321	8.35784e+06	Medium	Unique	1.12617	9412331	8.35784e+06	0	0.002202	58.12	0.000560948	0	3	678.722	2034.15	1.18324	45.5103	21/198
Medium	aLLLLcGEDD	3	1	D6RBL5	N-Term(Dimethyl); C6(Carbamidomethyl)	1	0	1	1	11214	3.5431e+06	Light	Unique	1.12623	3.3382e+06	2.96406e+06	0.012	0.2928	36.26	0.0757804	0	2	573.789	1146.57	-0.0634757	43.5558	5/78
High	nNDPkLEEVNLNNIR	2	1	Q5T7W3	N-Term(Dimethyl); K5(Dimethyl)	1	0	1	1	10384	1.49559e+07	Light	Unique	1.12645	1.49559e+07	1.3277e+07	0.001	0.1163	24.53	2.0545	1	3	613.331	1837.98	0.922974	30.2882	13/150
High	aALEALGScLNNk	3	1	P34897-3	N-Term(Dimethyl); C9(Carbamidomethyl); K13(Dimethyl)	1	0	1	1	6344	8.6674e+06	Light	Unique	1.12648	8.6674e+06	7.69423e+06	0	0.001424	86.66	1.06927e-06	0	2	708.879	1416.75	-1.09243	31.4423	9/108
High	aTRTDcSDNSDSDNDEGTEGEATEGLEGTEAVEk	3	1	M0QZQ9	N-Term(Dimet); C6(Carbamidomethyl); K34(Dimet)	1	0	1	1	5964	3.0467e+07	Medium	Unique	1.12675	3.43288e+07	3.0467e+07	0	8.639e-07	101.97	5.25863e-08	1	3	1218.52	3653.56	-0.476347	26.5568	28/388
High	dGQVINETSQHHDDLE	1	1	P08670	N-Term(Dimethyl)	1	0	1	1	1530	2.61922e+07	Light	Unique	1.12698	2.61922e+07	2.32411e+07	0	0.04102	55.69	0.00141375	0	2	932.92	1864.83	1.12184	22.239	10/164
High	aMGIMNSFVNDIFER	16	2	P06899;O60814	N-Term(Dimethyl)	1	0	1	1	7827	5.30597e+06	Light	Not Unique	1.12766	5.30597e+06	4.70529e+06	0	0.007452	66.97	0.000116377	0	2	886.43	1771.85	0.863024	55.5367	10/144
High	fGESDTENQNNk	3	1	B4DIP4	N-Term(Dimethyl); K12(Dimethyl)	1	0	1	1	683	5.26504e+06	Light	Unique	1.12777	5.26504e+06	4.66854e+06	0	0.06868	29.25	0.398921	0	2	719.826	1438.64	-0.476055	14.0446	12/104
Medium	lFVGSIPk	2	1	O60506-2	N-Term(Dimethyl); K8(Dimethyl)	1	0	1	1	10370	4387103	Light	Unique	1.12873	4387103	3.88675e+06	0.012	0.2936	11.88	11.1208	0	2	458.797	916.587	0.460874	30.0519	4/56
High	qIFHPEQLITGk	4	2	G3V1U9;P68363	N-Term(Dimet); K12(Dimet)	1	0	1	1	6625	2.54523e+06	Medium	Not Unique	1.12888	2.87325e+06	2.54523e+06	0	0.0634	46.24	0.00707942	0	3	492.299	1474.88	-2.33871	35.1105	8/118
High	yHTINGHNAEVR	2	1	P22626-2	N-Term(Dimethyl)	1	0	1	1	546	2.77199e+06	Light	Unique	1.1294	2.77199e+06	2.4544e+06	0.005	0.2482	5.74	132.863	0	3	480.244	1438.72	0.176828	12.6487	10/116
High	vGLQVVAVk	1	1	P10809	N-Term(Dimethyl); K9(Dimethyl)	1	0	1	1	2215	2.33061e+07	Light	Unique	1.12956	2.33061e+07	2.0633e+07	0	0.03201	57.98	0.00019218	0	2	484.829	968.651	0.299416	29.0696	8/76
High	gEIIGVk	2	1	Q15181	N-Term(Dimethyl); K7(Dimethyl)	1	0	1	1	1380	3.49705e+06	Light	Unique	1.12973	3.49705e+06	3.09547e+06	0.006	0.2567	18.93	2.90675	0	2	386.252	771.498	0.0438852	20.6725	5/48
High	eLVDDSVNNVR	6	1	C9J0F2	N-Term(Dimet)	1	0	1	1	1651	9.69165e+06	Medium	Unique	1.13021	1.09536e+07	9.69165e+06	0	0.02413	40.87	0.0339417	0	2	646.344	1291.68	1.25678	23.3902	8/96
High	sQIHDIVLVGGSTR	1	1	P11142	N-Term(Dimet)	1	0	1	1	6095	2.82143e+06	Medium	Unique	1.13047	3.18953e+06	2.82143e+06	0	0.01187	43.48	0.0179924	0	2	757.435	1513.86	0.103549	28.2495	8/152
High	iLDSVGIEADDDRLNk	1	1	P05387	N-Term(Dimet); K16(Dimet)	1	0	1	1	2262	1.9207e+07	Medium	Unique	1.13099	2.1723e+07	1.9207e+07	0	0.07535	34.88	0.169679	1	3	613.01	1837.02	0.0439555	29.4823	18/144
High	iGDSSQGDNNLQk	3	1	Q05086-2	N-Term(Dimethyl); K13(Dimethyl)	1	0	1	1	5145	1.1039e+07	Light	Unique	1.13122	1.1039e+07	9.75846e+06	0	0.004913	32.42	0.268813	0	3	477.907	1431.71	0.0788577	16.1024	14/120
High	dAGTIAGLNVLR	1	1	P11142	N-Term(Dimet)	1	0	1	1	6907	1.23957e+07	Medium	Unique	1.1317	1.40283e+07	1.23957e+07	0	0.005391	62.66	0.000195446	0	2	616.369	1231.73	0.117119	38.9325	8/100
High	hIDIDPNNAHILDGNAADLQAEcDAFENk	5	1	Q8TDQ7-4	N-Term(Dimethyl); C23(Carbamidomethyl); K29(Dimethyl)	1	0	1	1	3157	1.4348e+07	Light	Unique	1.13181	1.4348e+07	1.26771e+07	0	0.001812	52.67	0.00559005	0	4	819.888	3276.53	1.81959	41.2304	14/316
High	gFAFVQYVNER	7	1	G3V4C1	N-Term(Dimet)	1	0	1	1	6916	7.45757e+06	Medium	Unique	1.13192	7.44503e+06	6.57734e+06	0	0.01668	51.83	0.00311603	0	2	681.361	1361.72	0.40792	39.0376	15/90
High	hSTENDSPTNVQQ	3	1	B3KVN2	N-Term(Dimet)	1	0	1	1	4914	5.68713e+06	Medium	Unique	1.13221	6.36043e+06	5.61773e+06	0.005	0.2323	34.94	0.124339	0	2	744.848	1488.69	1.63231	13.188	7/126
High	tLVLSNLSYSATEETLQEVFEk	1	1	P19338	N-Term(Dimethyl); K22(Dimethyl)	1	0	1	1	11939	1.62426e+07	Light	Unique	1.13232	1.54531e+07	1.36473e+07	0	0.005258	68.97	9.33435e-05	0	2	1279.17	2557.33	0.0897734	58.8074	11/240
High	eVLMcGNNNccR	3	1	Q9Y6K1-2	N-Term(Dimet); C5(Carbamidomethyl); C10(Carbamidomethyl); C11(Carbamidomethyl)	1	0	1	1	5413	1.54688e+07	Medium	Unique	1.13252	1.75189e+07	1.54688e+07	0	0.009476	53.81	0.00105787	0	2	779.832	1558.66	1.68672	19.5007	7/98
High	sIYYITGESk	2	1	P08238	N-Term(Dimethyl); K10(Dimethyl)	1	0	1	1	2132	1.76054e+07	Light	Unique	1.13303	1.72501e+07	1.52247e+07	0	0.02947	51.25	0.0042519	0	2	608.827	1216.65	0.937844	28.2096	13/88
High	nPQVASTWNEVNSHSNAQcVSNNR	5	1	E7EV93	N-Term(Dimet); C19(Carbamidomethyl)	1	0	1	1	2014	2.69167e+07	Medium	Unique	1.13328	28676985	25304441	0	0.002533	44.9	0.0284568	0	3	915.763	2745.27	1.67663	26.9514	22/260
High	tLTIVDTGIGMTk	3	2	P07900;P08238	N-Term(Dimethyl); K13(Dimethyl)	1	0	1	1	10848	5.47265e+06	Light	Not Unique	1.13398	4634386	4.08682e+06	0	0.0697	44.85	0.0139758	0	2	703.401	1405.8	-1.20469	37.4149	6/118
High	vGWEQLLTTIAR	13	1	H0YJ11	N-Term(Dimethyl)	1	0	1	1	11708	2726019	Light	Unique	1.13411	2726019	2.40365e+06	0.003	0.2007	34.44	0.144727	0	2	707.907	1414.81	0.434337	53.4483	8/112
High	gPPQSPVFEGVYNNSR	11	1	H3BSK9	N-Term(Dimethyl)	1	0	1	1	6378	9.99138e+06	Light	Unique	1.13428	9.99138e+06	8808549	0	0.0009184	54.1	0.00239418	0	2	888.439	1775.87	0.109349	31.8844	8/164
High	vYVGNLGNNGNk	2	1	B4E241	N-Term(Dimethyl); K12(Dimethyl)	1	0	1	1	1474	2.79704e+07	Light	Unique	1.13475	16076184	14167114	0.001	0.1448	38.43	0.0656736	0	2	652.852	1304.7	1.27539	21.6867	7/104
High	aEGNNQAPGEEEEEEEEATNTHPPASLPSQk	1	1	P10645	N-Term(Dimethyl); K31(Dimethyl)	1	0	1	1	10185	2.06385e+07	Light	Unique	1.13521	2.06385e+07	1.81803e+07	0	0.0287	27.92	1.57553	0	4	844.633	3375.51	0.65182	27.0885	20/348
High	lSNIFVIGk	1	1	P62701	N-Term(Dimet); K9(Dimet)	1	0	1	1	10876	2.92003e+06	Medium	Unique	1.13531	3.31514e+06	2.92003e+06	0.002	0.1723	26.62	0.214831	0	2	527.86	1054.71	1.27489	37.8448	6/76
Medium	yLTAEAFGFk	2	1	J3KNT0	N-Term(Dimet); K10(Dimet)	1	0	1	1	10890	6.6148e+06	Medium	Unique	1.13591	7.51382e+06	6.6148e+06	0.049	0.4936	22.09	1.88495	0	2	605.852	1210.7	0.708329	38.059	5/76
Medium	lINRPIIVFR	2	1	J3KNT0	N-Term(Dimet)	1	0	1	3	10540	7.34242e+06	Medium	Unique	1.13618	8.34234e+06	7.34242e+06	0.015	0.3174	12.41	5.17853	0	3	424.953	1272.84	-0.382254	32.6412	4/88
High	lTPEEkNDVSENNR	2	1	Q99549	N-Term(Dimethyl); K6(Dimethyl)	1	0	1	1	5130	1.45548e+07	Light	Unique	1.13629	1.44037e+07	1.26761e+07	0.007	0.2614	19.72	6.33025	1	3	567.62	1700.85	1.09101	15.9468	9/138
Medium	xNGLGIR	2	1	H7C261	N-Term(Dimethyl); X1(I)	1	0	1	1	1506	1.3968e+07	Light	Unique	1.13637	1.3968e+07	1.22917e+07	0.019	0.3344	16.82	3.53548	0	2	385.748	770.489	0.379921	21.9955	4/60
High	sAAQAAAQTNSNAAGk	4	1	Q8NC51-4	N-Term(Dimet); K16(Dimet)	1	0	1	1	4830	7.57529e+06	Medium	Unique	1.13726	8.6151e+06	7.57529e+06	0	7.29e-05	96.66	1.03237e-07	0	2	762.915	1524.82	0.565354	12.2194	13/164
High	gGIVDEGALLR	2	1	Q5SZU1	N-Term(Dimethyl)	1	0	1	1	2574	4.51452e+06	Light	Unique	1.1375	4.51452e+06	3968804	0	0.007997	51.02	0.00291919	0	2	564.324	1127.64	-0.826939	32.846	7/82
High	tVTNAVVTVPAYFNDSQR	1	1	P11142	N-Term(Dimethyl)	1	0	1	1	6868	8.60189e+06	Light	Unique	1.13778	8.60189e+06	7.56026e+06	0.001	0.1098	23.38	3.24538	0	3	670.681	2010.03	-0.578622	38.3811	15/194
Medium	gYSFTTTAER	2	1	P60709	N-Term(Dimethyl)	1	0	1	1	9947	7.64728e+07	Light	Unique	1.1378	7.64728e+07	6.72111e+07	0.016	0.3213	18.96	3.53283	0	2	580.783	1160.56	0.643017	23.1856	7/84
High	aTAVMPDGQFk	1	1	Q06830	N-Term(Dimethyl); K11(Dimethyl)	1	0	1	1	10102	7.68245e+06	Light	Unique	1.13982	7.68245e+06	6.74008e+06	0	0.04903	27.58	0.683315	0	2	610.821	1220.63	-0.0953254	25.6842	5/94
High	nFILDQTNVSAAAQR	2	1	Q00839-2	N-Term(Dimethyl)	1	0	1	1	10596	6.07811e+06	Light	Unique	1.14031	6.07811e+06	5.33024e+06	0	0.001161	61.48	0.000430818	0	2	838.442	1675.88	-0.0805957	33.5172	11/150
High	fIEGcLENLGNNR	3	1	Q70CQ2-3	N-Term(Dimet); C5(Carbamidomethyl)	1	0	1	1	10490	3.40134e+06	Medium	Unique	1.1408	3.88025e+06	3.40134e+06	0	0.02948	34.84	0.173513	0	2	784.397	1567.79	1.57932	31.9004	17/114
High	yYVTIIDAPGHR	2	1	P68104	N-Term(Dimethyl)	1	0	1	1	6282	12947653	Light	Unique	1.14085	12947653	1.13491e+07	0	0.002206	50.92	0.00434687	0	3	478.258	1432.76	0.237196	30.6599	13/94
High	fSAVALck	1	1	P09936	N-Term(Dimet); C7(Carbamidomethyl); K8(Dimet)	1	0	1	1	5992	24461294	Medium	Unique	1.14228	2.79417e+07	24461294	0	0.04265	41.88	0.0174645	0	2	480.295	959.583	-0.73893	26.9492	7/56
High	gMkDDkEEEEDGTGSPQLNNR	3	1	P49407-2	N-Term(Dimethyl); K3(Dimethyl); K6(Dimethyl)	1	0	1	1	9549	8.87148e+06	Light	Unique	1.14263	8.87148e+06	7.76406e+06	0	0.002318	55.14	0.00248769	2	3	811.712	2433.12	0.207641	16.7948	12/218
High	lVLVGDGGTGk	3	1	P62826	N-Term(Dimethyl); K11(Dimethyl)	1	0	1	1	5873	2.59992e+07	Light	Unique	1.14312	2.59992e+07	2.2744e+07	0	0.01176	55.21	0.000830234	0	2	536.324	1071.64	-0.0995025	25.3897	10/86
High	lGIHEDSTNR	1	1	P08238	N-Term(Dimethyl)	1	0	1	1	804	1.29872e+07	Light	Unique	1.14328	1.29872e+07	1.13595e+07	0.003	0.1947	38.35	0.0476012	0	3	390.535	1169.59	-0.047709	15.2111	6/80
High	sTAGDTHLGGEDFDNR	1	1	P11142	N-Term(Dimethyl)	1	0	1	1	9823	2.88119e+07	Light	Unique	1.14344	2.88119e+07	2.51975e+07	0	0.03005	35.25	0.118505	0	3	573.924	1719.76	0.834227	21.12	15/148
High	gMkDDkEEEEDGTGSPQLNNR	3	1	P49407-2	N-Term(Dimethyl); K3(Dimethyl); K6(Dimethyl)	1	0	1	1	996	1.90705e+07	Light	Unique	1.1441	1.88744e+07	1.64971e+07	0	0.000215	75.19	2.50765e-05	2	3	811.713	2433.12	1.33647	16.9519	11/218
High	vIISAPSADAPMFVMGVNHEk	1	1	P04406	N-Term(Dimet); K21(Dimet)	1	0	1	1	11084	6.55703e+06	Medium	Unique	1.14506	7.19275e+06	6281525	0	0.002543	49.44	0.00689061	0	3	759.747	2277.23	2.33087	41.1993	19/198
Medium	aDDLGkGGNEESTk	2	1	H7BYH4	N-Term(Dimethyl); K6(Dimethyl); K14(Dimethyl)	1	0	1	2	9141	3.58968e+06	Light	Unique	1.14612	3485939	3.0415e+06	0.044	0.4602	9.52	55.4578	1	3	502.254	1504.75	-1.96341	10.5722	5/142
High	vVDLMAHMASkE	1	1	P04406	N-Term(Dimethyl); K11(Dimethyl)	1	0	1	1	2193	5.98373e+06	Light	Unique	1.1465	5.98373e+06	5.21913e+06	0.002	0.1752	27.05	0.953765	1	3	462.908	1386.71	-1.04265	28.8351	8/106
High	sTELLIR	9	2	P68431;K7EK07	N-Term(Dimet)	1	0	1	1	10083	4.73429e+07	Medium	Not Unique	1.14674	5.42898e+07	4.73429e+07	0.004	0.2178	35.42	0.0609323	0	2	432.279	863.55	0.0996544	25.3459	6/52
High	sDFQVNLNNASR	34	1	H0YC95	N-Term(Dimet)	1	0	1	1	6087	7.5713e+06	Medium	Unique	1.14684	8.68306e+06	7.5713e+06	0	0.0004484	82.7	2.64059e-06	0	2	698.86	1396.71	0.131281	28.1619	10/124
High	fGEVVDcTIk	13	2	D6RAF8;D6R9P3	N-Term(Dimethyl); C7(Carbamidomethyl); K10(Dimethyl)	1	0	1	1	2187	1.06573e+07	Light	Not Unique	1.14703	1.02851e+07	8.9667e+06	0.001	0.1257	26.21	1.01979	0	2	612.321	1223.63	0.387193	28.7942	7/82
High	aILFVPR	7	1	P07900	N-Term(Dimethyl)	1	0	1	1	2727	5.52198e+06	Light	Unique	1.14731	5.52198e+06	4.81299e+06	0	0.07427	30.94	0.179559	0	2	422.276	843.546	0.531714	34.9722	6/50
High	vVLVLAGR	2	1	K7ERY7	N-Term(Dimethyl)	1	0	1	1	10348	4.02434e+06	Light	Unique	1.14731	4.02434e+06	3.50762e+06	0	0.03798	48.65	0.00159793	0	2	427.795	854.582	0.22673	29.7303	7/58
High	aVTEQGHELSNEER	2	1	P31946-2	N-Term(Dimet)	1	0	1	1	872	4.04501e+06	Medium	Unique	1.14759	4.642e+06	4.04501e+06	0	0.00502	67.26	0.000106388	0	2	815.903	1630.8	0.639522	15.7527	10/142
Medium	aLLLLcGEDD	3	1	D6RBL5	N-Term(Dimet); C6(Carbamidomethyl)	1	0	1	1	7216	3.26789e+06	Medium	Unique	1.14902	3.75489e+06	3.26789e+06	0.027	0.3732	35.7	0.0946074	0	2	575.802	1150.6	0.395435	43.7887	5/78
High	aALEALGScLNNk	3	1	P34897-3	N-Term(Dimethyl); C9(Carbamidomethyl); K13(Dimethyl)	1	0	1	1	10430	9489801	Light	Unique	1.14964	9489801	8.25462e+06	0	0.009057	66.46	0.000115661	0	2	708.879	1416.75	-0.316971	30.999	17/108
High	sAAQAAAQTNSNAAGk	4	1	Q8NC51-4	N-Term(Dimethyl); K16(Dimethyl)	1	0	1	1	9159	4.73426e+06	Light	Unique	1.14973	4.73426e+06	4.11772e+06	0	0.01507	41.74	0.0348708	0	2	758.891	1516.77	1.88445	10.9337	6/164
High	qVPGGGGGGGSGGGGGSGGGGSGGGR	5	1	K7EN53	N-Term(Dimet)	1	0	1	1	296	1.73198e+06	Medium	Unique	1.15008	1.99192e+06	1.73198e+06	0	0.009451	24.61	1.98171	0	3	625.958	1875.86	0.654321	10.2338	19/272
High	eVLMcGNNNccR	3	1	Q9Y6K1-2	N-Term(Dimethyl); C5(Carbamidomethyl); C10(Carbamidomethyl); C11(Carbamidomethyl)	1	0	1	1	1217	2.25784e+07	Light	Unique	1.15015	2.25784e+07	1.96307e+07	0	0.009927	56.1	0.000514875	0	2	777.818	1554.63	0.801966	19.1208	7/98
High	lGGSAVISLEGkPL	3	1	G3V1A4	N-Term(Dimethyl); K12(Dimethyl)	1	0	1	1	6910	1.42901e+07	Light	Unique	1.15098	1.42901e+07	1.24155e+07	0	0.02997	37	0.0545904	0	2	698.925	1396.84	0.553516	38.9501	15/116
High	dNLTLWTSDMQGDGEEQNkEALQDVEDENQ	2	1	P62258-2	N-Term(Dimethyl); K19(Dimethyl)	1	0	1	1	3315	2.72327e+08	Light	Unique	1.15105	271392996	235778066	0	0.0002499	101.96	5.64901e-08	1	3	1169.85	3507.54	1.59563	44.4485	33/342
High	tIkDLQEEVSNLYNNIR	2	1	O94874-2	N-Term(Dimet); K3(Dimet)	1	0	1	1	3366	17136011	Medium	Unique	1.1519	1.97389e+07	17136011	0	0.002646	56.19	0.00109723	1	3	705.063	2113.17	0.370298	45.6059	11/174
High	gFAFVTFDDHDTVDkIVVQk	2	1	P51991-2	N-Term(Dimethyl); K15(Dimethyl); K20(Dimethyl)	1	0	1	1	3223	8.03334e+06	Light	Unique	1.15216	8.03334e+06	6.97239e+06	0	0.006624	36.54	0.142619	1	4	592.067	2365.25	1.07784	42.3868	19/178
Medium	lkDDEVAQLkk	1	1	P07195	N-Term(Dimet); K2(Dimet); K10(Dimet); K11(Dimet)	1	0	1	1	1192	3.20428e+06	Medium	Unique	1.15299	3.69452e+06	3.20428e+06	0.015	0.3135	10.23	4.1351	2	4	354.495	1414.96	0.110814	18.8174	6/102
High	nLQYYDISAk	3	1	P62826	N-Term(Dimethyl); K10(Dimethyl)	1	0	1	1	6226	11351026	Light	Unique	1.15322	11351026	9.84287e+06	0	0.02737	36.74	0.0917144	0	2	635.838	1270.67	0.265309	29.9576	6/94
High	sTELLIR	9	2	P68431;K7EK07	N-Term(Dimet)	1	0	1	1	1853	8.30576e+07	Medium	Not Unique	1.1535	9.58072e+07	8.30576e+07	0.004	0.2125	44.03	0.00839956	0	2	432.278	863.549	-0.819178	25.386	6/52
Medium	lITPAVVSER	1	1	P62851	N-Term(Dimet)	1	0	1	1	6094	8.71988e+06	Medium	Unique	1.15428	10065220	8.71988e+06	0.046	0.4733	19.3	3.16576	0	2	558.85	1116.69	0.550315	28.2439	7/84
High	tAFDDAIAELDtLNEDSYkDSTLIMQLLR	1	1	P61981	N-Term(Dimethyl); T12(Phospho); K19(Dimethyl)	1	0	1	1	12110	314455	Light	Unique	1.1545	314455	272374	0.001	0.1455	27.66	1.64171	1	3	1146.55	3437.64	-0.0665095	63.0765	17/296
High	vFDkDGNGYISAAELR	4	1	P62158	N-Term(Dimet); K4(Dimet)	1	0	1	1	2405	2.69932e+07	Medium	Unique	1.15514	3.1181e+07	2.69932e+07	0	0.01878	42.19	0.0335252	1	3	607	1818.99	0.767043	30.9872	7/166
Medium	lITPAVVSER	1	1	P62851	N-Term(Dimet)	1	0	1	1	2108	1.20045e+07	Medium	Unique	1.15526	1.38683e+07	1.20045e+07	0.021	0.3482	21.77	1.80089	0	2	558.85	1116.69	0.113059	27.9537	5/84
High	lGGSAVISLEGkPL	3	1	G3V1A4	N-Term(Dimethyl); K12(Dimethyl)	1	0	1	1	10922	2.0395e+07	Light	Unique	1.15565	2.0395e+07	17648020	0	0.003535	54.77	0.000952433	0	2	698.924	1396.84	-0.232997	38.6136	12/116
Medium	lIVENLSSR	8	1	B4DJK0	N-Term(Dimethyl)	1	0	1	1	2010	7.3772e+06	Light	Unique	1.15633	7.3772e+06	6.37984e+06	0.012	0.295	18.87	4.00634	0	2	529.814	1058.62	0.508188	26.9176	7/80
High	vQQTVQDLFGR	1	1	P38646	N-Term(Dimet)	1	0	1	1	6472	1.07683e+07	Medium	Unique	1.15654	1.2454e+07	1.07683e+07	0	0.05651	22.88	2.33991	0	2	661.872	1322.74	0.61538	33.0712	8/104
High	lLGGVTIAQGGVLPNIQAVLLPk	2	1	Q96QV6	N-Term(Dimet); K23(Dimet)	1	0	1	1	11867	4.92575e+06	Medium	Unique	1.15694	5.69879e+06	4.92575e+06	0	0.02642	26.9	0.0282781	0	3	779.169	2335.49	0.168236	57.2226	9/204
High	vIHDNFGIVEGLMTTVHAITATQk	1	1	P04406	N-Term(Dimethyl); K24(Dimethyl)	1	0	1	1	11869	1.69042e+07	Light	Unique	1.15777	1.69042e+07	1.46007e+07	0	7.792e-05	66.17	0.00013378	0	4	663.611	2651.42	-0.423096	57.2802	22/258
High	tVIIEQSWGSPk	1	1	P10809	N-Term(Dimethyl); K12(Dimethyl)	1	0	1	1	10510	1.83408e+07	Light	Unique	1.15808	1.83408e+07	1.58373e+07	0	0.008148	57.99	0.000791573	0	2	700.893	1400.78	-0.320964	32.214	9/118
High	iALTDNALIAR	2	1	A8MUD9	N-Term(Dimethyl)	1	0	1	1	6576	6.76592e+06	Light	Unique	1.15833	6.76592e+06	5.84112e+06	0	0.05802	35.12	0.104741	0	2	599.861	1198.72	-0.0681313	34.4399	8/92
High	mSVQPTVSLGGFEITPPVVLR	3	1	P06748-2	N-Term(Dimethyl)	1	0	1	1	7746	1.24494e+07	Light	Unique	1.15876	1.24494e+07	1.07437e+07	0	0.002815	50.01	0.00466026	0	2	1128.13	2255.24	-1.10362	53.8343	12/220
High	yFQINQDEEEEEDED	2	1	K7ERI7	N-Term(Dimethyl)	1	0	1	1	2360	8.472e+07	Light	Unique	1.15936	8.472e+07	73075149	0	0.00411	59.88	0.000227963	0	2	980.387	1959.77	2.32043	30.6119	10/134
High	sLDLFNcEVTNLNDYR	3	1	Q5T6W8	N-Term(Dimethyl); C7(Carbamidomethyl)	1	0	1	1	7373	1.63284e+07	Light	Unique	1.15952	1.54099e+07	1.32899e+07	0	0.0003185	98.37	9.60094e-08	0	2	1000.98	2000.94	2.98667	46.43	25/166
Medium	rRPSSNLNNNVR	2	1	Q9NW75-2	N-Term(Dimethyl)	1	0	1	1	9078	2.18852e+06	Light	Unique	1.16058	2.18852e+06	1.88571e+06	0.012	0.2943	11.17	35.843	1	3	485.603	1454.79	0.552914	9.61097	5/112
High	aLIEVLQPLIAEHQAR	2	1	P23381-2	N-Term(Dimethyl)	1	0	1	1	11274	4.78046e+06	Light	Unique	1.16063	4.78046e+06	4.11886e+06	0	0.001377	53.07	0.00165682	0	3	610.36	1829.06	0.230822	44.6521	17/154
Medium	hLQLAIR	11	3	Q96QV6;Q96KK5;P0C0S5	N-Term(Dimet)	1	0	1	1	9914	6.12577e+07	Medium	Not Unique	1.161	71120330	6.12577e+07	0.042	0.4514	27.4	0.355752	0	2	441.795	882.583	0.98247	22.6272	6/58
High	lTPEEkNDVSENNR	2	1	Q99549	N-Term(Dimet); K6(Dimet)	1	0	1	1	836	1.70871e+07	Medium	Unique	1.16121	1.98418e+07	1.70871e+07	0.001	0.1391	16.37	14.0539	1	3	570.303	1708.9	0.132032	15.4207	7/138
High	tIQFVDWcPTGFk	2	1	G3V1U9	N-Term(Dimet); C8(Carbamidomethyl); K13(Dimet)	1	0	1	1	7359	2.74686e+07	Medium	Unique	1.16196	3.14755e+07	2.70883e+07	0	0.004253	67.3	0.000109742	0	2	831.944	1662.88	0.436353	46.1668	8/134
High	gDLEQLTSLLQNNVNVNAQNGFGR	1	1	P42773	N-Term(Dimet)	1	0	1	1	7651	3.65309e+07	Medium	Unique	1.16274	3.95497e+07	34014202	0	0.0006801	52.33	0.00438212	0	3	878.459	2633.36	1.70682	51.7975	19/234
High	vVLPIEAPIR	1	1	P00403	N-Term(Dimet)	1	0	1	1	6869	4.266e+06	Medium	Unique	1.16304	4.3453e+06	3.73617e+06	0	0.02998	45.31	0.00345233	0	2	569.879	1138.75	0.753089	38.4374	8/72
High	kGDVEGSQSQDEGEGSGESER	1	1	Q9UQE7	N-Term(Dimet); K1(Dimet)	1	0	1	1	4822	5.49147e+06	Medium	Unique	1.16358	6.38976e+06	5.49147e+06	0	0.002839	45.35	0.0200179	1	2	1116.01	2231.01	-0.1091	12.1061	10/234
High	vIISAPSADAPMFVMGVNHEk	1	1	P04406	N-Term(Dimet); K21(Dimet)	1	0	1	1	7068	6.72549e+06	Medium	Unique	1.16372	7.82656e+06	6.72549e+06	0	0.003878	38.11	0.0916104	0	3	759.748	2277.23	2.89372	41.4032	12/198
High	yGVSGYPTLk	2	1	G5EA52	N-Term(Dimethyl); K10(Dimethyl)	1	0	1	1	6134	6.6946e+06	Light	Unique	1.16396	6.43163e+06	5525627	0.002	0.1532	22.12	2.15553	0	2	570.819	1140.63	0.0799396	28.7634	6/80
High	lVINGNPITIFQERDPSk	1	1	P04406	N-Term(Dimet); K18(Dimet)	1	0	1	1	7122	2.9545e+07	Medium	Unique	1.16439	3.4402e+07	2.9545e+07	0.002	0.1543	23.68	0.955877	1	3	702.413	2105.22	1.87446	42.1753	16/180
High	dWDkESDGPDDSRPESASDSDT	1	1	Q9Y3B9	N-Term(Dimethyl); K4(Dimethyl)	1	0	1	1	1498	2.32954e+07	Light	Unique	1.16469	2.29438e+07	1.96995e+07	0	0.03941	40.14	0.0440857	1	3	823.006	2467	0.626947	21.9312	12/228
High	qNLLQAAGNVGQASGELLQQIGESDTDPHFQDALMQLAk	2	1	Q5TCU6	N-Term(Dimethyl); K39(Dimethyl)	1	0	1	1	8140	2.28899e+07	Light	Unique	1.16474	2.28899e+07	1.96524e+07	0	0.001462	74.9	1.96939e-05	0	4	1048.79	4192.12	6.09873	62.9284	29/416
High	iITLTGPTNAIFk	1	1	Q15365	N-Term(Dimethyl); K13(Dimethyl)	1	0	1	1	11131	7.53693e+06	Light	Unique	1.16567	7.03198e+06	6.03254e+06	0.001	0.1459	38.19	0.0362347	0	2	722.943	1444.88	1.46926	41.9771	14/114
High	vGWEQLLTTIAR	13	1	H0YJ11	N-Term(Dimethyl)	1	0	1	1	7737	1.90555e+06	Light	Unique	1.16612	1.90555e+06	1.63409e+06	0	0.05452	32.56	0.224263	0	2	707.907	1414.81	0.348056	53.6097	6/112
High	kkASSSDSEDSSEEEEEVQGPPAk	3	1	Q14978	N-Term(Dimethyl); K1(Dimethyl); K2(Dimethyl); K24(Dimethyl)	1	0	1	1	9477	7.92758e+06	Light	Unique	1.16629	7.78513e+06	6.67512e+06	0	0.07457	44.28	0.0359197	2	3	888.092	2662.26	1.11036	15.7244	14/256
Medium	dTESSSENTTDNNSASNPGSEk	2	1	Q9UPQ9-1	N-Term(Dimethyl); K22(Dimethyl)	1	0	1	1	550	4.39902e+06	Light	Unique	1.16633	4.39902e+06	3.77168e+06	0.037	0.4329	14.03	19.4441	0	3	776.331	2326.98	1.06021	12.6788	8/236
High	vLIAAHGNSLR	2	1	P15259	N-Term(Dimethyl)	1	0	1	1	9760	6.38703e+06	Light	Unique	1.16699	6.38703e+06	5.4731e+06	0	0.05969	39.85	0.038559	0	3	393.572	1178.7	0.105519	20.1242	9/86
High	lScFAQTVSPAEk	2	1	J3KNT0	N-Term(Dimet); C3(Carbamidomethyl); K13(Dimet)	1	0	1	1	2034	8.44169e+06	Medium	Unique	1.16701	9.85156e+06	8.44169e+06	0	0.01517	60.81	0.000421025	0	2	751.414	1501.82	2.15791	27.1335	9/130
High	dNLTLWTSDMQGDGEEQNkEALQDVEDENQ	2	1	P62258-2	N-Term(Dimethyl); K19(Dimethyl)	1	0	1	1	7269	1.94319e+08	Light	Unique	1.16733	193145769	165459028	0	0.000154	103.12	4.3273e-08	1	3	1169.85	3507.54	1.38682	44.6389	25/342
High	yFQINQDEEEEEDED	2	1	K7ERI7	N-Term(Dimethyl)	1	0	1	1	10404	4.45816e+07	Light	Unique	1.16761	4.45816e+07	3.81819e+07	0	0.005013	55.25	0.000659471	0	2	980.387	1959.77	2.38272	30.6308	8/134
Medium	iEEEEQEPEPPEPFEYIDD	2	1	Q99460-2	N-Term(Dimet)	1	0	1	1	7307	1.48345e+07	Medium	Unique	1.16764	1.65561e+07	1.41791e+07	0.04	0.4388	16.64	13.6327	0	2	1183.52	2366.04	-0.0467546	45.344	8/178
High	sLDLFNcEVTNLNDYR	3	1	Q5T6W8	N-Term(Dimethyl); C7(Carbamidomethyl)	1	0	1	1	3419	1.75934e+07	Light	Unique	1.16792	1.75934e+07	1.50639e+07	0	6.233e-05	81.78	4.2307e-06	0	2	1000.97	2000.94	0.241388	46.4577	21/166
High	hTGPGILSMANAGPNTNGSQFFIcTAk	1	1	P62937	N-Term(Dimet); C24(Carbamidomethyl); K27(Dimet)	1	0	1	1	11100	3.91027e+07	Medium	Unique	1.16922	4.57198e+07	3.91027e+07	0	0.0003686	89.62	8.85977e-07	0	3	952.487	2855.45	1.36815	41.4545	24/286
High	vLIAAHGNSLR	2	1	P15259	N-Term(Dimet)	1	0	1	1	1337	1.38793e+07	Medium	Unique	1.17013	1.62406e+07	1.38793e+07	0	0.07148	42.83	0.0154274	0	3	394.913	1182.73	0.267558	20.293	8/86
High	fLPLFDR	2	1	B8ZZL8	N-Term(Dimethyl)	1	0	1	1	7100	9.16422e+06	Light	Unique	1.17113	9.16422e+06	7.82512e+06	0.003	0.1924	28.25	0.438846	0	2	468.271	935.535	0.12878	41.8362	5/48
High	aAPFSLEYR	2	1	Q15181	N-Term(Dimethyl)	1	0	1	1	10505	3589883	Light	Unique	1.17173	3589883	3.06375e+06	0.003	0.1902	33.85	0.163335	0	2	541.288	1081.57	1.20753	32.1375	8/68
High	aLMLQGVDLLADAVAVTMGPk	1	1	P10809	N-Term(Dimethyl); K21(Dimethyl)	1	0	1	1	8444	2.65634e+06	Light	Unique	1.17248	2.65634e+06	2.26558e+06	0	0.002446	45.22	0.0150725	0	3	723.74	2169.21	1.52095	69.6623	18/210
High	akQEPEVNGGSGDAVPSGNEVSENMEEEAENQAESR	6	1	H0YF33	N-Term(Dimethyl); K2(Dimethyl)	1	0	1	1	10537	80329904	Light	Unique	1.17317	80329904	68472645	0	0.000267	83.4	4.17939e-06	1	3	1277.57	3830.7	2.26434	32.6145	22/410
High	tVLIMELINNVAk	1	1	P06576	N-Term(Dimethyl); K13(Dimethyl)	1	0	1	1	3816	3.20987e+06	Light	Unique	1.1746	2.83179e+06	2.41084e+06	0	0.005172	80.37	2.66592e-06	0	2	757.456	1513.9	0.953048	57.5237	10/114
High	lVINGNPITIFQERDPSk	1	1	P04406	N-Term(Dimet); K18(Dimet)	1	0	1	1	11126	2.85256e+07	Medium	Unique	1.17517	3.35224e+07	2.85256e+07	0	0.09319	14.23	9.22031	1	3	702.411	2105.22	-0.821821	41.9056	16/180
High	sIQFVDWcPTGFk	1	1	P68363	N-Term(Dimet); C8(Carbamidomethyl); K13(Dimet)	1	0	1	1	11333	1.74643e+07	Medium	Unique	1.17699	2.05553e+07	1.74643e+07	0	0.003528	63.3	0.000275356	0	2	824.936	1648.86	0.307158	45.7857	8/134
High	iIAPPERk	2	1	P60709	N-Term(Dimethyl); K8(Dimethyl)	1	0	1	1	5115	1.37051e+07	Light	Unique	1.17785	1.35868e+07	1.15352e+07	0.001	0.1065	47.3	0.0042679	1	2	490.319	979.63	0.435223	15.748	7/58
High	yISPDQLADLYk	1	1	P06733	N-Term(Dimet); K12(Dimet)	1	0	1	1	3054	7.61309e+06	Medium	Unique	1.17848	7.59693e+06	6446406	0.008	0.2751	13.06	21.3419	0	2	745.424	1489.84	1.4194	39.7506	4/112
High	nVTELNEPLSNEER	1	1	P61981	N-Term(Dimethyl)	1	0	1	1	6104	7.34637e+06	Light	Unique	1.17895	7.34637e+06	6.23128e+06	0	0.03771	45.22	0.0168025	0	2	836.414	1671.82	1.04481	28.3818	10/150
High	lTFScLGGSDNFk	2	1	B4DP11	N-Term(Dimet); C5(Carbamidomethyl); K13(Dimet)	1	0	1	1	10836	8.37591e+06	Medium	Unique	1.17936	9.87824e+06	8.37591e+06	0	0.01159	76.67	1.15174e-05	0	2	755.397	1509.79	0.23918	37.2284	8/116
High	dSTLIMQLLR	10	7	P31946-2;P62258-2;Q04917;P61981;P31947-2;P27348;P63104	N-Term(Dimethyl)	1	0	1	1	7647	1.79445e+06	Light	Not Unique	1.18013	1.79445e+06	1.52056e+06	0	0.004484	71.35	2.88476e-05	0	2	609.35	1217.69	1.02468	51.8159	9/82
High	eVDEQMLNVQNk	4	2	Q9BVA1;P07437	N-Term(Dimethyl); K12(Dimethyl)	1	0	1	1	10208	15849134	Light	Not Unique	1.18079	7.97676e+06	6.75547e+06	0	0.001633	76.37	1.23769e-05	0	2	751.88	1502.75	-0.0749602	27.4834	8/108
High	sTELLIR	9	2	P68431;K7EK07	N-Term(Dimet)	1	0	1	1	5907	5.75512e+07	Medium	Not Unique	1.18215	6.80342e+07	5.75512e+07	0	0.05793	48.05	0.00332543	0	2	432.279	863.55	-0.0417043	25.8445	6/52
High	vFDkDGNGYISAAELR	4	1	P62158	N-Term(Dimet); K4(Dimet)	1	0	1	1	6333	1.47764e+07	Medium	Unique	1.18381	1.74925e+07	1.47764e+07	0	0.003371	43.72	0.0241014	1	3	606.999	1818.98	0.0623979	31.3122	17/166
High	lAAVDATVNQVLASR	5	1	Q15084	N-Term(Dimet)	1	0	1	1	11024	6.73329e+06	Medium	Unique	1.18559	7.98292e+06	6.73329e+06	0	0.0001205	94.14	1.4519e-07	0	2	780.457	1559.91	0.876706	40.2983	11/142
High	lSDGVAVLk	1	1	P10809	N-Term(Dimethyl); K9(Dimethyl)	1	0	1	1	10135	1.35747e+07	Light	Unique	1.18595	1.35747e+07	1.14463e+07	0	0.041	51.23	0.00154287	0	2	479.303	957.598	0.496002	26.3072	6/66
High	aLGQNPTNAEVLk	10	1	F8VPF3	N-Term(Dimethyl); K13(Dimethyl)	1	0	1	1	10098	3.60403e+06	Light	Unique	1.18813	3.60403e+06	3.03335e+06	0	0.0588	29.41	0.477393	0	2	705.902	1410.8	0.635674	25.5779	5/120
High	gDLGIEIPAEk	2	1	P14618	N-Term(Dimet); K11(Dimet)	1	0	1	1	2605	5.46045e+06	Medium	Unique	1.18877	6.49121e+06	5.46045e+06	0	0.03634	52.23	0.00191282	0	2	603.365	1205.72	-0.396163	33.2461	9/96
High	tGAAPIIDVVR	4	1	E9PJD9	N-Term(Dimet)	1	0	1	1	6450	8.13269e+06	Medium	Unique	1.18921	9.67148e+06	8.13269e+06	0	0.03027	54.98	0.000823605	0	2	572.355	1143.7	0.177126	32.7774	9/94
High	tPMGLLLEALGQEQEAGS	2	1	O60831	N-Term(Dimethyl)	1	0	1	1	3795	1.25812e+07	Light	Unique	1.18965	1.25812e+07	1.05755e+07	0	0.01454	55.49	0.00200453	0	3	624.652	1871.94	-0.435397	56.6404	10/174
High	gSYGDLGGPIITTQVTIPk	4	1	Q5T6W5	N-Term(Dimet); K19(Dimet)	1	0	1	1	7113	5.99905e+06	Medium	Unique	1.1902	6.90493e+06	5.80148e+06	0	9.844e-05	70.44	2.56591e-05	0	2	991.079	1981.15	2.96371	42.0572	15/182
High	tFcQLILDPIFk	1	1	P13639	N-Term(Dimethyl); C3(Carbamidomethyl); K12(Dimethyl)	1	0	1	1	7616	5947800	Light	Unique	1.19159	5947800	4.99149e+06	0	0.03018	41.64	0.0346617	0	2	775.936	1550.86	-0.554458	50.9931	13/118
High	qHGEQLGGGGSGGGGYNNSk	10	1	E9PMX1	N-Term(Dimet); K20(Dimet)	1	0	1	1	549	9.40221e+06	Medium	Unique	1.19203	1.12077e+07	9.40221e+06	0	1.445e-06	86.02	1.775e-06	0	3	642.317	1924.94	0.102035	12.6728	21/220
High	aTAVMPDGQFk	1	1	Q06830	N-Term(Dimethyl); K11(Dimethyl)	1	0	1	1	1895	1.51033e+07	Light	Unique	1.19229	1.51033e+07	1.26675e+07	0	0.05458	32.03	0.217404	0	2	610.821	1220.63	0.404703	25.8041	5/94
High	eDEkGDDVDDPENQNSALADTDASGGLTk	3	1	Q02952-3	N-Term(Dimet); K4(Dimet); K29(Dimet)	1	0	1	1	10212	6.95323e+06	Medium	Unique	1.19422	8.3037e+06	6.95323e+06	0	0.004339	34.98	0.311318	1	3	1034.83	3102.46	0.0274721	27.5358	20/328
High	lAADEDDDDDDEEDDDEDDDDDDFDDEEAEEkAPVk	3	1	P06748-2	N-Term(Dimet); K32(Dimet); K36(Dimet)	1	0	1	1	6274	5.17981e+08	Medium	Unique	1.19543	619208286	5.17981e+08	0	1.127e-07	211.29	3.10285e-19	1	3	1405.55	4214.63	1.10842	30.5425	26/342
High	skLTFScLGGSDNFk	2	1	B4DP11	N-Term(Dimethyl); K2(Dimethyl); C7(Carbamidomethyl); K15(Dimethyl)	1	0	1	1	2517	6.24186e+06	Light	Unique	1.19557	4.77667e+06	3.9953e+06	0	0.02962	24.45	2.3513	1	3	582.303	1744.9	0.902994	32.1666	8/160
Medium	nIIHGSDSVk	2	1	P22392-2	N-Term(Dimethyl); K10(Dimethyl)	1	0	1	1	5127	8.02697e+06	Light	Unique	1.19584	8.02697e+06	6.71241e+06	0.023	0.3526	19.51	3.6169	0	2	563.317	1125.63	1.06403	15.8786	6/94
High	kFVEEEDDDEEEEEENLDDQDEQGNLk	2	1	Q7KZ85-3	N-Term(Dimethyl); K1(Dimethyl); K27(Dimethyl)	1	0	1	1	10318	1.06604e+07	Light	Unique	1.19641	1.06604e+07	8.9103e+06	0	0.0006753	60.28	0.000732986	1	3	1118.48	3353.42	0.857258	29.2429	12/296
High	vIAALLQTMEDQGNQR	4	1	O00410-2	N-Term(Dimethyl)	1	0	1	1	11044	2.9021e+06	Light	Unique	1.19746	2.37957e+06	1.98718e+06	0	0.05766	33	0.334943	0	3	605.653	1814.94	1.02321	40.6209	15/144
High	lLAEPVPGIk	5	1	F8VZ29	N-Term(Dimethyl); K10(Dimethyl)	1	0	1	1	2451	7.388e+06	Light	Unique	1.1998	7.388e+06	6157713	0	0.09198	36.23	0.0365686	0	2	546.855	1092.7	0.478967	31.4191	6/72
High	iTVTFNINNSIPPTFDGEEEPSQGQk	3	1	Q07021	N-Term(Dimethyl); K26(Dimethyl)	1	0	1	1	7313	1.74106e+07	Light	Unique	1.20083	1.74106e+07	14498873	0.001	0.11	12.81	45.3517	0	3	973.486	2918.44	0.354635	45.3955	17/280
High	akQEPEVNGGSGDAVPSGNEVSENMEEEAENQAESR	6	1	H0YF33	N-Term(Dimet); K2(Dimet)	1	0	1	1	6465	6.6951e+07	Medium	Unique	1.20221	8.04894e+07	6.6951e+07	0	4.092e-05	94.05	3.84243e-07	1	3	1280.25	3838.74	1.16718	32.967	31/410
High	gPAVGIDLGTTYScVGVFQHGk	1	1	P11142	N-Term(Dimet); C14(Carbamidomethyl); K22(Dimet)	1	0	1	1	6999	1.95158e+07	Medium	Unique	1.2025	2.34678e+07	1.95158e+07	0	0.000269	50.79	0.0058391	0	3	776.414	2327.23	-1.14812	40.4455	23/186
High	tVTAMDVVYALkR	1	1	P62805	N-Term(Dimethyl); K12(Dimethyl)	1	0	1	1	11049	1.50241e+07	Light	Unique	1.20279	1.50241e+07	1.24911e+07	0.001	0.1201	31.31	0.309303	1	3	508.293	1522.87	-0.21138	40.7115	9/108
High	qFLSETEk	1	1	P09936	N-Term(Dimet); K8(Dimet)	1	0	1	1	9770	2.57569e+06	Medium	Unique	1.2053	3.10449e+06	2.57569e+06	0.002	0.1573	28.23	0.461089	0	2	523.304	1045.6	0.00458946	20.2815	6/76
High	lLIHQSLAGGIIGVk	4	1	Q5T6W5	N-Term(Dimethyl); K15(Dimethyl)	1	0	1	1	6755	3.18795e+06	Light	Unique	1.20667	2.57714e+06	2.13574e+06	0	0.04627	44.57	0.0036555	0	3	525.671	1575	-0.736025	36.8175	10/132
High	tGAAPIIDVVR	4	1	E9PJD9	N-Term(Dimethyl)	1	0	1	1	10519	9.00166e+06	Light	Unique	1.2073	8.7745e+06	7.2679e+06	0	0.04154	49.62	0.00326286	0	2	570.343	1139.68	0.143107	32.3635	7/94
High	dQGSRHDSEQDNSDNNTIFVQGLGENVTIESVADYFk	2	1	P35637-2	N-Term(Dimethyl); K37(Dimethyl)	1	0	1	1	7764	51675453	Light	Unique	1.20837	5.12745e+07	4.24327e+07	0	0.0005569	53.09	0.0047542	1	4	1046.99	4184.94	2.5157	54.2459	17/424
High	sTSAPQMSPGSSDNQSSSPQPAQQk	6	1	Q14157-4	N-Term(Dimethyl); K25(Dimethyl)	1	0	1	1	9647	2.91764e+07	Light	Unique	1.20949	2.91764e+07	2.41229e+07	0	0.0004652	70.65	7.32275e-05	0	3	863.402	2588.19	0.552027	18.2553	15/264
High	vcENIPIVLcGNk	3	1	P62826	N-Term(Dimethyl); C2(Carbamidomethyl); C10(Carbamidomethyl); K13(Dimethyl)	1	0	1	1	6603	5.11742e+06	Light	Unique	1.2115	4.47635e+06	3.69489e+06	0	0.0133	43.64	0.0229146	0	2	786.419	1571.83	0.898496	34.8289	9/114
High	dYEEVGVDSVEGEGEEEGEEY	3	2	G3V1U9;P68363	N-Term(Dimet)	1	0	1	1	6887	2.8551e+07	Medium	Not Unique	1.21492	3.4687e+07	2.8551e+07	0	4.45e-05	116.52	9.49202e-10	0	2	1190.99	2380.97	2.30418	38.6638	14/200
Medium	nIIHGSDSVk	2	1	P22392-2	N-Term(Dimet); K10(Dimet)	1	0	1	1	822	8.32475e+06	Medium	Unique	1.21543	1.01182e+07	8.32475e+06	0.026	0.3664	34.86	0.118062	0	2	567.342	1133.68	0.157047	15.3121	5/94
Medium	tLVLLMGk	1	1	P07737	N-Term(Dimet); K8(Dimet)	1	0	1	1	2926	3.76993e+06	Medium	Unique	1.21605	3306110	2.71873e+06	0.03	0.4009	30.85	0.0659027	0	2	469.832	938.656	-0.167279	37.5487	6/56
High	hSQFIGYPITLYLEk	2	1	P08238	N-Term(Dimethyl); K15(Dimethyl)	1	0	1	1	11304	4.16945e+06	Light	Unique	1.21684	4.16945e+06	3.42645e+06	0	0.0614	22.95	2.87312	0	3	622.344	1865.02	-1.41002	45.2025	8/160
High	sSLVESDkEEQPDFLPRPTDGAASELSSIQNLNR	1	1	Q9NU22	N-Term(Dimet); K8(Dimet)	1	0	1	1	7126	1.25719e+07	Medium	Unique	1.21688	1.52985e+07	1.25719e+07	0	0.05164	18.22	8.94774	1	4	949.243	3793.95	4.00102	42.2504	17/370
Medium	tSYAQHQQVR	10	1	D6RAS7	N-Term(Dimethyl)	1	0	1	2	345	2.09542e+06	Light	Unique	1.2169	2.09542e+06	1.72193e+06	0.043	0.459	6.12	93.339	0	3	415.882	1245.63	-1.14649	10.733	6/84
High	dLTDYLMk	2	1	P60709	N-Term(Dimet); K8(Dimet)	1	0	1	1	7014	3.22858e+06	Medium	Unique	1.22032	3.93992e+06	3.22858e+06	0	0.08876	50.35	0.00333233	0	2	531.803	1062.6	-0.111686	40.7952	6/62
High	yDGIILPGk	2	1	P62913-2	N-Term(Dimethyl); K9(Dimethyl)	1	0	1	1	2465	8465104	Light	Unique	1.22044	8465104	6.93608e+06	0.002	0.171	38.19	0.0480981	0	2	516.31	1031.61	-1.68406	31.6014	8/64
Medium	dRPFFAGLVk	2	1	P22392-2	N-Term(Dimethyl); K10(Dimethyl)	1	0	1	1	6754	4.62888e+06	Light	Unique	1.22214	4.62888e+06	3.78751e+06	0.046	0.4725	8.46	54.1873	0	2	603.356	1205.7	0.28537	36.8118	7/88
High	qHGEQLGGGGSGGGGYNNSk	10	1	E9PMX1	N-Term(Dimethyl); K20(Dimethyl)	1	0	1	1	4941	8.22068e+06	Light	Unique	1.22391	8.13448e+06	6.64629e+06	0	0.0001307	64.27	0.00022123	0	3	639.634	1916.89	1.14385	13.5201	19/220
High	vIHDNFGIVEGLMTTVHAITATQk	1	1	P04406	N-Term(Dimethyl); K24(Dimethyl)	1	0	1	1	7895	1.11586e+07	Light	Unique	1.22411	1.09919e+07	8979502	0	0.000585	46.2	0.0123276	0	3	884.482	2651.43	3.51835	57.2377	29/258
High	qQQLQQQQQQGNk	2	1	E9PJP2	N-Term(Dimet); K13(Dimet)	1	0	1	1	4707	3.60702e+06	Medium	Unique	1.22522	4.27788e+06	3.49152e+06	0	0.006983	34.88	0.178912	0	3	549.972	1647.9	0.0522118	10.7059	10/122
High	nTGIIcTIGPASR	2	1	P14618	N-Term(Dimet); C6(Carbamidomethyl)	1	0	1	1	6192	1.05635e+07	Medium	Unique	1.2257	1.29477e+07	1.05635e+07	0	0.008071	52.4	0.00276844	0	2	696.383	1391.76	-1.82908	29.5359	9/140
High	dLQEEVSNLYNNIR	2	1	O94874-2	N-Term(Dimethyl)	1	0	1	1	3503	1.33064e+07	Light	Unique	1.22633	12905351	1.05236e+07	0	0.0001105	82.32	3.36766e-06	0	2	867.936	1734.86	-0.628105	47.9417	12/138
High	fTQAGSEVSALLGR	1	1	P06576	N-Term(Dimethyl)	1	0	1	1	10880	4.99632e+06	Light	Unique	1.22698	4.99632e+06	4.07204e+06	0	0.0294	26.56	1.15567	0	2	732.396	1463.78	-0.510869	37.8988	10/140
High	yHTINGHNAEVR	2	1	P22626-2	N-Term(Dimet)	1	0	1	1	536	2.28224e+06	Medium	Unique	1.22773	2.69183e+06	2.19253e+06	0.002	0.173	27.29	0.965665	0	4	361.442	1442.74	0.469363	12.5553	9/116
High	fcTGLTQIETLFk	1	1	P12277	N-Term(Dimet); C2(Carbamidomethyl); K13(Dimet)	1	0	1	1	11615	4.84848e+06	Medium	Unique	1.22786	5.66247e+06	4.61164e+06	0	0.02221	47.14	0.00899235	0	2	811.459	1621.91	0.0993342	51.4826	13/122
High	sQIHDIVLVGGSTR	1	1	P11142	N-Term(Dimethyl)	1	0	1	1	2107	10248046	Light	Unique	1.22855	10248046	8.34159e+06	0	0.04195	39.5	0.0476241	0	3	503.951	1509.84	-0.436544	27.9285	13/152
High	vYNVTQHAVGIVVNk	3	1	G3V1B3	N-Term(Dimet); K15(Dimet)	1	0	1	1	10323	5.08398e+06	Medium	Unique	1.22886	6.2475e+06	5.08398e+06	0.002	0.1535	13.06	12.2194	0	3	569.013	1705.02	-0.490551	29.3026	8/136
Medium	nPNGPYPYTLk	1	1	P14866	N-Term(Dimethyl); K11(Dimethyl)	1	0	1	1	6024	5.48521e+06	Light	Unique	1.23069	5.48521e+06	4.45701e+06	0.011	0.2905	18.6	6.24693	0	2	660.353	1319.7	-0.410065	27.3817	7/100
High	sPGSNSkVPEIEVTVEGPNNNNPQTSAVR	4	1	P78347-2	N-Term(Dimet); K7(Dimet)	1	0	1	1	10415	1.63841e+07	Medium	Unique	1.23181	1.86061e+07	1.51047e+07	0	0.001835	42.05	0.0406831	1	3	1029.21	3085.6	0.411021	30.7826	9/322
Medium	aAAAAPASEDEDDEDDEDDEDDDDDEEDDSEEEAMETTPAk	1	1	P19338	N-Term(Dimethyl); K41(Dimethyl)	1	0	1	1	2156	2.07926e+08	Light	Unique	1.23201	204720686	166167993	0.034	0.4222	7.01	45.9746	0	4	1126.41	4502.63	0.96414	28.4861	9/380
Medium	iTkLDQILLNGNNITMLVPGGEGPEV	2	1	Q9Y4Y9-2	N-Term(Dimethyl); K3(Dimethyl)	1	0	1	1	11778	1.13477e+07	Light	Unique	1.2325	1.13477e+07	9.20705e+06	0.028	0.3878	29.96	0.415156	1	3	931.18	2791.53	-0.823789	55.1011	12/266
High	tFIAIkPDGVQR	2	1	P22392-2	N-Term(Dimet); K6(Dimet)	1	0	1	1	2177	8.53026e+06	Medium	Unique	1.23288	10516769	8.53026e+06	0.002	0.1722	30.31	0.176445	0	2	704.942	1408.88	0.327412	28.6658	14/114
High	sSVPGVR	1	1	P08670	N-Term(Dimethyl)	1	0	1	1	791	1.91347e+07	Light	Unique	1.23386	1.85631e+07	1.50448e+07	0.005	0.2315	19.7	3.753	0	2	365.216	729.425	0.000414924	14.9788	5/50
High	iIVLGLLPR	2	1	J3KNE3	N-Term(Dimet)	1	0	1	1	7315	1.98253e+06	Medium	Unique	1.23448	2.44738e+06	1.98253e+06	0.002	0.1634	44.4	0.00165745	0	2	513.373	1025.74	0.189804	45.428	5/66
High	eGTAPSENGETkAEEAQkTESVDNEGE	1	1	Q15651	N-Term(Dimethyl); K12(Dimethyl); K18(Dimethyl)	1	0	1	1	1287	2.65779e+07	Light	Unique	1.2366	2.65779e+07	2.14927e+07	0	0.06292	34.14	0.323262	2	3	974.11	2920.32	-0.803129	19.799	18/292
High	gGGGGQDNGLEGLGNDSR	3	1	P08621-4	N-Term(Dimet)	1	0	1	1	1542	1.12178e+07	Medium	Unique	1.23745	1.38816e+07	1.12178e+07	0.003	0.1845	21.51	3.40339	0	3	564.601	1691.79	0.795982	22.3386	7/180
High	sSGPYGGGGQYFAkPR	2	1	P09651-2	N-Term(Dimethyl); K14(Dimethyl)	1	0	1	1	9950	2.56973e+07	Light	Unique	1.23781	2.56973e+07	2.07604e+07	0	0.003126	48.35	0.00909694	0	3	562.287	1684.85	0.525642	23.2616	16/134
High	gSYGDLGGPIITTQVTIPk	4	1	Q5T6W5	N-Term(Dimethyl); K19(Dimethyl)	1	0	1	1	11124	9.73825e+06	Light	Unique	1.23802	8.74649e+06	7.06491e+06	0	0.00395	54.2	0.00177282	0	2	987.053	1973.1	1.45097	41.8685	13/182
High	sLADELALVDVLEDkLk	1	1	P07195	N-Term(Dimethyl); K15(Dimethyl); K17(Dimethyl)	1	0	1	1	11892	805723	Light	Unique	1.23927	326962	263835	0	0.01906	24.72	0.989095	1	3	652.383	1955.13	1.37737	57.7729	20/158
High	vAAQNLIQNTNIDNGQk	3	1	B4DNQ6	N-Term(Dimethyl); K17(Dimethyl)	1	0	1	1	10307	2.98043e+07	Light	Unique	1.2399	2.98043e+07	24037637	0	0.0004505	55.76	0.00160577	0	3	633.009	1897.01	-0.296529	29.0887	10/160
Medium	eLAQQIQk	4	1	E7EQG2	N-Term(Dimethyl); K8(Dimethyl)	1	0	1	1	1022	3.84179e+06	Light	Unique	1.24164	3.84179e+06	3.09412e+06	0.015	0.3165	15.18	10.8568	0	2	507.304	1013.6	2.0822	17.2143	4/64
High	aTAVMPDGQFk	1	1	Q06830	N-Term(Dimethyl); K11(Dimethyl)	1	0	1	1	5928	1.21877e+07	Light	Unique	1.24389	1.17855e+07	9.4747e+06	0	0.0617	38.47	0.0499451	0	2	610.821	1220.63	0.304697	26.1495	5/94
High	iLLLGAGESGk	24	1	A2A2R6	N-Term(Dimethyl); K11(Dimethyl)	1	0	1	1	6464	3.55238e+06	Light	Unique	1.24469	3.55238e+06	2.85403e+06	0	0.0852	55.17	0.000672492	0	2	557.347	1113.69	-1.03996	32.9418	8/82
High	gLVGEIIk	2	1	P22392-2	N-Term(Dimethyl); K8(Dimethyl)	1	0	1	1	6369	7169052	Light	Unique	1.24667	7169052	5.75056e+06	0	0.05606	36.98	0.0345872	0	2	442.794	884.581	-0.472516	31.7571	7/56
High	lAADEDDDDDDEEDDDEDDDDDDFDDEEAEEkAPVk	3	1	P06748-2	N-Term(Dimethyl); K32(Dimethyl); K36(Dimethyl)	1	0	1	1	2308	306266349	Light	Unique	1.24715	290299340	232769883	0.004	0.2133	17.23	5.20678	1	4	1051.4	4202.56	2.37279	29.9608	20/342
High	hQQALEVVNNNEEk	2	1	Q0VDG4-2	N-Term(Dimethyl); K14(Dimethyl)	1	0	1	1	1123	1.25836e+07	Light	Unique	1.24739	10022950	8.03511e+06	0	0.07379	27.39	1.16738	0	3	569.96	1707.87	0.298619	18.1759	6/142
High	tDNAGDQHGGGGGGGGGAGAAGGGGGGENYDDPHkTPASPVVHIR	1	1	P14866	N-Term(Dimethyl); K35(Dimethyl)	1	0	1	1	9859	3.15327e+07	Light	Unique	1.24804	1.82142e+07	1.45943e+07	0	0.00153	40.26	0.0938263	1	5	819.779	4094.87	-0.45271	21.7592	14/512
High	aLIEVLQPLIAEHQAR	2	1	P23381-2	N-Term(Dimethyl)	1	0	1	1	7285	4.21456e+06	Light	Unique	1.2491	3.25629e+06	2.6069e+06	0	0.0002992	62.1	0.000212479	0	3	610.359	1829.06	-0.770267	44.8869	17/154
High	lGIHEDSQNR	2	1	P07900	N-Term(Dimethyl)	1	0	1	1	5061	6.35157e+06	Light	Unique	1.24935	6.35157e+06	5.08388e+06	0	0.05606	31.89	0.283125	0	3	399.539	1196.6	0.102023	15.0506	6/80
Medium	sELLPAGWNNNk	4	1	Q5QPM9	N-Term(Dimet); K12(Dimet)	1	0	1	1	6419	3.91133e+06	Medium	Unique	1.25048	4.89102e+06	3.91133e+06	0.012	0.2994	31.43	0.340623	0	2	703.898	1406.79	0.711307	32.363	5/96
High	aGPIWDLR	2	1	O60506-2	N-Term(Dimet)	1	0	1	1	2721	5164966	Medium	Unique	1.25074	6.46001e+06	5164966	0.001	0.1326	38.43	0.0365834	0	2	480.284	959.562	0.578187	34.8094	5/56
High	nNDPkLEEVNLNNIR	2	1	Q5T7W3	N-Term(Dimet); K5(Dimet)	1	0	1	1	6293	11328927	Medium	Unique	1.25219	1.37504e+07	1.09812e+07	0.001	0.1364	13.22	22.5781	1	3	616.014	1846.03	0.135153	30.7725	7/150
Medium	sIQFVDWcPTGFk	1	1	P68363	N-Term(Dimethyl); C8(Carbamidomethyl); K13(Dimethyl)	1	0	1	1	3388	2.4111e+06	Light	Unique	1.25304	2.06519e+06	1.64815e+06	0.014	0.3116	14.89	17.8954	0	3	547.61	1640.82	0.847512	45.9119	7/134
[truncated: 392 more rows]
