# Supplementary material for: Identification of the PLK2-Dependent Phosphopeptidome by Quantitative Proteomics
Source: PLoS One. 2014 Oct 22;9(10):e111018. doi: 10.1371/journal.pone.0111018 (PMC4206460; doi:10.1371/journal.pone.0111018)
Supplement: Table S3 — Relevant information relative to the peptides identified in the “reverse” experiment. The table lists the sequences of all identified peptides, together with protein accession numbers, modifications, quantification values, Mascot scores, PEP values, q-values, chromatographic- and MS-relevant information. (XLSX) [file pone.0111018.s004.xlsx]

## Sheet: Sheet1
Confidence Level	Sequence	# Proteins	# Protein Groups	Protein Group Accessions	Modifications	ΔScore	ΔCn	Rank	Search Engine Rank	QuanResultID	Precursor Area	Quan Channel	Quan Info	Medium/Light	Light	Medium	q-Value	PEP	IonScore	Exp Value	# Missed Cleavages	Charge	m/z [Da]	MH+ [Da]	ΔM [ppm]	RT [min]	Ions Matched
High	gDEELDsLIk	4	1	Q71UI9-2	N-Term(Dimet); S7(Phospho); K10(Dimet)	1	0	1	1	4512	8.38391e+06	Medium	Unique	100	2220.71	4862855	0	3.725e-05	56.72	0.000805394	0	2	631.821	1262.63	-1.93354	37.2738	9/82
High	gDEELDsLIk	4	1	Q71UI9-2	N-Term(Dimet); S7(Phospho); K10(Dimet)	1	0	1	1	1891	1.00679e+07	Medium	Unique	100	2220.71	6.10641e+06	0	3.131e-05	65.46	0.000112754	0	2	631.822	1262.64	-0.483356	37.2205	8/82
High	gDEELDsLIk	4	1	Q71UI9-2	N-Term(Dimet); S7(Phospho); K10(Dimet)	1	0	1	1	6942	7.74125e+06	Medium	Unique	100	2220.71	4759355	0	0.0009166	54.54	0.00141398	0	2	631.823	1262.64	2.12697	37.306	9/82
High	aLELDsNNEk	1	1	Q02790	N-Term(Dimet); S6(Phospho); K10(Dimet)	1	0	1	1	6119	1.13672e+07	Medium	Unique	100	2220.71	7.11305e+06	0.001	0.003553	31.11	0.287441	0	2	638.817	1276.63	-0.200196	22.0764	8/90
High	aLELDsNNEk	1	1	Q02790	N-Term(Dimet); S6(Phospho); K10(Dimet)	1	0	1	1	1024	1.72373e+07	Medium	Unique	100	2220.71	11258172	0	0.0001895	48.59	0.0051102	0	2	638.818	1276.63	1.13847	21.93	8/90
High	aLELDsNNEk	1	1	Q02790	N-Term(Dimet); S6(Phospho); K10(Dimet)	1	0	1	1	3546	1.49311e+07	Medium	Unique	100	2220.71	8926184	0.002	0.03358	48.57	0.00513032	0	2	638.818	1276.63	1.32971	22.08	9/90
High	eLIsNASDALDk	2	2	P14625;P08238	N-Term(Dimet); S4(Phospho); K12(Dimet)	1	0	1	1	6798	4.76562e+06	Medium	Not Unique	100	2220.71	2.70794e+06	0.004	0.07123	34.1	0.176043	0	2	710.364	1419.72	-0.462975	33.8624	8/122
Medium	vREEEIEVDsR	4	1	Q14978	N-Term(Dimet); S10(Phospho)	1	0	1	1	3403	1.18089e+06	Medium	Unique	100	2220.71	708207	0.031	0.3147	36.26	0.0920343	1	2	736.85	1472.69	0.202129	20.3106	13/112
High	tFTEMDsHEEk	3	1	P48444-2	N-Term(Dimet); S7(Phospho); K11(Dimet)	1	0	1	1	3418	575722	Medium	Unique	100	2220.71	277554	0.004	0.07812	23	1.48001	0	3	499.886	1497.64	0.193136	20.4899	9/98
High	tFTEMDsHEEk	3	1	P48444-2	N-Term(Dimet); S7(Phospho); K11(Dimet)	1	0	1	1	3416	1.6134e+06	Medium	Unique	100	2220.71	820984	0	0.002373	66.32	6.93737e-05	0	2	749.325	1497.64	0.467016	20.4771	9/98
High	sEVSsDEDIQFR	2	1	P40939	N-Term(Dimet); S5(Phospho)	1	0	1	1	4056	4.59011e+06	Medium	Unique	100	2220.71	2.22445e+06	0.001	0.005905	33.09	0.135098	0	2	762.332	1523.66	0.587311	28.9385	9/106
High	sEVSsDEDIQFR	2	1	P40939	N-Term(Dimet); S5(Phospho)	1	0	1	1	1526	5.10132e+06	Medium	Unique	100	2220.71	2.44239e+06	0	0.0001745	56.72	0.000599071	0	2	762.333	1523.66	1.06801	28.864	10/106
High	sEVSsDEDIQFR	2	1	P40939	N-Term(Dimet); S5(Phospho)	1	0	1	1	6559	3.73314e+06	Medium	Unique	100	2220.71	2.06676e+06	0	0.0002199	51.09	0.00222207	0	2	762.333	1523.66	1.94929	29.0351	8/106
High	sVGELPStVESLQk	1	1	Q07065	N-Term(Dimet); T8(Phospho); K14(Dimet)	1	0	1	1	1892	5.43379e+06	Medium	Unique	100	2220.71	2.50169e+06	0.004	0.0843	26.79	1.12998	0	2	809.434	1617.86	1.10945	37.226	5/126
High	sVGELPsTVESLQk	1	1	Q07065	N-Term(Dimet); S7(Phospho); K14(Dimet)	1	0	1	1	4510	5.05448e+06	Medium	Unique	100	2220.71	2569535	0.001	0.006994	58.57	0.000752659	0	2	809.435	1617.86	2.24122	37.2409	9/126
High	iGDELDsNMELQR	5	1	Q07812-5	N-Term(Dimet); S7(Phospho)	1	0	1	1	1733	6.12465e+06	Medium	Unique	100	2220.71	3.27082e+06	0	0.0002072	48.68	0.00507722	0	2	816.369	1631.73	0.999453	32.8773	10/120
High	eEASDYLELDtIk	1	1	P14625	N-Term(Dimet); T11(Phospho); K13(Dimet)	1	0	1	1	1933	7.58099e+06	Medium	Unique	100	2220.71	3774432	0	2.483e-05	72.73	2.97894e-05	0	2	835.407	1669.81	0.475501	38.4117	9/116
High	aILVDLEPGtMDSVR	2	2	Q13509;P07437	N-Term(Dimet); T10(Phospho)	1	0	1	1	2069	6.99345e+06	Medium	Not Unique	100	2220.71	3191065	0	0.001212	40.51	0.051836	0	2	864.433	1727.86	-0.00408182	43.6664	10/128
High	aILVDLEPGtMDSVR	2	2	Q13509;P07437	N-Term(Dimet); T10(Phospho)	1	0	1	1	4734	5208203	Medium	Not Unique	100	2220.71	2504291	0	0.0005005	50.41	0.00542172	0	2	864.434	1727.86	1.19694	43.7878	11/128
High	eLGsEcGIEFDEEk	3	1	U3KQ84	N-Term(Dimet); S4(Phospho); C6(Carbamidomethyl); K14(Dimet)	1	0	1	1	4379	3.37358e+07	Medium	Unique	100	2220.71	14763693	0	2.129e-06	90.38	3.75971e-07	0	2	893.392	1785.78	1.91688	34.6536	11/128
High	eLGsEcGIEFDEEk	3	1	U3KQ84	N-Term(Dimet); S4(Phospho); C6(Carbamidomethyl); K14(Dimet)	1	0	1	1	1791	3.83386e+07	Medium	Unique	100	2220.71	16743652	0	9.909e-07	79.56	4.49234e-06	0	2	893.393	1785.78	2.87387	34.4913	12/128
High	eLGsEcGIEFDEEk	3	1	U3KQ84	N-Term(Dimet); S4(Phospho); C6(Carbamidomethyl); K14(Dimet)	1	0	1	1	6839	3.13689e+07	Medium	Unique	100	2220.71	13258848	0	1.518e-09	97.81	6.91532e-08	0	2	893.394	1785.78	3.28401	34.6635	10/128
High	qSGEAFVELGsEDDVk	1	1	P52597	N-Term(Dimet); S11(Phospho); K16(Dimet)	1	0	1	1	6856	1.27481e+07	Medium	Unique	100	2220.71	5592964	0	0.000806	45.87	0.0157195	0	3	618.627	1853.87	0.926958	35.1658	6/174
High	qSGEAFVELGsEDDVk	1	1	P52597	N-Term(Dimet); S11(Phospho); K16(Dimet)	1	0	1	1	4406	1.37504e+07	Medium	Unique	100	2220.71	5.08719e+06	0	3.401e-05	47.27	0.0114965	0	3	618.627	1853.87	1.1245	35.1619	15/174
High	qSGEAFVELGsEDDVk	1	1	P52597	N-Term(Dimet); S11(Phospho); K16(Dimet)	1	0	1	1	1805	2.03597e+07	Medium	Unique	100	2220.71	8.05116e+06	0	0.0004619	34.51	0.216115	0	3	618.628	1853.87	1.32204	34.9325	15/174
High	qSGEAFVELGsEDDVk	1	1	P52597	N-Term(Dimet); S11(Phospho); K16(Dimet)	1	0	1	1	1829	187262101	Medium	Unique	100	2220.71	94004088	0	0.0005988	21.93	3.97165	0	2	927.438	1853.87	2.08652	35.6145	17/174
High	gHTDSVQDIsFDHSGk	1	1	P43034	N-Term(Dimet); S10(Phospho); K16(Dimet)	1	0	1	1	1127	1.97539e+06	Medium	Unique	100	2220.71	889411	0.006	0.1043	26.28	1.40738	0	3	625.29	1873.86	-0.0873758	23.0628	21/160
Medium	nEEPsEEEIDAPkPk	2	1	Q9NR30-2	N-Term(Dimet); S5(Phospho); K13(Dimet); K15(Dimet)	1	0	1	1	960	3.11451e+06	Medium	Unique	100	2220.71	1.38687e+06	0.048	0.4278	9.23	83.1314	0	3	629.984	1887.94	-0.337084	21.1213	10/156
High	nEEPsEEEIDAPkPk	2	1	Q9NR30-2	N-Term(Dimet); S5(Phospho); K13(Dimet); K15(Dimet)	1	0	1	1	961	2.99092e+06	Medium	Unique	100	2220.71	1.34043e+06	0	0.0003086	23.93	2.81039	0	2	944.474	1887.94	1.12484	21.1818	15/156
High	nEEPsEEEIDAPkPk	2	1	Q9NR30-2	N-Term(Dimet); S5(Phospho); K13(Dimet); K15(Dimet)	1	0	1	1	6073	3.18022e+06	Medium	Unique	100	2220.71	1.29869e+06	0	0.0002193	48.05	0.0107103	0	2	944.474	1887.94	1.25416	21.3855	7/156
Medium	nEEPsEEEIDAPkPk	2	1	Q9NR30-2	N-Term(Dimet); S5(Phospho); K13(Dimet); K15(Dimet)	1	0	1	1	3485	3.11109e+06	Medium	Unique	100	2220.71	1.27917e+06	0.024	0.2659	18.11	10.6661	0	2	944.474	1887.94	1.51279	21.3729	11/156
High	gLGTDEDsLIEIIcSR	8	1	H0YMM1	N-Term(Dimet); S8(Phospho); C14(Carbamidomethyl)	1	0	1	1	7314	730844	Medium	Unique	100	2220.71	323129	0.004	0.07344	21.1	4.85853	0	3	630.636	1889.89	3.27532	49.5457	7/142
High	eIESEIDsEEELINk	1	1	Q14566	N-Term(Dimet); S8(Phospho); K15(Dimet)	1	0	1	1	1881	8.70381e+06	Medium	Unique	100	2220.71	3.37367e+06	0	1.849e-07	62.84	0.000368105	0	2	960.964	1920.92	1.14173	36.9862	10/134
High	dWEDDsDEDMSNFDR	3	1	B4DDC6	N-Term(Dimet); S6(Phospho)	1	0	1	1	6901	1.79303e+07	Medium	Unique	100	2220.71	6638848	0	2.459e-06	59.49	0.000116678	0	2	994.346	1987.68	0.458162	36.0863	12/144
High	dWEDDsDEDMSNFDR	3	1	B4DDC6	N-Term(Dimet); S6(Phospho)	1	0	1	1	4459	1.81941e+07	Medium	Unique	100	2220.71	6.92939e+06	0	8.662e-12	115.14	3.19363e-10	0	2	994.347	1987.69	1.5636	36.0192	13/144
High	aADEEAFEDNsEEYIR	4	1	B4DUC5	N-Term(Dimet); S11(Phospho)	1	0	1	1	1696	4.72237e+06	Medium	Unique	100	2220.71	1.83119e+06	0	0.0001363	48.71	0.00418832	0	2	1000.41	1999.81	1.64172	32.0166	10/152
Medium	mkDtDSEEEIREAFR	4	1	P62158	N-Term(Dimet); K2(Dimet); T4(Phospho)	1	0	1	1	1493	2.04359e+06	Medium	Unique	100	2220.71	783321	0.026	0.2852	11.23	48.6743	2	3	667.314	1999.93	-0.0297468	28.1787	7/156
High	vLSRPNAQELPsMYQR	6	1	Q99623	N-Term(Dimet); S12(Phospho)	1	0	1	1	1583	9.35421e+07	Medium	Unique	100	2220.71	33982860	0	0.002322	18.99	9.58673	0	3	667.669	2000.99	0.66034	29.8696	8/162
High	vLSRPNAQELPsMYQR	6	1	Q99623	N-Term(Dimet); S12(Phospho)	1	0	1	1	6619	7.07636e+07	Medium	Unique	100	2220.71	25689570	0.002	0.01946	30.64	0.664666	0	3	667.67	2000.99	0.934862	30.1418	15/162
High	vLSRPNAQELPsMYQR	6	1	Q99623	N-Term(Dimet); S12(Phospho)	1	0	1	1	6620	3.21026e+07	Medium	Unique	100	2220.71	10884617	0	0.001423	38.52	0.107872	0	2	1001	2000.99	1.1551	30.1496	7/162
High	vLSRPNAQELPsMYQR	6	1	Q99623	N-Term(Dimet); S12(Phospho)	1	0	1	1	4131	3.32231e+07	Medium	Unique	100	2220.71	11734033	0.004	0.07847	24.07	2.97195	0	2	1001	2001	1.46012	30.0637	8/162
High	vLSRPNAQELPsMYQR	6	1	Q99623	N-Term(Dimet); S12(Phospho)	1	0	1	1	4130	8.3728e+07	Medium	Unique	100	2220.71	31075718	0.001	0.005936	26.81	1.58036	0	3	667.67	2001	1.57541	30.0308	12/162
High	gGSDDSskDPIDVNYEk	1	1	P09874	N-Term(Dimet); S7(Phospho); K8(Dimet); K17(Dimet)	1	0	1	1	3874	3.07264e+06	Medium	Unique	100	2220.71	1.01168e+06	0.002	0.03581	27.18	1.30926	1	3	667.987	2001.95	0.719082	26.055	13/172
High	gGSDDSskDPIDVNYEk	1	1	P09874	N-Term(Dimet); S7(Phospho); K8(Dimet); K17(Dimet)	1	0	1	1	3880	2.5094e+06	Medium	Unique	100	2220.71	1364581	0.005	0.09033	37.2	0.131677	1	2	1001.48	2001.95	1.39653	26.14	7/172
High	gGSDDsSkDPIDVNYEk	1	1	P09874	N-Term(Dimet); S6(Phospho); K8(Dimet); K17(Dimet)	1	0	1	1	6393	2.77694e+06	Medium	Unique	100	2220.71	1.29343e+06	0.006	0.1022	21.45	4.86011	1	2	1001.48	2001.95	1.64043	26.1704	10/172
High	tIGGGDDSFNTFFSETGAGk	3	1	G3V1U9	N-Term(Dimet); T1(Phospho); K20(Dimet)	1	0	1	1	2090	1.34031e+07	Medium	Unique	100	2220.71	4.70891e+06	0	0.0004722	34.55	0.209031	0	3	717.996	2151.97	0.669943	44.7997	9/202
High	tIGGGDDSFNTFFSETGAGk	3	1	G3V1U9	N-Term(Dimet); T1(Phospho); K20(Dimet)	1	0	1	1	7193	1.056e+07	Medium	Unique	100	2220.71	3.99331e+06	0	0.0004448	49.74	0.00636699	0	3	717.996	2151.97	0.925205	44.8519	12/202
High	tIGGGDDSFNTFFSETGAGk	3	1	G3V1U9	N-Term(Dimet); T1(Phospho); K20(Dimet)	0.0208	0	1	1	4757	10255197	Medium	Unique	100	2220.71	3.31399e+06	0	1.366e-05	48.15	0.0092049	0	3	717.996	2151.97	1.18047	44.9099	9/202
High	tIGGGDDsFNTFFSETGAGk	3	1	G3V1U9	N-Term(Dimet); S8(Phospho); K20(Dimet)	1	0	1	1	4754	4.66114e+07	Medium	Unique	100	2220.71	15056140	0	1.913e-08	90.27	5.745e-07	0	2	1076.49	2151.98	2.12267	44.8259	10/202
High	tIGGGDDsFNTFFSETGAGk	3	1	G3V1U9	N-Term(Dimet); S8(Phospho); K20(Dimet)	0.0225	0	1	1	7190	4.72009e+07	Medium	Unique	100	2220.71	15357952	0	7.164e-06	88.53	8.52279e-07	0	2	1076.49	2151.98	2.80337	44.7877	14/202
High	aADEEAFEDNsEEYIRR	4	1	B4DUC5	N-Term(Dimet); S11(Phospho)	1	0	1	1	4022	5.28104e+06	Medium	Unique	100	2220.71	1916240	0.002	0.01658	28.22	0.691985	1	3	719.308	2155.91	-0.627912	28.3185	16/162
Medium	aADEEAFEDNsEEYIRR	4	1	B4DUC5	N-Term(Dimet); S11(Phospho)	1	0	1	1	4026	3.42988e+06	Medium	Unique	100	2220.71	1.21857e+06	0.018	0.209	32.54	0.256166	1	2	1078.46	2155.91	-0.536743	28.4017	9/162
High	aADEEAFEDNsEEYIRR	4	1	B4DUC5	N-Term(Dimet); S11(Phospho)	1	0	1	1	1492	6.44423e+06	Medium	Unique	100	2220.71	2128279	0	0.0005267	37.88	0.0756564	1	3	719.309	2155.91	-0.203253	28.1724	9/162
High	aADEEAFEDNsEEYIRR	4	1	B4DUC5	N-Term(Dimet); S11(Phospho)	1	0	1	1	6527	4.83754e+06	Medium	Unique	100	2220.71	1.67307e+06	0.002	0.0336	37.38	0.0851986	1	3	719.309	2155.91	0.730997	28.4143	10/162
High	aAFDDAIAELDtLSEESYk	2	1	P62258-2	N-Term(Dimet); T12(Phospho); K19(Dimet)	1	0	1	1	2211	4.10728e+07	Medium	Unique	100	2220.71	13741373	0	0.00186	31.88	0.535383	0	3	744.687	2232.05	0.436006	50.1307	14/170
High	aAFDDAIAELDtLSEESYk	2	1	P62258-2	N-Term(Dimet); T12(Phospho); K19(Dimet)	1	0	1	1	4891	3.08541e+07	Medium	Unique	100	2220.71	10827060	0	0.00169	35.99	0.203831	0	3	744.687	2232.05	1.01025	50.1883	12/170
High	aAFDDAIAELDtLSEESYk	2	1	P62258-2	N-Term(Dimet); T12(Phospho); K19(Dimet)	1	0	1	1	7322	3.01872e+07	Medium	Unique	100	2220.71	9367142	0	0.0002426	41.03	0.0640397	0	3	744.688	2232.05	1.58449	50.1815	23/170
High	aAFDDAIAELDtLSEESYk	2	1	P62258-2	N-Term(Dimet); T12(Phospho); K19(Dimet)	1	0	1	1	7323	8.78115e+07	Medium	Unique	100	2220.71	26557350	0	1.547e-08	91.23	6.11574e-07	0	2	1116.53	2232.05	2.38352	50.2103	14/170
High	aAFDDAIAELDtLSEESYk	2	1	P62258-2	N-Term(Dimet); T12(Phospho); K19(Dimet)	1	0	1	1	4893	9.61289e+07	Medium	Unique	100	279466	28622662	0	8.652e-12	109.15	1.00311e-08	0	2	1116.53	2232.05	2.60227	50.2408	14/170
High	aAFDDAIAELDtLSEESYk	2	1	P62258-2	N-Term(Dimet); T12(Phospho); K19(Dimet)	1	0	1	1	2210	1.09893e+08	Medium	Unique	100	97422.8	34121888	0	6.827e-11	89.96	8.31322e-07	0	2	1116.53	2232.05	3.14917	50.1136	13/170
High	eGRPSGEAFVELEsEDEVk	6	1	E7EN40	N-Term(Dimet); S14(Phospho); K19(Dimet)	1	0	1	1	1743	2.17287e+08	Medium	Unique	100	2220.71	68774672	0	7.282e-06	47.84	0.0128746	0	3	751.026	2251.06	0.305568	33.3689	12/208
High	eGRPSGEAFVELEsEDEVk	6	1	E7EN40	N-Term(Dimet); S14(Phospho); K19(Dimet)	1	0	1	1	4327	1.79158e+08	Medium	Unique	100	2220.71	57047616	0	7.733e-06	52.19	0.00465373	0	3	751.026	2251.06	0.793618	33.5238	18/208
High	eGRPSGEAFVELEsEDEVk	6	1	E7EN40	N-Term(Dimet); S14(Phospho); K19(Dimet)	1	0	1	1	4329	9.00068e+07	Medium	Unique	100	2220.71	28423386	0	0.0004189	72.56	4.3283e-05	0	2	1126.04	2251.06	1.17919	33.581	10/208
High	eGRPSGEAFVELEsEDEVk	6	1	E7EN40	N-Term(Dimet); S14(Phospho); K19(Dimet)	1	0	1	1	1745	9.95538e+07	Medium	Unique	100	2220.71	31545698	0	2.016e-06	93.01	3.90602e-07	0	2	1126.04	2251.07	1.50455	33.4133	14/208
High	eGRPSGEAFVELEsEDEVk	6	1	E7EN40	N-Term(Dimet); S14(Phospho); K19(Dimet)	1	0	1	1	6784	1.55352e+08	Medium	Unique	100	2220.71	48188392	0	1.17e-05	38.24	0.117493	0	3	751.027	2251.07	1.68838	33.5969	15/208
High	eGRPSGEAFVELEsEDEVk	6	1	E7EN40	N-Term(Dimet); S14(Phospho); K19(Dimet)	1	0	1	1	6785	8.55897e+07	Medium	Unique	100	2220.71	27204518	0	2.482e-05	73.98	3.15136e-05	0	2	1126.04	2251.07	1.82992	33.6047	15/208
High	eGRPSGEAFVELEsEEEVk	1	1	P55795	N-Term(Dimet); S14(Phospho); K19(Dimet)	1	0	1	1	4335	7.26032e+06	Medium	Unique	100	2220.71	2.24359e+06	0	0.0001472	43.65	0.034761	0	3	755.699	2265.08	1.58605	33.7473	17/208
High	tAFDDAIAELDtLNEDSYk	1	1	P61981	N-Term(Dimet); T12(Phospho); K19(Dimet)	1	0	1	1	2151	9682148	Medium	Unique	100	2220.71	3.21791e+06	0	0.0001158	45.34	0.0223361	0	3	759.023	2275.05	1.38845	47.7621	10/186
High	tAFDDAIAELDtLNEDSYk	1	1	P61981	N-Term(Dimet); T12(Phospho); K19(Dimet)	1	0	1	1	4825	7.77739e+06	Medium	Unique	100	2220.71	2.50984e+06	0	8.116e-06	39.85	0.08012	0	3	759.023	2275.05	1.79087	47.8693	17/186
High	tAFDDAIAELDtLNEDSYk	1	1	P61981	N-Term(Dimet); T12(Phospho); K19(Dimet)	1	0	1	1	2155	1.42032e+07	Medium	Unique	100	2220.71	4.34519e+06	0	1.533e-10	82.73	4.09948e-06	0	2	1138.03	2275.06	2.14554	47.866	21/186
High	tAFDDAIAELDtLNEDSYk	1	1	P61981	N-Term(Dimet); T12(Phospho); K19(Dimet)	1	0	1	1	7258	7.3632e+06	Medium	Unique	100	2220.71	1.97568e+06	0.001	0.005565	32.57	0.430008	0	3	759.024	2275.06	2.99812	47.782	17/186
High	tAFDDAIAELDtLNEDSYk	1	1	P61981	N-Term(Dimet); T12(Phospho); K19(Dimet)	1	0	1	1	4826	1.29778e+07	Medium	Unique	100	2220.71	3.77944e+06	0	1.566e-08	84.1	3.01588e-06	0	2	1138.03	2275.06	3.11134	47.9026	14/186
High	tAFDEAIAELDtLSEESYk	2	1	P63104	N-Term(Dimet); T12(Phospho); K19(Dimet)	1	0	1	1	2225	3.65196e+07	Medium	Unique	100	2220.71	11802172	0	0.0001889	42.98	0.0405242	0	3	759.363	2276.07	1.16703	51.0609	20/176
High	tAFDEAIAELDtLSEESYk	2	1	P63104	N-Term(Dimet); T12(Phospho); K19(Dimet)	1	0	1	1	7339	2.74427e+07	Medium	Unique	100	2220.71	8212142	0	9.066e-06	53.74	0.00339762	0	3	759.363	2276.07	1.48882	51.1454	21/176
High	tAFDEAIAELDtLSEESYk	2	1	P63104	N-Term(Dimet); T12(Phospho); K19(Dimet)	1	0	1	1	4909	2.83459e+07	Medium	Unique	100	2220.71	9431596	0.001	0.01494	21.91	5.18814	0	3	759.363	2276.07	1.56927	51.0723	13/176
High	tAFDEAIAELDtLSEESYk	2	1	P63104	N-Term(Dimet); T12(Phospho); K19(Dimet)	1	0	1	1	2226	3.3935e+07	Medium	Unique	100	2220.71	9687719	0	8.05e-10	94.43	2.9544e-07	0	2	1138.54	2276.08	2.72826	51.0673	21/176
High	tAFDEAIAELDtLNEDSYk	1	1	P27348	N-Term(Dimet); T12(Phospho); K19(Dimet)	1	0	1	1	2165	2.19093e+07	Medium	Unique	100	2220.71	6655264	0	1.925e-07	49.14	0.00945265	0	3	763.695	2289.07	1.20904	48.2998	21/186
High	tAFDEAIAELDtLNEDSYk	1	1	P27348	N-Term(Dimet); T12(Phospho); K19(Dimet)	1	0	1	1	2169	1.64595e+07	Medium	Unique	100	2220.71	5343936	0	8.49e-12	100.23	7.38249e-08	0	2	1145.04	2289.07	1.58821	48.3661	13/186
High	tAFDEAIAELDtLNEDSYk	1	1	P27348	N-Term(Dimet); T12(Phospho); K19(Dimet)	1	0	1	1	7274	1.65461e+07	Medium	Unique	100	2220.71	5188914	0	4.831e-05	43.08	0.0382635	0	3	763.695	2289.07	1.84897	48.3469	20/186
High	tAFDEAIAELDtLNEDSYk	1	1	P27348	N-Term(Dimet); T12(Phospho); K19(Dimet)	1	0	1	1	4839	1.52789e+07	Medium	Unique	100	2220.71	4.66932e+06	0	6.334e-05	45.96	0.0195877	0	3	763.695	2289.07	2.00895	48.3848	19/186
High	tAFDEAIAELDtLNEESYk	2	1	P31946-2	N-Term(Dimet); T12(Phospho); K19(Dimet)	1	0	1	1	7266	8.37159e+06	Medium	Unique	100	2220.71	2.66399e+06	0	0.0003872	40.02	0.08125	0	3	768.366	2303.08	0.157271	48.0189	14/186
High	tAFDEAIAELDtLNEESYk	2	1	P31946-2	N-Term(Dimet); T12(Phospho); K19(Dimet)	1	0	1	1	4829	8.14798e+06	Medium	Unique	100	2220.71	2.61669e+06	0	0.000976	30.31	0.762438	0	3	768.366	2303.08	0.793307	47.995	13/186
High	tAFDEAIAELDtLNEESYk	2	1	P31946-2	N-Term(Dimet); T12(Phospho); K19(Dimet)	1	0	1	1	2160	9.19495e+06	Medium	Unique	100	2220.71	2.93802e+06	0	6.633e-05	37.22	0.157161	0	3	768.367	2303.09	1.90637	47.9786	17/186
Medium	vTHETsAHEGQTEAPSIDEk	1	1	P15374	N-Term(Dimet); S6(Phospho); K20(Dimet)	1	0	1	1	566	3.69919e+06	Medium	Unique	100	2220.71	1.17337e+06	0.03	0.3067	18.26	11.8476	0	3	770.697	2310.08	0.549791	16.8065	12/204
High	vTHETSAHEGQTEAPsIDEk	1	1	P15374	N-Term(Dimet); S16(Phospho); K20(Dimet)	1	0	1	1	3150	3.39511e+06	Medium	Unique	100	2220.71	1.07519e+06	0.008	0.1463	8.95	100.785	0	3	770.697	2310.08	1.50096	17.0571	7/204
High	kLEkEEEEGIsQESSEEEQ	2	1	P17096-2	N-Term(Dimet); K1(Dimet); K4(Dimet); S11(Phospho)	1	0	1	1	5993	5.78747e+06	Medium	Unique	100	2220.71	1.64274e+06	0	0.0009342	44.88	0.0274634	2	3	805.049	2413.13	0.589399	20.1063	10/210
Medium	kLEkEEEEGISQESsEEEQ	2	1	P17096-2	N-Term(Dimet); K1(Dimet); K4(Dimet); S15(Phospho)	1	0	1	1	770	2.42466e+06	Medium	Unique	100	2220.71	793770	0.018	0.2007	35.81	0.223255	2	3	805.049	2413.13	1.34819	19.0929	6/210
Medium	kLEkEEEEGIsQESSEEEQ	2	1	P17096-2	N-Term(Dimet); K1(Dimet); K4(Dimet); S11(Phospho)	1	0	1	1	851	3.2895e+06	Medium	Unique	100	2220.71	988026	0.022	0.2562	24.02	3.32576	2	2	1207.07	2413.13	1.5561	19.8683	13/210
High	kLEkEEEEGIsQESSEEEQ	2	1	P17096-2	N-Term(Dimet); K1(Dimet); K4(Dimet); S11(Phospho)	1	0	1	1	3386	3.07861e+06	Medium	Unique	100	2220.71	910407	0.002	0.02493	53.93	0.00338448	2	2	1207.07	2413.13	2.06196	20.0911	17/210
High	iRELEsQISELQEDLESER	1	1	P35579	N-Term(Dimet); S6(Phospho)	1	0	1	1	7319	1.16878e+07	Medium	Unique	100	2220.71	3483770	0	0.0003792	43.6	0.0369794	1	3	805.725	2415.16	1.11212	49.917	9/208
High	iRELEsQISELQEDLESER	1	1	P35579	N-Term(Dimet); S6(Phospho)	1	0	1	1	2205	1.4153e+07	Medium	Unique	100	2220.71	3.93973e+06	0	3.23e-08	63.44	0.000386684	1	3	805.726	2415.16	1.41538	49.9368	11/208
Medium	vFIMDscDELIPEYLNFIR	1	1	P08238	N-Term(Dimet); S6(Phospho); C7(Carbamidomethyl)	1	0	1	1	5139	2.19802e+06	Medium	Unique	100	2220.71	606680	0.018	0.184	19.91	9.01643	0	2	1243.59	2486.17	1.62568	64.2242	8/166
High	aQEAcGPLEMDsALSVVQNLEk	2	1	Q5TCU6	N-Term(Dimet); C5(Carbamidomethyl); S12(Phospho); K22(Dimet)	1	0	1	1	2253	9.31379e+06	Medium	Unique	100	2220.71	2.22716e+06	0	5.424e-06	36.78	0.185011	0	3	845.078	2533.22	1.53712	52.8649	17/244
High	aQEAcGPLEMDsALSVVQNLEk	2	1	Q5TCU6	N-Term(Dimet); C5(Carbamidomethyl); S12(Phospho); K22(Dimet)	1	0	1	1	4942	7.13352e+06	Medium	Unique	100	2220.71	1848724	0	1.873e-05	40.41	0.0810187	0	3	845.079	2533.22	2.54906	52.8929	21/244
High	aQEAcGPLEMDsALSVVQNLEk	2	1	Q5TCU6	N-Term(Dimet); C5(Carbamidomethyl); S12(Phospho); K22(Dimet)	1	0	1	1	7369	5.68252e+06	Medium	Unique	100	2220.71	1.47264e+06	0.002	0.02096	32.98	0.44736	0	3	845.079	2533.22	2.69363	52.879	16/244
High	eNGDESHLPERDsLSEEDWMR	1	1	P13521	N-Term(Dimet); S13(Phospho)	1	0	1	1	4324	3.34697e+06	Medium	Unique	100	2220.71	824470	0.002	0.02628	28.45	0.774175	1	3	881.704	2643.1	0.221682	33.42	15/232
High	tSIEDQDELSsLLQVPLVAGTVNR	2	1	P56537-2	N-Term(Dimet); S11(Phospho)	1	0	1	1	7417	2.29577e+07	Medium	Unique	100	2220.71	5769960	0	2.868e-09	66.81	0.000160058	0	3	899.462	2696.37	1.24036	56.0193	17/260
High	tSIEDQDELSsLLQVPLVAGTVNR	2	1	P56537-2	N-Term(Dimet); S11(Phospho)	1	0	1	1	4990	2.49736e+07	Medium	Unique	100	2220.71	5.77647e+06	0	3.697e-06	57.2	0.00146263	0	3	899.463	2696.37	1.64781	55.9717	18/260
High	tSIEDQDELSsLLQVPLVAGTVNR	2	1	P56537-2	N-Term(Dimet); S11(Phospho)	0.05	0	1	1	7415	6.52347e+06	Medium	Unique	100	2220.71	1.72532e+06	0	0.0007577	40	0.07634	0	2	1348.69	2696.38	2.39978	55.9822	16/260
High	tSIEDQDELSsLLQVPLVAGTVNR	2	1	P56537-2	N-Term(Dimet); S11(Phospho)	1	0	1	1	2301	3.04307e+07	Medium	Unique	100	2220.71	7.17361e+06	0	8.22e-06	64.5	0.000270315	0	3	899.464	2696.38	2.46271	55.9735	20/260
High	tSIEDQDELsSLLQVPLVAGTVNR	2	1	P56537-2	N-Term(Dimet); S10(Phospho)	0.0244	0	1	1	4991	6.92285e+06	Medium	Unique	100	2220.71	1801844	0.004	0.06928	41.27	0.0570287	0	2	1348.69	2696.38	3.39576	55.9981	15/260
High	tGIPSGDELDsFETNTEPDFNISR	6	1	Q8N1W1-2	N-Term(Dimet); S11(Phospho)	1	0	1	1	2110	6.04155e+06	Medium	Unique	100	2220.71	1.50862e+06	0.007	0.1094	14.28	28.255	0	3	918.408	2753.21	-1.62034	45.6778	5/246
High	eGRPSGEAFVELEsEDEVkLALkk	6	1	E7EN40	N-Term(Dimet); S14(Phospho); K19(Dimet); K23(Dimet); K24(Dimet)	1	0	1	1	1925	4.71122e+06	Medium	Unique	100	2220.71	1.23396e+06	0.001	0.007348	33.5	0.165854	2	4	717.897	2868.57	-0.728786	38.0154	22/258
High	dVMSDETNNEETESPsQEFVNITk	1	1	P46821	N-Term(Dimet); S16(Phospho); K24(Dimet)	1	0	1	1	2036	3.75695e+07	Medium	Unique	100	2220.71	8848346	0	7.483e-08	46.62	0.015857	0	3	963.096	2887.27	1.97365	41.8112	13/260
High	dVMSDETNNEETESPsQEFVNITk	1	1	P46821	N-Term(Dimet); S16(Phospho); K24(Dimet)	1	0	1	1	4687	3.15163e+07	Medium	Unique	100	2220.71	6.82066e+06	0	0.0001093	45.17	0.0222623	0	3	963.096	2887.27	2.03706	41.9064	15/260
High	aEISELPsIVQDLANGNITWADVEAR	1	1	P41250	N-Term(Dimet); S8(Phospho)	1	0	1	1	2466	8.87783e+06	Medium	Unique	100	2220.71	1.90549e+06	0	2.55e-06	44.93	0.0296444	0	4	731.615	2923.44	-0.232002	66.3642	7/274
High	aEISELPsIVQDLANGNITWADVEAR	1	1	P41250	N-Term(Dimet); S8(Phospho)	1	0	1	1	2450	8.89714e+06	Medium	Unique	100	2220.71	1371776	0.001	0.004979	29.96	0.925132	0	3	975.153	2923.44	1.50546	65.0233	14/274
High	aEISELPsIVQDLANGNITWADVEAR	1	1	P41250	N-Term(Dimet); S8(Phospho)	1	0	1	1	5163	7.15776e+06	Medium	Unique	100	2220.71	1.39697e+06	0	2.502e-05	34.78	0.305232	0	3	975.153	2923.44	1.56809	65.0438	12/274
High	aEISELPsIVQDLANGNITWADVEAR	1	1	P41250	N-Term(Dimet); S8(Phospho)	1	0	1	1	7597	196218867	Medium	Unique	100	2220.71	40229524	0	0.002647	49.45	0.0102486	0	2	1462.23	2923.45	2.15727	66.2147	11/274
High	aEIsELPSIVQDLANGNITWADVEAR	1	1	P41250	N-Term(Dimet); S4(Phospho)	0.0241	0	1	1	2462	2.61901e+08	Medium	Unique	100	2220.71	53395712	0	8.655e-09	83.36	4.16547e-06	0	2	1462.23	2923.45	2.15727	66.196	12/274
High	aEISELPsIVQDLANGNITWADVEAR	1	1	P41250	N-Term(Dimet); S8(Phospho)	1	0	1	1	7598	2.57175e+08	Medium	Unique	100	2220.71	53726716	0	3.616e-07	73.67	3.86926e-05	0	3	975.153	2923.45	2.38233	66.241	26/274
High	aEISELPsIVQDLANGNITWADVEAR	1	1	P41250	N-Term(Dimet); S8(Phospho)	0.0303	0	1	1	7603	5.94316e+06	Medium	Unique	100	2220.71	1.21681e+06	0	0.0002186	33.28	0.423539	0	4	731.617	2923.45	2.44036	66.4564	22/274
High	aEIsELPSIVQDLANGNITWADVEAR	1	1	P41250	N-Term(Dimet); S4(Phospho)	0.0385	0	1	1	5190	7.23374e+06	Medium	Unique	100	2220.71	1.43544e+06	0.001	0.01135	26.25	2.11894	0	4	731.618	2923.45	3.27547	66.3598	11/274
High	aEISELPsIVQDLANGNITWADVEAR	1	1	P41250	N-Term(Dimet); S8(Phospho)	1	0	1	1	5184	2.46514e+08	Medium	Unique	100	2220.71	50217340	0	1.626e-06	82.63	4.87717e-06	0	2	1462.23	2923.45	3.74398	66.1736	22/274
High	rkLEGDsTDLSDQIAELQAQIAELk	1	1	P35579	N-Term(Dimet); K2(Dimet); S7(Phospho); K25(Dimet)	1	0	1	1	4951	5.75948e+06	Medium	Unique	100	2220.71	1.37853e+06	0	3.98e-06	37.78	0.0818535	2	3	983.198	2947.58	0.918117	53.7127	12/278
High	iHDLEDDLEMSsDASDASGEEGGRVPk	4	1	P35269	N-Term(Dimet); S12(Phospho); K27(Dimet)	1	0	1	1	4309	16001141	Medium	Unique	100	2220.71	3.60603e+06	0	4.667e-07	70.47	7.50026e-05	1	3	1001.79	3003.34	0.97428	33.053	11/250
High	iHDLEDDLEMSsDASDASGEEGGRVPk	4	1	P35269	N-Term(Dimet); S12(Phospho); K27(Dimet)	1	0	1	1	4306	1.07381e+07	Medium	Unique	100	2220.71	2.19285e+06	0	0.0008041	38.39	0.122849	1	4	751.592	3003.34	2.18915	33.014	21/250
High	iHDLEDDLEMSsDASDASGEEGGRVPk	4	1	P35269	N-Term(Dimet); S12(Phospho); K27(Dimet)	1	0	1	1	6768	1.67789e+07	Medium	Unique	100	2220.71	3.93302e+06	0	1.214e-05	56.46	0.00190979	1	3	1001.79	3003.34	2.25459	33.0619	14/250
Medium	gFGYAEFEDLDsLLSALSLNEESLGNR	7	1	P55884	N-Term(Dimet); S12(Phospho)	1	0	1	1	7666	1.61241e+06	Medium	Unique	100	2220.71	263801	0.022	0.2417	17.35	18.2862	0	3	1020.15	3058.42	0.0139372	70.184	23/256
High	gFGYAEFEDLDsLLSALSLNEESLGNR	7	1	P55884	N-Term(Dimet); S12(Phospho)	1	0	1	1	5270	1.66215e+06	Medium	Unique	100	2220.71	345581	0.002	0.03497	15.37	28.638	0	3	1020.15	3058.44	4.38437	70.1798	19/256
High	aLAEEASEEELPsDVDLNDPYFAEEVk	1	1	Q9H501	N-Term(Dimet); S13(Phospho); K27(Dimet)	1	0	1	1	7242	3.45856e+07	Medium	Unique	100	2220.71	6216732	0	7.298e-08	59.17	0.00122125	0	3	1051.82	3153.45	0.286089	47.051	10/268
High	aLAEEASEEELPsDVDLNDPYFAEEVk	1	1	Q9H501	N-Term(Dimet); S13(Phospho); K27(Dimet)	1	0	1	1	4810	4.3318e+07	Medium	Unique	100	2220.71	8023741	0	5.317e-07	35.95	0.251582	0	3	1051.82	3153.46	1.33126	47.0959	21/268
High	aLAEEASEEELPsDVDLNDPYFAEEVk	1	1	Q9H501	N-Term(Dimet); S13(Phospho); K27(Dimet)	1	0	1	1	2136	4.80234e+07	Medium	Unique	100	2220.71	8717573	0	4.191e-07	40.07	0.0987308	0	3	1051.83	3153.46	2.72481	47.0783	22/268
High	gPPQEEEEEEDEEEEAtkEDAEAPGIR	4	1	P51858	N-Term(Dimet); T17(Phospho); K18(Dimet)	1	0	1	1	3966	1.53253e+07	Medium	Unique	100	2220.71	2.86945e+06	0.001	0.006413	18.11	11.5446	1	4	797.344	3186.35	-2.11071	27.2402	12/288
High	gPPQEEEEEEDEEEEAtkEDAEAPGIR	4	1	P51858	N-Term(Dimet); T17(Phospho); K18(Dimet)	1	0	1	1	1446	1.91643e+07	Medium	Unique	100	2220.71	3.89675e+06	0.002	0.02083	19.7	8.02675	1	4	797.347	3186.37	1.41383	27.1687	20/288
High	gPPQEEEEEEDEEEEAtkEDAEAPGIR	4	1	P51858	N-Term(Dimet); T17(Phospho); K18(Dimet)	1	0	1	1	1438	1.21412e+08	Medium	Unique	100	2220.71	24079230	0.001	0.003673	44.04	0.0294975	1	3	1062.79	3186.37	1.47552	27.0353	29/288
High	tGDDYIAIGADEEELGsQIEEAIYQEIR	2	1	P23193-2	N-Term(Dimet); S17(Phospho)	1	0	1	1	2465	4.09383e+06	Medium	Unique	100	2220.71	790464	0	0.002545	24.31	3.53741	0	4	810.626	3239.48	-0.00526955	66.3579	19/286
High	tGDDYIAIGADEEELGsQIEEAIYQEIR	2	1	P23193-2	N-Term(Dimet); S17(Phospho)	1	0	1	1	5188	3.2771e+07	Medium	Unique	100	2220.71	5.27486e+06	0	4.617e-08	62.18	0.00058824	0	3	1080.5	3239.49	2.01487	66.3174	19/286
High	tGDDYIAIGADEEELGsQIEEAIYQEIR	2	1	P23193-2	N-Term(Dimet); S17(Phospho)	1	0	1	1	5187	1.6313e+07	Medium	Unique	100	2220.71	2.99112e+06	0	0.000505	70.42	8.7818e-05	0	2	1620.25	3239.49	2.22627	66.2924	17/286
High	tGDDYIAIGADEEELGsQIEEAIYQEIR	2	1	P23193-2	N-Term(Dimet); S17(Phospho)	1	0	1	1	7600	3.08552e+07	Medium	Unique	100	2220.71	5.13607e+06	0.002	0.01929	39.26	0.113935	0	3	1080.5	3239.49	2.46705	66.344	20/286
High	tGDDYIAIGADEEELGsQIEEAIYQEIR	2	1	P23193-2	N-Term(Dimet); S17(Phospho)	1	0	1	1	7601	3.77663e+06	Medium	Unique	100	2220.71	737013	0.002	0.04869	13.45	43.4572	0	4	810.629	3239.5	4.13974	66.3529	16/286
High	aLVLDcHYPEDEVGQEDEAEsDIFSIR	3	1	Q07021	N-Term(Dimet); C6(Carbamidomethyl); S21(Phospho)	1	0	1	1	4819	1.44899e+08	Medium	Unique	100	2220.71	22302460	0	2.013e-10	76.68	1.86732e-05	0	3	1083.48	3248.43	0.986393	47.6102	17/272
High	aLVLDcHYPEDEVGQEDEAEsDIFSIR	3	1	Q07021	N-Term(Dimet); C6(Carbamidomethyl); S21(Phospho)	1	0	1	1	7253	1.36142e+08	Medium	Unique	100	2220.71	24417860	0	2.091e-09	74.84	2.88872e-05	0	3	1083.48	3248.43	2.001	47.5837	23/272
High	aLVLDcHYPEDEVGQEDEAEsDIFSIR	3	1	Q07021	N-Term(Dimet); C6(Carbamidomethyl); S21(Phospho)	1	0	1	1	2145	1.59821e+08	Medium	Unique	100	2220.71	27472838	0	3.977e-11	94.71	2.9748e-07	0	3	1083.48	3248.44	2.45194	47.6077	23/272
High	vLSGNcNHQEGTSSDDELPsAEMIDFQk	2	1	P16383-2	N-Term(Dimet); C6(Carbamidomethyl); S20(Phospho); K28(Dimet)	1	0	1	1	1903	7.4783e+06	Medium	Unique	100	2220.71	1.63334e+06	0	8.666e-06	37.41	0.159711	0	3	1084.82	3252.44	1.23834	37.4013	28/306
High	aVTNEPEEEELAtLSEEEIAMAVTAWEk	3	1	H0YHV5	N-Term(Dimet); T13(Phospho); K28(Dimet)	1	0	1	1	2522	3.83377e+06	Medium	Unique	100	2220.71	683711	0.002	0.05256	32.76	0.511575	0	4	816.641	3263.54	-0.0521889	69.1524	11/312
High	aVTNEPEEEELAtLSEEEIAMAVTAWEk	3	1	H0YHV5	N-Term(Dimet); T13(Phospho); K28(Dimet)	1	0	1	1	5257	2.9996e+06	Medium	Unique	100	2220.71	529418	0.002	0.05478	24.75	3.22237	0	4	816.641	3263.54	0.621087	69.1211	19/312
High	aVTNEPEEEELATLsEEEIAMAVTAWEk	3	1	H0YHV5	N-Term(Dimet); S15(Phospho); K28(Dimet)	1	0	1	1	5258	5.54577e+06	Medium	Unique	100	2220.71	857904	0.001	0.007876	30.2	0.91536	0	3	1088.52	3263.55	1.95306	69.1454	9/312
High	aVTNEPEEEELATLsEEEIAMAVTAWEk	3	1	H0YHV5	N-Term(Dimet); S15(Phospho); K28(Dimet)	1	0	1	1	7651	5.10509e+06	Medium	Unique	100	2220.71	854422	0.002	0.0211	27.19	1.85065	0	3	1088.52	3263.55	2.4019	69.1101	9/312
High	aVTNEPEEEELAtLSEEEIAMAVTAWEk	3	1	H0YHV5	N-Term(Dimet); T13(Phospho); K28(Dimet)	1	0	1	1	2521	6.52289e+06	Medium	Unique	100	2220.71	1.12829e+06	0	0.001444	38.42	0.139628	0	3	1088.52	3263.55	2.96297	68.966	14/312
High	aQEAcGPLEMDsALSVVQNLEkDLQEVk	2	1	Q5TCU6	N-Term(Dimet); C5(Carbamidomethyl); S12(Phospho); K22(Dimet); K28(Dimet)	1	0	1	1	2430	1.63602e+07	Medium	Unique	100	2220.71	2.52232e+06	0	1.517e-06	70.01	7.94119e-05	1	3	1093.22	3277.65	1.33998	64.3631	18/314
High	aQEAcGPLEMDsALSVVQNLEkDLQEVk	2	1	Q5TCU6	N-Term(Dimet); C5(Carbamidomethyl); S12(Phospho); K22(Dimet); K28(Dimet)	1	0	1	1	7564	1.13915e+07	Medium	Unique	100	2220.71	2.08827e+06	0	8.678e-05	49.76	0.00831345	1	3	1093.22	3277.65	1.89863	64.4827	13/314
High	kEEEGSANRRPEDQELEsLSAIEAELEk	1	1	P10645	N-Term(Dimet); K1(Dimet); S18(Phospho); K28(Dimet)	1	0	1	1	7101	2.25605e+07	Medium	Unique	100	2220.71	4.0075e+06	0.002	0.04057	39.17	0.104093	2	4	841.424	3362.68	0.00964857	41.4436	13/320
High	aAFDDAIAELDtLSEESYkDSTLIMQLLR	2	1	P62258-2	N-Term(Dimet); T12(Phospho); K19(Dimet)	1	0	1	1	7697	9.27182e+06	Medium	Unique	100	2220.71	1.44849e+06	0.001	0.006022	16.1	22.1758	1	4	851.428	3402.69	0.708858	74.0769	15/280
High	aAFDDAIAELDtLSEESYkDSTLIMQLLR	2	1	P62258-2	N-Term(Dimet); T12(Phospho); K19(Dimet)	1	0	1	1	5308	9.40181e+06	Medium	Unique	100	2220.71	1.46682e+06	0	0.0003571	37.68	0.154733	1	4	851.429	3402.69	1.7851	74.0906	33/280
High	aAFDDAIAELDtLSEESYkDSTLIMQLLR	2	1	P62258-2	N-Term(Dimet); T12(Phospho); K19(Dimet)	1	0	1	1	5307	2.129e+07	Medium	Unique	100	2220.71	3.08721e+06	0.001	0.01422	26.2	2.14971	1	3	1134.9	3402.7	2.2016	73.9767	13/280
High	aAFDDAIAELDtLSEESYkDSTLIMQLLR	2	1	P62258-2	N-Term(Dimet); T12(Phospho); K19(Dimet)	1	0	1	1	2565	1.81987e+07	Medium	Unique	100	2220.71	2.80053e+06	0	0.0007911	42.74	0.0475864	1	3	1134.9	3402.7	2.30923	73.8869	18/280
High	vLELDtLVDNLSIDPSSGDIWVGcHPNGQk	5	1	J3QT77	N-Term(Dimet); T6(Phospho); C24(Carbamidomethyl); K30(Dimet)	1	0	1	1	2327	5.96154e+06	Medium	Unique	100	2220.71	924795	0	0.002263	26.1	2.19672	0	4	856.427	3422.68	1.50306	57.9967	6/304
High	vLELDtLVDNLSIDPSSGDIWVGcHPNGQk	5	1	J3QT77	N-Term(Dimet); T6(Phospho); C24(Carbamidomethyl); K30(Dimet)	1	0	1	1	5015	9.94763e+06	Medium	Unique	100	2220.71	1.37885e+06	0	1.113e-06	79.41	1.01137e-05	0	3	1141.57	3422.69	1.9528	58.0429	18/304
Medium	vLELDtLVDNLSIDPSSGDIWVGcHPNGQk	5	1	J3QT77	N-Term(Dimet); T6(Phospho); C24(Carbamidomethyl); K30(Dimet)	1	0	1	1	5016	4.22016e+06	Medium	Unique	100	2220.71	742807	0.031	0.324	19.92	8.72271	0	4	856.429	3422.69	3.99961	58.076	18/304
High	tAFDDAIAELDtLNEDSYkDSTLIMQLLR	1	1	P61981	N-Term(Dimet); T12(Phospho); K19(Dimet)	1	0	1	1	7637	5.96335e+07	Medium	Unique	100	2220.71	8710164	0	0.001969	44.56	0.0322982	1	3	1149.24	3445.69	0.0982717	68.2623	13/296
High	tAFDDAIAELDtLNEDSYkDSTLIMQLLR	1	1	P61981	N-Term(Dimet); T12(Phospho); K19(Dimet)	1	0	1	1	2505	5.8125e+07	Medium	Unique	100	27424.3	8842461	0	8.291e-06	59.86	0.000949159	1	3	1149.24	3445.7	1.37364	68.1643	24/296
High	tAFDDAIAELDtLNEDSYkDSTLIMQLLR	1	1	P61981	N-Term(Dimet); T12(Phospho); K19(Dimet)	1	0	1	1	5236	6.44246e+07	Medium	Unique	100	2220.71	9446027	0	3.835e-05	53.5	0.00412155	1	3	1149.24	3445.7	1.5862	68.2141	15/296
High	tAFDDAIAELDtLNEDSYkDSTLIMQLLR	1	1	P61981	N-Term(Dimet); T12(Phospho); K19(Dimet)	1	0	1	1	7638	2.11518e+07	Medium	Unique	100	2220.71	3.35449e+06	0	4.554e-05	34.44	0.330232	1	4	862.181	3445.7	2.06056	68.3061	20/296
High	tAFDDAIAELDtLNEDSYkDSTLIMQLLR	1	1	P61981	N-Term(Dimet); T12(Phospho); K19(Dimet)	1	0	1	1	5238	2.45409e+07	Medium	Unique	100	2220.71	3.72641e+06	0	0.001477	24.9	2.97431	1	4	862.181	3445.7	2.13141	68.2619	13/296
High	tAFDDAIAELDtLNEDSYkDSTLIMQLLR	1	1	P61981	N-Term(Dimet); T12(Phospho); K19(Dimet)	1	0	1	1	2507	2.19707e+07	Medium	Unique	100	2220.71	3335682	0.002	0.0466	20.26	8.67151	1	4	862.181	3445.7	2.34397	68.1708	20/296
High	tAFDEAIAELDtLSEESYkDSTLIMQLLR	2	1	P63104	N-Term(Dimet); T12(Phospho); K19(Dimet)	1	0	1	1	5309	1.51291e+07	Medium	Unique	100	2220.71	2.33368e+06	0.001	0.003693	28.2	1.30666	1	3	1149.57	3446.71	-1.11005	74.1333	22/286
Medium	tAFDEAIAELDTLsEESYkDSTLIMQLLR	2	1	P63104	N-Term(Dimet); S14(Phospho); K19(Dimet)	0.0455	0	1	1	7702	8.18189e+06	Medium	Unique	100	2220.71	1.14027e+06	0.022	0.2459	22.43	4.80356	1	4	862.434	3446.72	0.462077	74.2826	22/286
Medium	tAFDEAIAELDTLSEESYkDSTLIMQLLR	2	1	P63104	N-Term(Dimet); T1(Phospho); K19(Dimet)	1	0	1	1	5311	7.98147e+06	Medium	Unique	100	2220.71	1.2301e+06	0.019	0.2132	17.03	16.4883	1	4	862.435	3446.72	1.1704	74.1815	11/286
Medium	tAFDEAIAELDtLSEESYkDSTLIMQLLR	2	1	P63104	N-Term(Dimet); T12(Phospho); K19(Dimet)	1	0	1	1	7699	1.57233e+07	Medium	Unique	100	19506.8	2276287	0.022	0.2507	28.36	1.21227	1	3	1149.58	3446.72	1.33368	74.1841	15/286
High	tAFDEAIAELDtLSEESYkDSTLIMQLLR	2	1	P63104	N-Term(Dimet); T12(Phospho); K19(Dimet)	1	0	1	1	2567	1.12802e+07	Medium	Unique	100	2220.71	1.60573e+06	0	1.306e-05	53.51	0.00369694	1	3	1149.58	3446.72	1.54618	74.0806	31/286
High	tAFDEAIAELDtLSEESYkDSTLIMQLLR	2	1	P63104	N-Term(Dimet); T12(Phospho); K19(Dimet)	1	0	1	1	2568	5.64585e+06	Medium	Unique	100	2220.71	849293	0	0.001676	40.22	0.0776169	1	4	862.436	3446.72	2.09123	74.0965	22/286
High	eAEscDcLQGFQLTHSLGGGTGSGMGTLLISk	5	2	P68371;P07437	N-Term(Dimet); S4(Phospho); C5(Carbamidomethyl); C7(Carbamidomethyl); K32(Dimet)	1	0	1	1	4855	9.83853e+06	Medium	Not Unique	100	2220.71	1.57596e+06	0	8.099e-06	39.65	0.108767	0	4	864.659	3455.61	0.361854	48.8812	17/354
High	eAEscDcLQGFQLTHSLGGGTGSGMGTLLISk	5	2	P68371;P07437	N-Term(Dimet); S4(Phospho); C5(Carbamidomethyl); C7(Carbamidomethyl); K32(Dimet)	1	0	1	1	7289	2.12223e+07	Medium	Not Unique	100	2220.71	2974529	0	6.697e-07	62.99	0.000499504	0	3	1152.54	3455.62	1.12524	48.7815	16/354
High	eAEscDcLQGFQLTHSLGGGTGSGMGTLLISk	5	2	P68371;P07437	N-Term(Dimet); S4(Phospho); C5(Carbamidomethyl); C7(Carbamidomethyl); K32(Dimet)	1	0	1	1	2180	2.58552e+07	Medium	Not Unique	100	2220.71	4275064	0	2.908e-12	85.69	2.67966e-06	0	3	1152.55	3455.62	2.39694	48.7943	31/354
High	eAEscDcLQGFQLTHSLGGGTGSGMGTLLISk	5	2	P68371;P07437	N-Term(Dimet); S4(Phospho); C5(Carbamidomethyl); C7(Carbamidomethyl); K32(Dimet)	1	0	1	1	2181	1.20825e+07	Medium	Not Unique	100	2220.71	1674884	0	1.897e-05	53.14	0.00480436	0	4	864.661	3455.62	2.55201	48.8327	19/354
High	tAFDEAIAELDTLNEDSykDSTLIMQLLR	1	1	P27348	N-Term(Dimet); Y18(Phospho); K19(Dimet)	1	0	1	1	5241	4.27592e+07	Medium	Unique	100	2220.71	6.40992e+06	0.001	0.004231	30.38	0.813512	1	4	865.684	3459.71	1.33932	68.5446	11/296
High	tAFDEAIAELDTLNEDSYkDsTLIMQLLR	1	1	P27348	N-Term(Dimet); K19(Dimet); S21(Phospho)	1	0	1	1	7641	3.75045e+07	Medium	Unique	100	2220.71	5.32616e+06	0.001	0.009812	34.23	0.334831	1	4	865.684	3459.71	1.55102	68.5846	21/296
High	tAFDEAIAELDtLNEDSYkDSTLIMQLLR	1	1	P27348	N-Term(Dimet); T12(Phospho); K19(Dimet)	1	0	1	1	7640	7.82679e+07	Medium	Unique	100	2220.71	11423786	0	4.567e-06	58.76	0.00117173	1	3	1153.91	3459.72	1.8901	68.5755	25/296
High	tAFDEAIAELDTLNEDSYkDStLIMQLLR	1	1	P27348	N-Term(Dimet); K19(Dimet); T22(Phospho)	1	0	1	1	2511	3.75848e+07	Medium	Unique	100	2220.71	5818028	0.007	0.1352	25.08	2.73372	1	4	865.685	3459.72	2.39782	68.4697	14/296
High	tAFDEAIAELDtLNEDSYkDSTLIMQLLR	1	1	P27348	N-Term(Dimet); T12(Phospho); K19(Dimet)	1	0	1	1	5240	8.75975e+07	Medium	Unique	100	2220.71	12927039	0	4.198e-09	69.34	0.000101326	1	3	1153.91	3459.72	2.84274	68.4956	29/296
High	tAFDEAIAELDtLNEDSYkDSTLIMQLLR	1	1	P27348	N-Term(Dimet); T12(Phospho); K19(Dimet)	1	0	1	1	2510	7.4793e+07	Medium	Unique	100	2220.71	11280376	0	4.742e-09	77.94	1.38334e-05	1	3	1153.91	3459.72	3.05444	68.4634	26/296
High	qAFDDAIAELDtLNEDSYkDSTLIMQLLR	1	1	Q04917	N-Term(Dimet); T12(Phospho); K19(Dimet)	1	0	1	1	5219	1.12037e+07	Medium	Unique	100	2220.71	1.58732e+06	0	3.688e-05	50.66	0.00808761	1	3	1158.24	3472.71	0.75509	67.5194	11/316
High	qAFDDAIAELDTLNEDSykDSTLIMQLLR	1	1	Q04917	N-Term(Dimet); Y18(Phospho); K19(Dimet)	1	0	1	1	5218	4.39906e+06	Medium	Unique	100	2220.71	661399	0.007	0.1103	16.78	19.6146	1	4	868.933	3472.71	1.36637	67.4951	22/316
High	qAFDDAIAELDtLNEDSYkDSTLIMQLLR	1	1	Q04917	N-Term(Dimet); T12(Phospho); K19(Dimet)	1	0	1	1	2489	9.33719e+06	Medium	Unique	100	2220.71	1.31098e+06	0	2.617e-05	48.67	0.012671	1	3	1158.24	3472.71	1.70417	67.5323	13/316
High	qAFDDAIAELDtLNEDSYkDSTLIMQLLR	1	1	Q04917	N-Term(Dimet); T12(Phospho); K19(Dimet)	1	0	1	1	7625	9.22744e+06	Medium	Unique	100	2220.71	1.20167e+06	0	7.086e-05	43.06	0.0461661	1	3	1158.24	3472.71	1.80963	67.6003	10/316
High	tAFDEAIAELDtLNEESYkDSTLIMQLLR	2	1	P31946-2	N-Term(Dimet); T12(Phospho); K19(Dimet)	1	0	1	1	5248	1.51734e+07	Medium	Unique	100	2220.71	2.15446e+06	0.001	0.003319	23.86	3.62819	1	4	869.188	3473.73	1.32672	68.8196	19/296
High	tAFDEAIAELDtLNEESYkDSTLIMQLLR	2	1	P31946-2	N-Term(Dimet); T12(Phospho); K19(Dimet)	1	0	1	1	2518	1.27866e+07	Medium	Unique	100	2220.71	1.91618e+06	0	0.0001197	29.29	1.04071	1	4	869.188	3473.73	1.397	68.7673	22/296
High	tAFDEAIAELDtLNEESYkDSTLIMQLLR	2	1	P31946-2	N-Term(Dimet); T12(Phospho); K19(Dimet)	1	0	1	1	5250	3.05087e+07	Medium	Unique	100	60172.6	12800385	0	4.271e-08	70.84	7.31546e-05	1	3	1158.58	3473.73	1.76985	68.8502	26/296
High	tAFDEAIAELDtLNEESYkDSTLIMQLLR	2	1	P31946-2	N-Term(Dimet); T12(Phospho); K19(Dimet)	1	0	1	1	2517	2.47075e+07	Medium	Unique	100	2220.71	3515034	0.002	0.04891	19.41	10.1166	1	3	1158.58	3473.73	2.19154	68.7273	17/296
High	tAFDEAIAELDtLNEESYkDSTLIMQLLR	2	1	P31946-2	N-Term(Dimet); T12(Phospho); K19(Dimet)	1	0	1	1	7646	1.35316e+07	Medium	Unique	100	2220.71	1.82304e+06	0	0.001919	37.12	0.171419	1	4	869.189	3473.73	2.24038	68.8739	12/296
High	tAFDEAIAELDtLNEESYkDSTLIMQLLR	2	1	P31946-2	N-Term(Dimet); T12(Phospho); K19(Dimet)	1	0	1	1	7647	2.72718e+07	Medium	Unique	100	2220.71	4.10388e+06	0	1.167e-08	75.72	2.35472e-05	1	3	1158.58	3473.73	2.82408	68.9004	24/296
High	aAFDDAIAELDTLSEEsYkDStLIMQLLR	2	1	P62258-2	N-Term(Dimet); S17(Phospho); K19(Dimet); T22(Phospho)	1	0	1	1	7678	2.31311e+06	Medium	Unique	100	2220.71	386559	0.007	0.139	18	16.425	1	3	1161.56	3482.66	1.58381	71.4749	21/280
High	tAFDDAIAELDtLNEDSYkDStLIMQLLR	1	1	P61981	N-Term(Dimet); T12(Phospho); K19(Dimet); T22(Phospho)	1	0	1	1	5186	2.55995e+06	Medium	Unique	100	2220.71	385640	0.002	0.04785	29.38	1.18794	1	3	1175.89	3525.67	2.75568	66.2213	20/296
High	lNWLSVDFNNWkDWEDDsDEDMSNFDR	3	1	B4DDC6	N-Term(Dimet); K12(Dimet); S18(Phospho)	1	0	1	1	5020	2.40606e+07	Medium	Unique	100	2220.71	3.52457e+06	0	0.0005549	42.99	0.0373592	1	3	1179.5	3536.49	1.02112	58.4555	29/300
High	lNWLSVDFNNWkDWEDDsDEDMSNFDR	3	1	B4DDC6	N-Term(Dimet); K12(Dimet); S18(Phospho)	1	0	1	1	2333	2.30628e+07	Medium	Unique	100	2220.71	3.34728e+06	0	0.0002525	38.13	0.116154	1	3	1179.5	3536.49	1.33178	58.4058	19/300
High	tAFDEAIAELDtLNEDSYkDStLIMQLLR	1	1	P27348	N-Term(Dimet); T12(Phospho); K19(Dimet); T22(Phospho)	0.0323	0	1	1	2470	3.05208e+06	Medium	Unique	100	2220.71	514733	0.002	0.0275	30.64	0.794803	1	3	1180.57	3539.71	9.66937	66.532	26/296
High	eVPENETPVDTNLIELDtNDDDIVFEDFAR	3	1	P49407-2	N-Term(Dimet); T18(Phospho)	1	0	1	1	7439	2.15637e+07	Medium	Unique	100	2220.71	3.29152e+06	0	0.0004198	49.93	0.0105055	0	3	1192.87	3576.61	-1.10426	57.1559	29/334
High	eVEEDsEDEEMSEDEEDDSSGEEVVIPQkk	1	1	P19338	N-Term(Dimet); S6(Phospho); K29(Dimet); K30(Dimet)	1	0	1	1	4184	1.46927e+07	Medium	Unique	100	2220.71	2.15787e+06	0	4.095e-07	87.96	1.27381e-06	1	3	1206.52	3617.54	2.02337	31.0226	30/280
High	eVEEDsEDEEMSEDEEDDSSGEEVVIPQkk	1	1	P19338	N-Term(Dimet); S6(Phospho); K29(Dimet); K30(Dimet)	1	0	1	1	6661	1.46683e+07	Medium	Unique	100	2220.71	1.74842e+06	0	1.075e-06	85.47	2.28353e-06	1	3	1206.52	3617.55	2.73199	31.007	15/280
Medium	aLENGDADEPSFSDPEDFVDDVsEEELLGDVLk	3	1	C9JZG1	N-Term(Dimet); S23(Phospho); K33(Dimet)	1	0	1	1	5113	1.02696e+07	Medium	Unique	100	2220.71	1.39635e+06	0.022	0.2488	14.69	31.4018	0	4	935.674	3739.68	-0.172853	63.0051	16/368
High	aLENGDADEPSFsDPEDFVDDVSEEELLGDVLk	3	1	C9JZG1	N-Term(Dimet); S13(Phospho); K33(Dimet)	1	0	1	1	7535	5.91851e+07	Medium	Unique	100	2220.71	7407494	0	1.802e-05	63.53	0.000417524	0	3	1247.23	3739.68	1.31595	63.0061	21/368
High	aLENGDADEPsFSDPEDFVDDVSEEELLGDVLk	3	1	C9JZG1	N-Term(Dimet); S11(Phospho); K33(Dimet)	1	0	1	1	5114	6.57603e+07	Medium	Unique	100	2220.71	8344008	0	3.289e-07	73.29	4.47623e-05	0	3	1247.23	3739.69	3.56823	63.0553	24/368
High	akLNWLSVDFNNWkDWEDDsDEDMSNFDR	3	1	B4DDC6	N-Term(Dimet); K2(Dimet); K14(Dimet); S20(Phospho)	1	0	1	1	4953	1.44826e+07	Medium	Unique	100	2220.71	1.71453e+06	0	0.0001498	36.93	0.18828	2	4	942.676	3767.68	2.16445	53.9092	32/320
High	akLNWLSVDFNNWkDWEDDsDEDMSNFDR	3	1	B4DDC6	N-Term(Dimet); K2(Dimet); K14(Dimet); S20(Phospho)	1	0	1	1	4952	1.74078e+07	Medium	Unique	100	2220.71	2.30126e+06	0	0.002572	38.75	0.124298	2	3	1256.57	3767.69	4.48455	53.8752	20/320
High	vTEDENDEPIEIPSEDDGtVLLSTVTAQFPGAcGLR	6	1	K7EJ99	N-Term(Dimet); T19(Phospho); C33(Carbamidomethyl)	1	0	1	1	7456	3.87031e+07	Medium	Unique	100	2220.71	4.42375e+06	0	4.552e-05	42.71	0.0548334	0	4	997.466	3986.84	0.316594	58.9822	26/388
High	vTEDENDEPIEIPsEDDGTVLLSTVTAQFPGAcGLR	6	1	K7EJ99	N-Term(Dimet); S14(Phospho); C33(Carbamidomethyl)	1	0	1	1	5031	4.21214e+07	Medium	Unique	100	2220.71	4.7704e+06	0	0.0001367	35.03	0.320662	0	4	997.466	3986.84	0.806487	59.017	30/388
High	vTEDENDEPIEIPsEDDGTVLLSTVTAQFPGAcGLR	6	1	K7EJ99	N-Term(Dimet); S14(Phospho); C33(Carbamidomethyl)	1	0	1	1	5027	7.97976e+07	Medium	Unique	100	2220.71	8914977	0	1.353e-07	55.44	0.00287174	0	3	1329.62	3986.84	1.07011	58.9547	18/388
High	vTEDENDEPIEIPsEDDGTVLLSTVTAQFPGAcGLR	6	1	K7EJ99	N-Term(Dimet); S14(Phospho); C33(Carbamidomethyl)	1	0	1	1	2343	9.06219e+07	Medium	Unique	100	2220.71	10087903	0	0.001091	35.62	0.274061	0	3	1329.62	3986.85	1.62124	58.9361	12/388
High	vTEDENDEPIEIPSEDDGtVLLSTVTAQFPGAcGLR	6	1	K7EJ99	N-Term(Dimet); T19(Phospho); C33(Carbamidomethyl)	0.0435	0	1	1	2346	5.92451e+07	Medium	Unique	100	2220.71	6569728	0	1.663e-07	46.2	0.0240555	0	4	997.467	3986.85	1.78627	59.068	30/388
High	vTEDENDEPIEIPsEDDGTVLLSTVTAQFPGAcGLR	6	1	K7EJ99	N-Term(Dimet); S14(Phospho); C33(Carbamidomethyl)	1	0	1	1	7457	7.23487e+07	Medium	Unique	100	2220.71	6885648	0	0.0007518	40.13	0.0953429	0	3	1329.62	3986.85	3.18277	59.0113	20/388
High	hLEEPLSLQELDTsSGVLLPFFDPDTNIVYLcGk	3	1	H3BTU6	N-Term(Dimet); S14(Phospho); C32(Carbamidomethyl); K34(Dimet)	0.0435	0	1	1	2428	2.27246e+07	Medium	Unique	100	2220.71	2.29328e+06	0	0.0005982	46.38	0.0161504	0	3	1331	3991	1.35867	64.2213	24/360
High	hLEEPLSLQELDTSsGVLLPFFDPDTNIVYLcGk	3	1	H3BTU6	N-Term(Dimet); S15(Phospho); C32(Carbamidomethyl); K34(Dimet)	1	0	1	1	5142	2.2112e+07	Medium	Unique	100	2220.71	2.64383e+06	0	2.528e-05	45.45	0.019806	0	3	1331.01	3991	2.1845	64.3346	20/360
High	hLEEPLSLQELDTsSGVLLPFFDPDTNIVYLcGk	3	1	H3BTU6	N-Term(Dimet); S14(Phospho); C32(Carbamidomethyl); K34(Dimet)	0.037	0	1	1	7562	1.83201e+07	Medium	Unique	100	2220.71	1.70344e+06	0	0.002493	27.45	1.20839	0	3	1331.01	3991.01	4.01968	64.4304	23/360
High	vYAEADSQESADHLAHEVsLAVFQLAGGIGERPQPGF	4	1	H0Y8I3	N-Term(Dimet); S19(Phospho)	1	0	1	1	2418	3.9086e+07	Medium	Unique	100	2220.71	4070455	0.001	0.00673	27.37	1.67987	0	4	1002.73	4007.92	1.53046	63.519	14/394
High	vyAEADSQESADHLAHEVSLAVFQLAGGIGERPQPGF	4	1	H0Y8I3	N-Term(Dimet); Y2(Phospho)	1	0	1	1	7543	2.92926e+07	Medium	Unique	100	2220.71	3.28111e+06	0.001	0.005385	21.17	6.97306	0	4	1002.74	4007.92	2.38326	63.6756	22/394
High	gYQGDPSsALLELLDPEQNANFLDHYLDVPVDLSk	5	1	F5GZ27	N-Term(Dimet); S8(Phospho); K35(Dimet)	1	0	1	1	7654	9.64309e+06	Medium	Unique	100	2220.71	1.01179e+06	0.002	0.02528	34.09	0.348082	0	3	1339.66	4016.97	1.30351	69.4056	10/394
High	gYQGDPSsALLELLDPEQNANFLDHYLDVPVDLSk	5	1	F5GZ27	N-Term(Dimet); S8(Phospho); K35(Dimet)	1	0	1	1	5260	1.14284e+07	Medium	Unique	100	2220.71	1.17499e+06	0.001	0.004846	39.54	0.0936356	0	3	1339.67	4016.98	4.58547	69.3742	12/394
High	lkDLGHPVEEEDELEsGDQEDEDDESEDPGkDLDHI	5	1	O60763	N-Term(Dimet); K2(Dimet); S16(Phospho); K31(Dimet)	1	0	1	1	1824	7.84067e+07	Medium	Unique	100	2220.71	8419455	0	5.557e-09	84.91	2.78038e-06	2	4	1064.22	4253.87	1.34064	35.4036	21/400
High	sPtGPSNSFLANMGGTVAHk	3	1	H0Y6J6	N-Term(Dimet); T3(Phospho); K20(Dimet)	0.0465	0	1	1	4501	562419	Medium	Unique	96.4911	2220.71	214279	0	0.0008246	42.67	0.0416192	0	3	706.35	2117.04	0.927438	37.0794	14/208
High	tIGGGDDsFNTFFSETGAGk	3	1	G3V1U9	N-Term(Dimet); S8(Phospho); K20(Dimet)	1	0	1	1	2097	5.22065e+07	Medium	Unique	76.8047	663497	50959688	0	0.000112	79.34	7.08429e-06	0	2	1076.49	2151.98	1.78232	44.719	13/202
High	akkPEEEsESSEEGSESEEEAPAGTR	9	1	Q13428-5	N-Term(Dimet); K2(Dimet); K3(Dimet); S8(Phospho)	0.0385	0	1	1	450	738766	Medium	Unique	75.6769	2220.71	168057	0.002	0.04423	25.83	2.33932	1	3	985.786	2955.34	1.62633	15.6459	10/288
High	aAFDDAIAELDtLSEESYkDSTLIMQLLR	2	1	P62258-2	N-Term(Dimet); T12(Phospho); K19(Dimet)	1	0	1	1	7696	2.14539e+07	Medium	Unique	72.0642	42447.9	3058974	0	7.134e-05	41.16	0.0694205	1	3	1134.9	3402.69	1.77111	74.0321	15/280
High	aLENGDADEPsFSDPEDFVDDVSEEELLGDVLk	3	1	C9JZG1	N-Term(Dimet); S11(Phospho); K33(Dimet)	1	0	1	1	2412	7.60038e+07	Medium	Unique	64.4319	146894	9464633	0	1.107e-05	32.43	0.53799	0	3	1247.23	3739.68	1.80558	62.9122	17/368
Medium	vLSRPNAQELPsMYQR	6	1	Q99623	N-Term(Dimet); S12(Phospho)	1	0	1	1	1584	3.4005e+07	Medium	Unique	52.7922	228827	12080272	0.02	0.2244	9	95.2692	0	2	1001	2001	1.64314	29.8759	7/162
High	lNWLSVDFNNWkDWEDDsDEDMSNFDR	3	1	B4DDC6	N-Term(Dimet); K12(Dimet); S18(Phospho)	1	0	1	1	7449	2.35426e+07	Medium	Unique	45.5221	70669.7	3217036	0.001	0.005736	36.42	0.178608	1	3	1179.51	3536.5	4.12767	58.4591	23/300
High	iRELEsQISELQEDLESER	1	1	P35579	N-Term(Dimet); S6(Phospho)	1	0	1	1	4887	1.26087e+07	Medium	Unique	38.362	104810	4.02072e+06	0	3.424e-08	57.12	0.00162889	1	3	805.725	2415.16	0.505599	49.9438	9/208
High	fWEVISDEHGIDPTGTYHGDsDLQLDR	1	1	P07437	N-Term(Dimet); S21(Phospho)	1	0	1	1	7144	2.21619e+07	Medium	Unique	34.9238	125922	4.39766e+06	0.004	0.07681	26.84	1.94666	0	4	804.362	3214.43	-1.0156	42.867	24/260
High	gYQGDPSsALLELLDPEQNANFLDHYLDVPVDLSk	5	1	F5GZ27	N-Term(Dimet); S8(Phospho); K35(Dimet)	0.0426	0	1	1	2525	7.76933e+06	Medium	Unique	32.6145	22155.8	722601	0	1.39e-05	47.26	0.0167015	0	3	1339.66	4016.97	0.391849	69.2701	17/394
High	tAFDEAIAELDtLNEDSYk	1	1	P27348	N-Term(Dimet); T12(Phospho); K19(Dimet)	1	0	1	1	4838	1.51338e+07	Medium	Unique	26.4224	174515	4.61111e+06	0	5.389e-06	76.52	1.72135e-05	0	2	1145.04	2289.07	1.90817	48.3708	14/186
High	vYAEADsQESADHLAHEVSLAVFQLAGGIGERPQPGF	4	1	H0Y8I3	N-Term(Dimet); S7(Phospho)	1	0	1	1	7542	1.64603e+07	Medium	Unique	25.5339	222331	5676976	0	3.591e-06	47.4	0.0169232	0	3	1336.64	4007.91	0.148005	63.6464	22/394
High	fWEVISDEHGIDPTGTyHGDSDLQLDR	1	1	P07437	N-Term(Dimet); Y17(Phospho)	1	0	1	1	4711	2.31105e+07	Medium	Unique	24.0085	198216	4.75885e+06	0.002	0.0378	24.56	3.28109	0	4	804.364	3214.44	1.4908	42.8584	17/260
High	vYAEADsQESADHLAHEVSLAVFQLAGGIGERPQPGF	4	1	H0Y8I3	N-Term(Dimet); S7(Phospho)	1	0	1	1	2419	2.42433e+07	Medium	Unique	22.4624	109481	2.45921e+06	0	1.979e-05	59.83	0.000942844	0	3	1336.65	4007.92	2.79779	63.5777	12/394
High	tAFDEAIAELDtLSEESYk	2	1	P63104	N-Term(Dimet); T12(Phospho); K19(Dimet)	1	0	1	1	7338	2.80941e+07	Medium	Unique	22.3806	810681	1.81435e+07	0	1.128e-05	82.99	4.06069e-06	0	2	1138.54	2276.08	1.97742	51.1164	14/176
High	tAFDDAIAELDtLNEDSYk	1	1	P61981	N-Term(Dimet); T12(Phospho); K19(Dimet)	1	0	1	1	7260	1.35952e+07	Medium	Unique	20.2472	212943	4311506	0	6.95e-08	75.78	2.05672e-05	0	2	1138.03	2275.06	2.78941	47.8399	20/186
High	tAFDEAIAELDtLNEDSYk	1	1	P27348	N-Term(Dimet); T12(Phospho); K19(Dimet)	1	0	1	1	7279	1.45252e+07	Medium	Unique	20.1764	198670	4.00844e+06	0	6.306e-08	85.19	2.35373e-06	0	2	1145.04	2289.07	1.26824	48.4496	13/186
High	dVMSDETNNEETESPsQEFVNITk	1	1	P46821	N-Term(Dimet); S16(Phospho); K24(Dimet)	1	0	1	1	7124	30865827	Medium	Unique	18.6463	332391	6197854	0	4.6e-07	53.3	0.0034444	0	3	963.094	2887.27	0.19794	41.9787	18/260
High	vYAEADsQESADHLAHEVSLAVFQLAGGIGERPQPGF	4	1	H0Y8I3	N-Term(Dimet); S7(Phospho)	1	0	1	1	5124	2.2746e+07	Medium	Unique	15.8687	496077	7.87212e+06	0	0.002589	36.48	0.209016	0	3	1336.64	4007.91	0.239377	63.578	25/394
High	tAFDEAIAELDtLSEESYk	2	1	P63104	N-Term(Dimet); T12(Phospho); K19(Dimet)	1	0	1	1	4912	2.95299e+07	Medium	Unique	13.8717	1.39899e+06	1.94063e+07	0	4.033e-12	92.84	4.17271e-07	0	2	1138.54	2276.07	0.797516	51.1566	19/176
High	vELPsEEQVSGSQGPSEEkPAPLATEVFDEk	3	1	Q02952-3	N-Term(Dimet); S5(Phospho); K19(Dimet); K31(Dimet)	1	0	1	1	4645	1.32437e+07	Medium	Unique	11.3756	152228	1731685	0.001	0.005315	38.17	0.127998	0	3	1163.92	3489.74	2.34857	41.081	13/342
High	akLNWLSVDFNNWkDWEDDsDEDMSNFDR	3	1	B4DDC6	N-Term(Dimet); K2(Dimet); K14(Dimet); S20(Phospho)	1	0	1	1	7383	1.19242e+07	Medium	Unique	10.0734	138043	1.39056e+06	0	0.0004753	36.67	0.200198	2	4	942.677	3767.69	2.94203	53.999	27/320
High	yGPADVEDTTGSGATDskDDDDIDLFGSDDEEESEEAkR	2	1	P24534	N-Term(Dimet); S17(Phospho); K18(Dimet); K38(Dimet)	0.0286	0	1	1	4558	29959845	Medium	Unique	6.81972	517096	3.52645e+06	0.002	0.02321	34.65	0.275791	2	4	1089.98	4356.88	4.59635	38.443	29/408
High	eEPsQNDISPk	2	1	Q9NR30-2	N-Term(Dimet); S4(Phospho); K11(Dimet)	1	0	1	1	5867	1.95639e+06	Medium	Unique	6.4855	188001	1219278	0.007	0.1255	25.08	1.14946	0	2	694.334	1387.66	0.573252	18.1009	13/108
High	eEPsQNDISPk	2	1	Q9NR30-2	N-Term(Dimet); S4(Phospho); K11(Dimet)	1	0	1	1	3230	2.13857e+06	Medium	Unique	4.99948	218908	1.09442e+06	0.001	0.01214	39.5	0.0425133	0	2	694.334	1387.66	0.837157	18.0731	6/108
High	lAVNMVPFPR	6	3	Q13509;P68371;P07437	N-Term(Dimet)	1	0	1	1	4610	787606	Medium	Not Unique	2.40178	327926	787606	0.006	0.1003	25.35	1.00447	0	2	588.35	1175.69	0.981405	40.0388	5/86
High	lAVNMVPFPR	6	3	Q13509;P68371;P07437	N-Term(Dimet)	1	0	1	1	1976	1.33307e+06	Medium	Not Unique	2.39191	557324	1.33307e+06	0.002	0.01892	28.91	0.443745	0	2	588.349	1175.69	-0.160708	39.9132	5/86
High	sPsVSSPEPAEk	2	1	Q9UQ35-2	N-Term(Dimet); S3(Phospho); K12(Dimet)	1	0	1	1	3218	474280	Medium	Unique	2.37576	199633	474280	0.007	0.1182	28.69	0.617897	0	2	679.84	1358.67	2.05811	17.932	9/108
Medium	dISLSDYk	1	1	Q06830	N-Term(Dimet); K8(Dimet)	1	0	1	1	1541	414427	Medium	Unique	2.29501	155756	357463	0.018	0.192	9.33	34.135	0	2	502.791	1004.58	0.561254	29.0935	6/66
High	aPkPDGPGGGPGGSHMGGNYGDDR	2	1	P35637-2	N-Term(Dimet); K3(Dimet)	1	0	1	1	3158	2.02534e+06	Medium	Unique	1.94063	1.02723e+06	1.99348e+06	0	0.0003635	28.35	1.19855	0	3	773.035	2317.09	1.73368	17.1859	13/262
High	aPkPDGPGGGPGGSHMGGNYGDDR	2	1	P35637-2	N-Term(Dimet); K3(Dimet)	1	0	1	1	570	1.85557e+06	Medium	Unique	1.86739	977214	1.82483e+06	0.001	0.003725	21.93	5.22041	0	3	773.034	2317.09	0.627347	16.902	11/262
High	fWEVISDEHGIDPTGTYHGDsDLQLDR	1	1	P07437	N-Term(Dimet); S21(Phospho)	0.0476	0	1	1	2049	34482317	Medium	Unique	1.81307	1.83815e+07	3.33269e+07	0	9.01e-08	63.48	0.000420699	0	3	1072.15	3214.43	0.906358	42.7884	23/260
High	sTGEAFVQFASQEIAEk	7	2	E7EN40;P55795	N-Term(Dimethyl); K17(Dimethyl)	1	0	1	1	7189	908468	Light	Not Unique	1.69051	908468	1.53578e+06	0	0.0005893	36.03	0.17441	0	3	633.324	1897.96	1.34353	44.762	15/176
High	iTVVGVGQVGMAcAISILGk	1	1	P07195	N-Term(Dimet); C13(Carbamidomethyl); K20(Dimet)	1	0	1	1	2332	1.84574e+06	Medium	Unique	1.68651	368787	621964	0	4.706e-07	53.17	0.000931846	0	3	679.74	2037.2	-0.587418	58.2557	18/204
High	gATYGkPVHHGVNQLk	5	1	E7EX53	N-Term(Dimet); K6(Dimet); K16(Dimet)	1	0	1	1	256	542552	Medium	Unique	1.66595	321939	536335	0.001	0.01052	22.93	0.986319	0	3	601.366	1802.08	0.243401	13.1707	12/140
High	aPkPDGPGGGPGGSHMGGNYGDDR	2	1	P35637-2	N-Term(Dimet); K3(Dimet)	1	0	1	1	5806	1.82169e+06	Medium	Unique	1.66462	1.09436e+06	1.82169e+06	0	0.002869	10.2	78.1279	0	3	773.035	2317.09	1.65466	17.1925	14/262
High	fWEVISDEHGIDPTGTYHGDsDLQLDR	1	1	P07437	N-Term(Dimet); S21(Phospho)	1	0	1	1	4710	3.22367e+07	Medium	Unique	1.65338	16919056	2.79737e+07	0	2.458e-07	53.16	0.00458254	0	3	1072.15	3214.44	2.72919	42.8248	21/260
High	gATYGkPVHHGVNQLk	5	1	E7EX53	N-Term(Dimet); K6(Dimet); K16(Dimet)	1	0	1	1	2884	477291	Medium	Unique	1.57506	296745	467391	0.002	0.02735	20.93	1.55716	0	3	601.366	1802.08	0.141794	13.564	9/140
High	gATYGkPVHHGVNQLk	5	1	E7EX53	N-Term(Dimet); K6(Dimet); K16(Dimet)	1	0	1	1	5586	347440	Medium	Unique	1.5685	209537	328660	0.004	0.06199	12.62	11.0224	0	3	601.365	1802.08	-0.671068	13.6034	10/140
High	gDLGIEIPAEk	5	1	H3BTN5	N-Term(Dimethyl); K11(Dimethyl)	1	0	1	1	6789	548956	Light	Unique	1.5295	333661	510334	0.001	0.009195	39.21	0.0445494	0	2	599.34	1197.67	0.350623	33.6691	8/96
High	sTGEAFVQFASQEIAEk	7	2	E7EN40;P55795	N-Term(Dimethyl); K17(Dimethyl)	1	0	1	1	4753	976110	Light	Not Unique	1.50775	976110	1.47173e+06	0	0.0007079	35.94	0.17419	0	3	633.323	1897.95	-0.103596	44.7999	9/176
High	gLFIIDDk	1	1	Q06830	N-Term(Dimet); K8(Dimet)	1	0	1	1	1893	361157	Medium	Unique	1.49889	240950	361157	0.002	0.01663	52.56	0.00111813	0	2	492.813	984.619	-2.53713	37.263	6/58
Medium	dAVTYTEHAk	1	1	P62805	N-Term(Dimethyl); K10(Dimethyl)	1	0	1	1	423	1.43537e+06	Light	Unique	1.49756	1.43537e+06	2.14956e+06	0.02	0.2219	18.73	4.85633	0	2	595.807	1190.61	0.87138	15.3836	6/84
High	gFAFVTFDDHDTVDkIVVQk	2	1	P51991-2	N-Term(Dimet); K15(Dimet); K20(Dimet)	1	0	1	1	4709	5.99084e+06	Medium	Unique	1.48843	3.80488e+06	5.6633e+06	0	0.001668	39.38	0.0492179	1	4	595.085	2377.32	0.0952391	42.76	12/178
Medium	yLAEVAcGDDR	1	1	P27348	N-Term(Dimethyl); C7(Carbamidomethyl)	1	0	1	1	993	343369	Light	Unique	1.46155	343369	501850	0.028	0.2972	2.13	176.326	0	2	648.799	1296.59	1.0198	21.5415	6/92
High	ikWGDAGAEYVVESTGVFTTMEk	3	1	E7EUT5	N-Term(Dimethyl); K2(Dimethyl); K23(Dimethyl)	1	0	1	1	4869	514389	Light	Unique	1.45344	514389	747636	0	7.331e-06	49.73	0.00904149	1	3	868.11	2602.32	1.60565	49.2309	19/252
High	aVcMLSNTTAIAEAWAR	3	1	G3V1U9	N-Term(Dimet); C3(Carbamidomethyl)	1	0	1	1	4799	3.93376e+06	Medium	Unique	1.42812	2.66988e+06	3.8129e+06	0	1.862e-05	40.45	0.0650799	0	3	632.992	1896.96	-0.102684	46.6128	8/162
High	dIGcDQHTScPVGQTccPSLGGSWAccQLPHAVccEDR	4	1	K7EKL3	N-Term(Dimet); C4(Carbamidomethyl); C10(Carbamidomethyl); C16(Carbamidomethyl); C17(Carbamidomethyl); C26(Carbamidomethyl); C27(Carbamidomethyl); C34(Carbamidomethyl); C35(Carbamidomethyl)	1	0	1	1	6935	2.17862e+07	Medium	Unique	1.39719	1.07203e+07	1.49783e+07	0.006	0.09721	24.74	1.9602	0	4	1117.71	4467.82	1.02846	37.107	13/432
High	gEAAAERPGEAAVASSPSk	1	1	P29966	N-Term(Dimet); K19(Dimet)	1	0	1	1	515	359997	Medium	Unique	1.39572	248143	346338	0.003	0.05538	14.21	22.5218	0	3	617.002	1848.99	0.370264	16.3096	13/200
High	qGGYSQSNYNSPGSGQNYSGPPSSYQSSQGGYGR	2	1	Q12906	N-Term(Dimet)	1	0	1	3	3894	1.31774e+07	Medium	Unique	1.37959	8.21047e+06	1.13271e+07	0.002	0.02504	12.54	49.4697	0	3	1179.18	3535.54	2.23214	26.3079	20/376
High	nAEQNGPVDGQGDNPGPQAAEQGTDTAVPSDSDk	1	1	P34932	N-Term(Dimet); K34(Dimet)	1	0	1	1	3801	1.08438e+07	Medium	Unique	1.37286	5.3224e+06	7.30689e+06	0.001	0.01501	15.17	29.7946	0	3	1144.2	3430.57	0.076189	25.1494	15/390
High	qVHPDTGISSk	17	2	P06899;O60814	N-Term(Dimet); K11(Dimet)	1	0	1	1	2842	2.17263e+06	Medium	Not Unique	1.35786	1.59085e+06	2.16016e+06	0	0.002136	40.93	0.0298516	0	3	411.574	1232.71	-0.202152	12.8129	7/110
High	wGDAGAEYVVESTGVFTTMEk	3	1	E7EUT5	N-Term(Dimethyl); K21(Dimethyl)	1	0	1	1	4884	4.44059e+06	Light	Unique	1.35331	4.44059e+06	6.00948e+06	0	0.0006765	38.31	0.121923	0	3	778.372	2333.1	0.0175132	49.827	25/194
High	vLIAAHGNSLR	2	1	P15259	N-Term(Dimet)	1	0	1	1	6043	454926	Medium	Unique	1.34358	338592	454926	0.006	0.09757	16.11	6.50471	0	2	591.867	1182.73	0.975601	20.8878	4/86
High	rPQYSNPPVQGEVMEGADNQGAGEQGRPVR	2	1	P67809	N-Term(Dimet)	1	0	1	1	6339	4.8584e+06	Medium	Unique	1.33378	3.43675e+06	4.58388e+06	0.002	0.01589	21.98	5.97169	0	4	814.652	3255.59	0.376835	25.385	9/328
High	gHYTEGAELVDSVLDVVRk	3	3	Q13509;P68371;P07437	N-Term(Dimethyl); K19(Dimethyl)	1	0	1	1	4823	2.29629e+06	Light	Not Unique	1.33302	2.29629e+06	3.06101e+06	0.004	0.07206	24.76	2.22373	1	3	715.052	2143.14	1.53188	47.8168	8/168
High	vPTANVSVVDLTcR	3	1	E7EUT5	N-Term(Dimethyl); C13(Carbamidomethyl)	1	0	1	1	4359	1.51611e+06	Light	Unique	1.32714	1.51611e+06	2.01208e+06	0	0.0001874	39.37	0.0625457	0	3	520.28	1558.83	-0.18646	34.1426	7/140
High	aLTSETNGTDSNGSNSSNIQ	6	1	Q08209-4	N-Term(Dimethyl)	1	0	1	1	5975	1.08318e+06	Light	Unique	1.32312	1.08318e+06	1433173	0	0.0004519	36.73	0.118031	0	2	1012.96	2024.9	1.77636	19.8393	12/206
High	eVDEQMLNVQNk	2	2	P68371;P07437	N-Term(Dimet); K12(Dimet)	1	0	1	1	4001	1.59769e+06	Medium	Not Unique	1.3229	1.20772e+06	1.59769e+06	0.001	0.01156	37.92	0.0887413	0	2	755.904	1510.8	-0.507082	27.8925	7/108
High	dSYVGDEAQSkR	2	1	P60709	N-Term(Dimethyl); K11(Dimethyl)	1	0	1	1	334	1.02468e+06	Light	Unique	1.32016	1.02468e+06	1.35274e+06	0.007	0.135	15.94	11.3754	1	2	705.847	1410.69	0.230807	14.329	6/112
High	iSVYYNEATGGk	1	1	P07437	N-Term(Dimethyl); K12(Dimethyl)	1	0	1	1	3922	1.8029e+06	Light	Unique	1.32008	1.8029e+06	2.37998e+06	0.005	0.08863	11.88	31.955	0	2	679.354	1357.7	0.83526	26.6523	11/114
Medium	gPSSVEDIk	3	1	P06748-3	N-Term(Dimethyl); K9(Dimethyl)	1	0	1	1	623	1.43203e+06	Light	Unique	1.31885	1.43203e+06	1.88864e+06	0.034	0.3468	12.91	16.0336	0	2	494.272	987.536	0.249111	17.4672	3/72
High	lISWYDNEFGYSNR	3	1	E7EUT5	N-Term(Dimethyl)	1	0	1	1	4671	1.13159e+07	Light	Unique	1.31443	5.21048e+06	6848789	0	3.809e-05	59.8	0.000567858	0	2	896.421	1791.84	0.854642	41.6088	10/136
High	nSSYFVEWIPNNVk	3	3	Q13509;P68371;P07437	N-Term(Dimet); K14(Dimet)	1	0	1	1	4755	3.498e+06	Medium	Not Unique	1.31201	2.20529e+06	2.89336e+06	0.004	0.06659	21.95	3.588	0	3	587.655	1760.95	2.05611	44.8584	8/140
High	lcYVALDFEQEMATAASSSSLEk	2	1	P60709	N-Term(Dimethyl); C2(Carbamidomethyl); K23(Dimethyl)	1	0	1	1	7371	1.68501e+07	Light	Unique	1.28442	1.63914e+07	2.10533e+07	0	0.000213	50.15	0.00877223	0	3	869.418	2606.24	1.63935	53.0232	26/232
High	aNNSPALTGNSQPQHQAAAAAAQQQQQcGGGGATkPAVSGk	2	1	Q5VTL8-2	N-Term(Dimethyl); C28(Carbamidomethyl); K35(Dimethyl); K41(Dimethyl)	1	0	1	1	3587	4.53374e+06	Light	Unique	1.2809	3.8553e+06	4.93827e+06	0	2.471e-05	44.52	0.0291464	0	4	1011.25	4041.99	0.403048	22.595	29/468
High	vGLTNYAAAYcTGLLLAR	2	1	Q5T7N0	N-Term(Dimet); C11(Carbamidomethyl)	1	0	1	1	7249	678250	Medium	Unique	1.27921	530209	678250	0.001	0.01264	36.34	0.127716	0	3	653.696	1959.07	3.13567	47.3099	8/178
High	nEAIQAAHDAVAQEGQcR	3	1	P09936	N-Term(Dimet); C17(Carbamidomethyl)	1	0	1	1	1389	9.31111e+06	Medium	Unique	1.27714	7.1328e+06	9.1096e+06	0	6.397e-08	53.13	0.00354591	0	3	667.324	1999.96	1.02916	26.3747	17/194
High	gGGGGGGGGGGLGGGLGNVLGGLISGAGGGGGGGGGGGGGGGGGGGGTAMR	5	1	K7ES78	N-Term(Dimet)	1	0	1	1	4898	4.89347e+06	Medium	Unique	1.27594	2.61769e+06	3340014	0	2.527e-08	44.61	0.0353567	0	5	723.55	3613.72	0.533599	50.5022	26/512
High	vLIAAHGNSLR	2	1	P15259	N-Term(Dimet)	1	0	1	1	6042	312872	Medium	Unique	1.27057	246246	312872	0.004	0.06101	23.26	1.41524	0	3	394.913	1182.73	-0.2743	20.8797	8/86
Medium	iGHPAPNFk	1	1	Q06830	N-Term(Dimet); K9(Dimet)	1	0	1	1	5870	437964	Medium	Unique	1.26485	346258	437964	0.019	0.2176	21.65	1.9023	0	3	348.886	1044.64	-0.124683	18.1451	5/70
High	vFDkDGNGYISAAELR	4	1	P62158	N-Term(Dimet); K4(Dimet)	1	0	1	1	1664	3.04679e+06	Medium	Unique	1.26347	2.41144e+06	3.04679e+06	0.001	0.007559	29.06	0.702403	1	3	607	1818.98	0.263725	31.3317	14/166
High	eLAEQTLNNIk	1	1	Q92499	N-Term(Dimethyl); K11(Dimethyl)	1	0	1	2	6548	1.09474e+06	Light	Unique	1.26232	1.09474e+06	1.38192e+06	0.001	0.009605	17.7	8.00977	0	2	664.874	1328.74	-1.0635	28.8328	12/102
High	aDMLcNSQSNDILQHQGSNcGGTSNk	1	1	Q9NUQ3	N-Term(Dimethyl); C5(Carbamidomethyl); C20(Carbamidomethyl); K26(Dimethyl)	1	0	1	1	6469	7.03423e+06	Light	Unique	1.2585	7.03423e+06	8.85259e+06	0	8.07e-06	49.79	0.00813395	0	3	964.762	2892.27	1.55215	27.408	22/284
High	iIVDELkQEVISTSSk	9	1	H0YAF8	N-Term(Dimet); K7(Dimet); K16(Dimet)	1	0	1	1	4445	2.16429e+06	Medium	Unique	1.25757	1.72101e+06	2.16429e+06	0	0.002912	27.31	0.191633	1	3	629.059	1885.16	-0.537847	35.8648	16/160
High	kRPAPQQIQQVQQQAVQNR	5	1	F8VW95	N-Term(Dimet); K1(Dimet)	1	0	1	1	6037	2.11081e+06	Medium	Unique	1.25418	1.62391e+06	2.03668e+06	0.004	0.07475	38.2	0.0321934	1	4	578.09	2309.34	-1.223	20.8177	12/182
High	aNNSPALTGNSQPQHQAAAAAAQQQQQcGGGGATkPAVSGk	2	1	Q5VTL8-2	N-Term(Dimet); C28(Carbamidomethyl); K35(Dimet); K41(Dimet)	1	0	1	1	6156	4670546	Medium	Unique	1.25387	3724895	4670546	0.004	0.06803	11.78	39.0746	0	4	1014.27	4054.07	1.99681	22.6082	12/468
Medium	iLSISADIETIGEILkk	4	1	Q5T6W5	N-Term(Dimet); K16(Dimet); K17(Dimet)	1	0	1	1	5024	1.2031e+06	Medium	Unique	1.25108	961645	1.2031e+06	0.019	0.2136	14.74	0.800734	1	3	647.087	1939.25	-1.20288	58.7797	10/150
High	gGGGYGGSGDGYNGFGNDGSNFGGGGSYNDFGNYNNQSSNFGPMk	1	1	P09651-2	N-Term(Dimethyl); K45(Dimethyl)	1	0	1	1	7122	2.56537e+07	Light	Unique	1.25021	2.56537e+07	32072365	0	1.783e-10	77.97	8.751e-06	0	4	1116.21	4461.81	1.46803	41.9317	38/478
High	lVQDVANNTNEEAGDGTTTATVLAR	1	1	P10809	N-Term(Dimet)	1	0	1	1	6615	1.35162e+07	Medium	Unique	1.24964	10467459	1.30806e+07	0	2.126e-07	55.31	0.00243518	0	3	864.775	2592.31	2.31878	30.0872	22/270
Medium	iIPGFMcQGGDFTR	1	1	P62937	N-Term(Dimethyl); C7(Carbamidomethyl)	1	0	1	1	1979	2.24205e+06	Light	Unique	1.2423	2.24205e+06	2.78529e+06	0.018	0.2	12.39	29.0892	0	2	813.893	1626.78	1.273	39.9892	4/120
Medium	nSSYFVEWIPNNVk	3	3	Q13509;P68371;P07437	N-Term(Dimethyl); K14(Dimethyl)	1	0	1	1	2094	2.95399e+06	Light	Not Unique	1.23809	2.95399e+06	3.6573e+06	0.049	0.4311	22.39	3.71784	0	3	584.97	1752.89	-0.347226	44.8443	8/140
High	lkDDEVAQLkk	1	1	P07195	N-Term(Dimet); K2(Dimet); K10(Dimet); K11(Dimet)	1	0	1	1	3317	1.08054e+06	Medium	Unique	1.23571	874426	1.08054e+06	0	0.001927	45.22	0.00131065	2	3	472.324	1414.96	-0.0306582	19.1699	12/102
High	gGGGYGGSGDGYNGFGNDGSNFGGGGSYNDFGNYNNQSSNFGPMk	1	1	P09651-2	N-Term(Dimet); K45(Dimet)	1	0	1	1	4685	4.61679e+07	Medium	Unique	1.23373	3.74215e+07	4.61679e+07	0	6.661e-07	52.74	0.00366915	0	3	1490.63	4469.86	1.88205	41.8735	23/478
High	tNEkVELQELNDR	1	1	P08670	N-Term(Dimet); K4(Dimet)	1	0	1	1	1262	2.48703e+06	Medium	Unique	1.23343	2.01634e+06	2.48703e+06	0	0.0002799	37.25	0.095614	1	3	551.308	1651.91	0.304728	24.6559	12/140
High	nEAIQAAHDAVAQEGQcR	3	1	P09936	N-Term(Dimet); C17(Carbamidomethyl)	1	0	1	1	3916	7.67617e+06	Medium	Unique	1.23293	6.01508e+06	7.41615e+06	0	1.017e-05	41.79	0.0481729	0	3	667.324	1999.96	1.67004	26.5938	14/194
High	aDLINNLGTIAk	1	1	P08238	N-Term(Dimet); K12(Dimet)	1	0	1	1	6939	2.55938e+06	Medium	Unique	1.22458	2.09001e+06	2.55938e+06	0.002	0.032	20.73	1.7865	0	2	653.913	1306.82	0.697897	37.1658	5/116
Medium	eDSQRPGAHLTVk	2	2	P09651;P09651-2	N-Term(Dimet); K13(Dimet)	1	0	1	1	315	582243	Medium	Not Unique	1.22296	476092	582243	0.019	0.2205	10.26	39.3051	0	2	751.432	1501.86	-0.161159	14.1045	10/134
High	nLLSVAYk	9	6	P31946-2;P62258-2;Q04917;P61981;P27348;P63104	N-Term(Dimethyl); K8(Dimethyl)	1	0	1	1	1671	1.60671e+06	Light	Not Unique	1.2219	1.60671e+06	1.96324e+06	0.001	0.002955	33.83	0.0905003	0	2	482.297	963.587	-0.298435	31.533	5/70
High	nAEQNGPVDGQGDNPGPQAAEQGTDTAVPSDSDk	1	1	P34932	N-Term(Dimet); K34(Dimet)	1	0	1	1	6330	1.11037e+07	Medium	Unique	1.22082	7.81853e+06	9545008	0.004	0.08019	9.72	104.174	0	3	1144.2	3430.58	1.35718	25.2603	15/390
Medium	kLLEGEESR	3	2	P41219;P08670	N-Term(Dimet); K1(Dimet)	1	0	1	1	2894	449997	Medium	Not Unique	1.21614	370020	449997	0.042	0.411	10.97	22.0034	1	2	562.842	1124.68	0.98552	13.7033	5/88
High	nNDQPQSANANEPQDSTVNLQSPLk	5	1	P37275-3	N-Term(Dimet); K25(Dimet)	1	0	1	1	4150	4006602	Medium	Unique	1.2159	3.29518e+06	4006602	0.001	0.01501	18	13.6879	0	3	925.133	2773.38	-0.0988523	30.4086	15/278
High	eVSTYIkk	2	1	P68104	N-Term(Dimethyl); K7(Dimethyl); K8(Dimethyl)	1	0	1	1	582	776675	Light	Unique	1.21562	776675	944142	0.002	0.04296	37.73	0.0397099	1	2	526.324	1051.64	0.248134	17.0382	7/64
High	sSLSNNEcGSLDkTSPEMSNSNNDER	2	1	Q5UIP0-2	N-Term(Dimet); C8(Carbamidomethyl); K13(Dimet)	1	0	1	1	3600	4.73601e+06	Medium	Unique	1.21557	3.89613e+06	4.73601e+06	0.002	0.02122	26.21	2.09248	1	3	979.445	2936.32	4.2566	22.7284	11/290
Medium	gSDFDcELR	4	1	Q5T6W5	N-Term(Dimet); C6(Carbamidomethyl)	1	0	1	1	6261	183467	Medium	Unique	1.21333	151209	183467	0.023	0.2602	12.33	11.0233	0	2	565.757	1130.51	-1.44074	24.1785	5/74
High	dAVTYTEHAk	1	1	P62805	N-Term(Dimethyl); K10(Dimethyl)	1	0	1	1	3032	856282	Light	Unique	1.21278	837023	1.01512e+06	0.001	0.003545	38.12	0.0549385	0	3	397.54	1190.61	-0.165192	15.7422	9/84
High	aLMLQGVDLLADAVAVTMGPk	1	1	P10809	N-Term(Dimethyl); K21(Dimethyl)	1	0	1	1	7634	1.22362e+06	Light	Unique	1.21221	1.09078e+06	1.32226e+06	0	0.0003477	51.03	0.00386581	0	3	723.741	2169.21	2.6183	68.0539	12/210
High	eDGNEEDkENQGDETQGQQPPQR	2	1	P67809	N-Term(Dimethyl); K8(Dimethyl)	1	0	1	1	239	445645	Light	Unique	1.21203	436025	528476	0.002	0.02483	28.08	1.0162	1	2	1342.59	2684.16	-1.0824	12.8388	11/242
High	gDLGIEIPAEk	5	1	H3BTN5	N-Term(Dimethyl); K11(Dimethyl)	1	0	1	1	1752	698362	Light	Unique	1.20895	698362	844287	0.002	0.03191	38.92	0.0487991	0	2	599.341	1197.68	2.08331	33.4951	5/96
High	tNEkVELQELNDR	1	1	P08670	N-Term(Dimet); K4(Dimet)	1	0	1	1	3785	1.80014e+06	Medium	Unique	1.20876	1.48924e+06	1.80014e+06	0	0.001949	23.75	2.15571	1	3	551.309	1651.91	0.748106	24.9519	8/140
High	aLTSADGASEEQSQNDEDNQGSEk	4	1	D6RH20	N-Term(Dimet); K24(Dimet)	1	0	1	1	574	3.77717e+06	Medium	Unique	1.20384	3.08284e+06	3.71125e+06	0	0.0004055	32.03	0.506022	0	3	858.723	2574.16	1.01053	16.8957	30/248
High	dAVTYTEHAk	1	1	P62805	N-Term(Dimet); K10(Dimet)	1	0	1	1	3034	1.77034e+06	Medium	Unique	1.20162	1.47329e+06	1.77034e+06	0.001	0.01442	26.03	0.970273	0	2	599.831	1198.66	0.0148554	15.6615	7/84
High	aAVEEGIVLGGGcALLR	1	1	P10809	N-Term(Dimet); C13(Carbamidomethyl)	1	0	1	1	4679	906827	Medium	Unique	1.20065	755283	906827	0	0.0001279	32.65	0.268855	0	3	572.992	1716.96	-0.71114	41.6986	9/130
High	gDFcIQVGR	7	1	J3KPD9	N-Term(Dimethyl); C4(Carbamidomethyl)	1	0	1	1	1556	1.01676e+06	Light	Unique	1.19826	1.01676e+06	1.21835e+06	0	3.843e-05	45.54	0.00694645	0	2	540.269	1079.53	-0.428469	29.3086	7/70
High	lkDDEVAQLkk	1	1	P07195	N-Term(Dimet); K2(Dimet); K10(Dimet); K11(Dimet)	1	0	1	1	5936	882160	Medium	Unique	1.1972	617431	739191	0.002	0.02695	30.17	0.0396665	2	3	472.324	1414.96	-0.483583	19.2316	7/102
High	nNNIDAAIENIENMLTSENk	1	1	P42704	N-Term(Dimet); K20(Dimet)	1	0	1	1	5054	6.8862e+06	Medium	Unique	1.19638	5.41583e+06	6.47939e+06	0	1.437e-10	79.46	9.02806e-06	0	2	1156.09	2311.17	1.92889	60.0767	12/216
High	mQVDQEEPHVEEQQQQTPAENkAESEEMETSQAGSk	1	1	P34932	N-Term(Dimet); K22(Dimet); K36(Dimet)	1	0	1	1	3897	1.50995e+07	Medium	Unique	1.19396	1.26465e+07	1.50995e+07	0	0.000132	36.82	0.190084	1	4	1046.49	4182.95	0.818989	26.3506	24/410
Medium	vIcILSHPIkNTNDANScQIIIPQNQVNR	4	1	Q5SX91	N-Term(Dimet); C3(Carbamidomethyl); K10(Dimet); C18(Carbamidomethyl)	1	0	1	1	4444	18670140	Medium	Unique	1.19304	1.53332e+07	1.82931e+07	0.019	0.2161	20.18	3.20296	1	4	856.718	3423.85	1.24246	35.8585	6/284
High	lYNPENIYLSEHGGGAGNNWASGFSQGEk	3	1	K7EKE5	N-Term(Dimet); K29(Dimet)	1	0	1	1	7055	1.51993e+07	Medium	Unique	1.19303	1.26006e+07	1.50329e+07	0	0.0004382	37.58	0.162842	0	3	1054.18	3160.53	2.91828	40.1652	13/322
High	qQAAYYAQTSPQGMPQHPPAPQGQ	2	1	Q96AE4	N-Term(Dimet)	1	0	1	1	1465	7.0875e+06	Medium	Unique	1.19104	5.71708e+06	6.80929e+06	0	0.0006134	30.12	0.867836	0	3	871.755	2613.25	2.2407	27.5723	13/232
High	iISNAScTTNcLAPLAk	3	1	E7EUT5	N-Term(Dimet); C7(Carbamidomethyl); C11(Carbamidomethyl); K17(Dimet)	1	0	1	1	1640	2.41888e+06	Medium	Unique	1.19071	2.03146e+06	2.41888e+06	0	9.493e-05	32.66	0.313846	0	3	633.349	1898.03	-0.866331	30.9589	10/166
Medium	qVHPDTGISSk	17	2	P06899;O60814	N-Term(Dimet); K11(Dimet)	1	0	1	1	5549	1.194e+06	Medium	Not Unique	1.18868	1.00448e+06	1.194e+06	0.038	0.3705	31.82	0.256651	0	3	411.575	1232.71	0.466274	12.799	5/110
High	dNLTLWTSDMQGDGEEQNkEALQDVEDENQ	2	1	P62258-2	N-Term(Dimet); K19(Dimet)	1	0	1	1	7180	1.43256e+07	Medium	Unique	1.18546	1.13739e+07	1.34834e+07	0	0.002827	20.95	8.02923	1	4	879.651	3515.58	-0.351211	44.3883	16/342
High	aVcMLSNTTAIAEAWAR	3	1	G3V1U9	N-Term(Dimethyl); C3(Carbamidomethyl)	1	0	1	1	2129	4.97324e+06	Light	Unique	1.1849	4.97324e+06	5.89281e+06	0	1.924e-09	93.13	3.38223e-07	0	2	946.975	1892.94	3.23667	46.6359	21/162
High	iITITGTQDQIQNAQYLLQNSVk	4	1	Q5T6W5	N-Term(Dimethyl); K23(Dimethyl)	1	0	1	1	4875	7.71925e+06	Light	Unique	1.18439	7.2878e+06	8.63161e+06	0	9.251e-07	59.05	0.00050882	0	3	882.49	2645.46	1.69202	49.3542	11/242
High	vSGLQGSDALNIQQNQTSGGSLQAGQQk	2	1	G5E9M8	N-Term(Dimet); K28(Dimet)	1	0	1	1	1654	1.54777e+07	Medium	Unique	1.18413	1.3071e+07	1.54777e+07	0	6.151e-11	109.88	6.11207e-09	0	3	960.176	2878.51	1.46581	31.1987	24/300
High	iLLAELEQLkGQGk	1	1	P08670	N-Term(Dimethyl); K10(Dimethyl); K14(Dimethyl)	1	0	1	1	4528	2.04592e+06	Light	Unique	1.18375	2.04592e+06	2.42185e+06	0.002	0.04915	34.72	0.05346	1	3	542.006	1624	0.0236568	37.589	14/120
High	dGQVINETSQHHDDLE	1	1	P08670	N-Term(Dimethyl)	1	0	1	1	3563	2.32403e+06	Light	Unique	1.18248	2.32403e+06	2.74812e+06	0.001	0.01527	19.92	5.40108	0	2	932.92	1864.83	0.598166	22.293	9/164
High	gDFcIQVGR	7	1	J3KPD9	N-Term(Dimet); C4(Carbamidomethyl)	1	0	1	1	4099	970989	Medium	Unique	1.18061	822445	970989	0	8.272e-06	55.78	0.000731287	0	2	542.282	1083.56	0.398163	29.4735	6/70
High	iGGDGNNkDDDPNEDWcAVcQNGGDLLccEk	4	1	E7EN20	N-Term(Dimet); K8(Dimet); C17(Carbamidomethyl); C20(Carbamidomethyl); C28(Carbamidomethyl); C29(Carbamidomethyl); K31(Dimet)	1	0	1	1	4537	1.71171e+07	Medium	Unique	1.17822	1.4528e+07	1.71171e+07	0	1.628e-05	47.01	0.0176185	1	3	1207.87	3621.59	3.28649	37.9213	18/342
High	vAHALAEGLGVIAcIGEk	2	1	P60174-1	N-Term(Dimet); C14(Carbamidomethyl); K18(Dimet)	1	0	1	1	2056	2.75372e+06	Medium	Unique	1.17778	2.23501e+06	2.63236e+06	0	6.436e-07	48.47	0.0044334	0	3	624.701	1872.09	0.782251	43.1803	12/156
High	aDLINNLGTIAk	1	1	P08238	N-Term(Dimet); K12(Dimet)	1	0	1	1	1877	2.78438e+06	Medium	Unique	1.17587	2.36793e+06	2.78438e+06	0	4.77e-06	65.63	5.41583e-05	0	2	653.914	1306.82	1.25836	36.8718	9/116
High	kRPAPQQIQQVQQQAVQNR	5	1	F8VW95	N-Term(Dimet); K1(Dimet)	1	0	1	1	912	3.10056e+06	Medium	Unique	1.17576	2.63707e+06	3.10056e+06	0	0.002921	38.43	0.0286524	1	4	578.09	2309.34	-0.165811	20.5397	10/182
Medium	tTHFVEGGDAGNREDQINR	2	1	A8MUD9	N-Term(Dimet)	1	0	1	1	3299	2.82662e+06	Medium	Unique	1.1746	2.3402e+06	2.74881e+06	0.026	0.2809	26.13	1.88955	1	4	537.764	2148.04	-0.556384	18.9399	14/186
High	vMQQQQQTTQQQLPQk	1	1	Q15459	N-Term(Dimethyl); K16(Dimethyl)	1	0	1	1	3268	1.98029e+06	Light	Unique	1.17124	1.98029e+06	2.3194e+06	0.001	0.004938	31.23	0.519853	0	3	666.687	1998.05	1.54992	18.5437	12/148
High	dGQVINETSQHHDDLE	1	1	P08670	N-Term(Dimet)	1	0	1	1	6133	2.50146e+06	Medium	Unique	1.17072	2.1367e+06	2.50146e+06	0	0.0004318	50.64	0.00530041	0	2	934.934	1868.86	2.31627	22.2603	17/164
Medium	aLPGQLkPFETLLSQNQGGk	1	1	P09211	N-Term(Dimet); K7(Dimet); K20(Dimet)	1	0	1	1	2071	3.52539e+06	Medium	Unique	1.16945	3.01456e+06	3.52539e+06	0.02	0.2256	14.04	4.02938	0	3	741.449	2222.33	0.848594	43.9753	13/190
High	gHYTEGAELVDSVLDVVRk	3	3	Q13509;P68371;P07437	N-Term(Dimethyl); K19(Dimethyl)	1	0	1	1	2147	3.75251e+06	Light	Not Unique	1.1676	3.66033e+06	4.27381e+06	0	0.002084	25.33	1.88193	1	3	715.054	2143.15	3.1552	47.7451	15/168
High	nEAIQAAHDAVAQEGQcR	3	1	P09936	N-Term(Dimet); C17(Carbamidomethyl)	1	0	1	1	6422	6.61788e+06	Medium	Unique	1.16655	5.49021e+06	6.40462e+06	0	2.395e-05	43.59	0.0316941	0	3	667.324	1999.96	0.388278	26.6507	15/194
High	iGHPAPNFk	1	1	Q06830	N-Term(Dimethyl); K9(Dimethyl)	1	0	1	1	660	519246	Light	Unique	1.16621	519246	605547	0.002	0.03678	22.24	1.90902	0	3	346.203	1036.59	-0.319593	17.7652	5/70
High	kFDEGENSLGQNSFSTTNNVcNQNQEIASR	1	1	Q6ZWT7	N-Term(Dimethyl); K1(Dimethyl); C21(Carbamidomethyl)	1	0	1	1	1612	1.83571e+07	Light	Unique	1.16448	1.83571e+07	2.13765e+07	0	9.124e-12	91.97	6.40159e-07	1	3	1148.86	3444.58	1.00489	30.5344	24/342
High	vDNDENEHQLSLR	3	1	P06748-3	N-Term(Dimet)	1	0	1	1	838	2.30272e+06	Medium	Unique	1.16304	1.88889e+06	2.19685e+06	0.002	0.01718	18.63	7.27047	0	3	534.267	1600.79	0.649932	19.7485	11/134
High	qTVAVGVIk	2	1	P68104	N-Term(Dimethyl); K9(Dimethyl)	1	0	1	1	3736	3.13921e+06	Light	Unique	1.16278	3.13921e+06	3.65021e+06	0	3.292e-05	41.64	0.0100493	0	2	485.818	970.63	-0.0279197	24.442	7/80
High	aLTSADGASEEQSQNDEDNQGSEk	4	1	D6RH20	N-Term(Dimethyl); K24(Dimethyl)	1	0	1	1	3157	2.85119e+06	Light	Unique	1.16261	2.85119e+06	3.31481e+06	0	0.0001987	50.01	0.00652795	0	3	856.042	2566.11	2.9333	17.1612	18/248
Medium	sQIHDIVLVGGSTR	3	1	P11142-2	N-Term(Dimet)	1	0	1	1	6536	296002	Medium	Unique	1.16177	254785	296002	0.04	0.3914	18.42	5.80843	0	3	505.292	1513.86	-1.15518	28.5599	6/152
High	lVQAFQFTDk	1	1	Q06830	N-Term(Dimethyl); K10(Dimethyl)	1	0	1	1	4333	1.12938e+06	Light	Unique	1.16174	1.12938e+06	1.31205e+06	0.006	0.1065	18.4	5.90824	0	2	626.85	1252.69	-0.195041	33.6773	6/88
High	mQVDQEEPHVEEQQQQTPAENkAESEEMETSQAGSk	1	1	P34932	N-Term(Dimethyl); K22(Dimethyl); K36(Dimethyl)	1	0	1	1	6410	1.09059e+07	Light	Unique	1.16082	1.05491e+07	1.22457e+07	0	7.666e-05	31.97	0.559282	1	4	1043.47	4170.87	0.734425	26.4666	27/410
High	nNNIDAAIENIENMLTSENk	1	1	P42704	N-Term(Dimet); K20(Dimet)	1	0	1	1	2368	7.35233e+06	Medium	Unique	1.15612	6.25701e+06	7.23386e+06	0	1.587e-11	96.51	1.78261e-07	0	2	1156.09	2311.17	2.2458	60.0012	14/216
High	lIALSIDSVEDHLAWSk	1	1	P30041	N-Term(Dimethyl); K17(Dimethyl)	1	0	1	1	4828	2.08468e+06	Light	Unique	1.15471	2.08468e+06	2.4072e+06	0	0.0001037	42.05	0.0328584	0	3	651.695	1953.07	0.0659423	47.9689	13/150
High	vMQQQQQTTQQQLPQk	1	1	Q15459	N-Term(Dimet); K16(Dimet)	1	0	1	1	709	2.70608e+06	Medium	Unique	1.15348	2.30635e+06	2.66033e+06	0.004	0.06153	22.22	3.32164	0	3	669.37	2006.09	0.0922505	18.2696	6/148
High	nNPAIVIIGNNGQIHYDHQNDGASQALAScQR	1	1	P49257	N-Term(Dimet); C30(Carbamidomethyl)	1	0	1	1	4338	2.00231e+07	Medium	Unique	1.15199	1.53598e+07	1.76943e+07	0	0.0003049	29.09	1.23187	0	4	877.682	3507.71	-0.523577	33.808	18/334
High	hLQLAIR	14	2	Q96KK5;Q71UI9-2	N-Term(Dimethyl)	1	0	1	1	1128	5.23439e+06	Light	Not Unique	1.15011	5.23439e+06	6.02013e+06	0.002	0.01733	36.1	0.0669645	0	2	439.782	878.557	0.0388931	23.2465	6/58
High	hELQANcYEEVkDR	4	1	G3V1A4	N-Term(Dimet); C7(Carbamidomethyl); K12(Dimet)	1	0	1	1	730	863618	Medium	Unique	1.14988	751053	863618	0.007	0.1114	12.92	32.8204	1	3	618.98	1854.93	0.631073	18.6184	12/146
High	vFLENVIR	1	1	P62805	N-Term(Dimet)	1	0	1	1	6873	4.24088e+06	Medium	Unique	1.14762	3.69537e+06	4.24088e+06	0.004	0.06639	23.84	0.878552	0	2	511.321	1021.63	-0.212892	35.5217	4/62
High	dSGNNSGDQATEEEEGGYScGTAESHDSk	1	1	Q96RS0	N-Term(Dimet); C20(Carbamidomethyl); K29(Dimet)	1	0	1	1	5903	2.06864e+06	Medium	Unique	1.14756	1.80265e+06	2.06864e+06	0	5.638e-07	55.81	0.00134701	0	3	1028.09	3082.26	1.65691	18.7029	15/328
High	sIYYITGESk	1	1	P08238	N-Term(Dimethyl); K10(Dimethyl)	1	0	1	1	1505	1.1879e+06	Light	Unique	1.14716	1.1879e+06	1.36272e+06	0	0.0001963	54.04	0.00226458	0	2	608.827	1216.65	1.23884	28.4837	7/88
High	vccSPGTYGPDcLAcQGGSQRPcSGNGHcSGDGSR	7	1	A6PWM2	N-Term(Dimet); C2(Carbamidomethyl); C3(Carbamidomethyl); C12(Carbamidomethyl); C15(Carbamidomethyl); C23(Carbamidomethyl); C29(Carbamidomethyl)	1	0	1	1	6244	1.89808e+07	Medium	Unique	1.14704	1.30131e+07	14926525	0	6.005e-05	31.58	0.40996	0	4	948.386	3790.52	-0.856761	23.944	12/370
High	gHYTEGAELVDSVLDVVR	3	3	Q13509;P68371;P07437	N-Term(Dimet)	1	0	1	1	7321	5.07457e+06	Medium	Not Unique	1.14702	4.1427e+06	4.75175e+06	0	0.0001167	46.03	0.0171441	0	3	664.351	1991.04	0.283376	50.1529	11/158
High	kFDEGENSLGQNSFSTTNNVcNQNQEIASR	1	1	Q6ZWT7	N-Term(Dimethyl); K1(Dimethyl); C21(Carbamidomethyl)	1	0	1	1	6646	1.48886e+07	Light	Unique	1.14667	1.48886e+07	1.70723e+07	0	3.482e-08	71.65	6.85827e-05	1	3	1148.87	3444.58	2.81224	30.7223	23/342
High	vPTANVSVVDLTcR	3	1	E7EUT5	N-Term(Dimethyl); C13(Carbamidomethyl)	1	0	1	1	4357	4.12588e+06	Light	Unique	1.14485	4.12588e+06	4.72352e+06	0.002	0.03433	28.42	0.795152	0	2	779.918	1558.83	1.81905	34.1117	10/140
High	tIAQDYGVLk	1	1	Q06830	N-Term(Dimethyl); K10(Dimethyl)	1	0	1	1	1497	1.00874e+06	Light	Unique	1.14246	1.00874e+06	1.15245e+06	0	0.00111	41.4	0.0278799	0	2	582.337	1163.67	0.165534	28.297	8/92
High	vGkDELFALEQScAQVVLQAANER	2	1	J3KNT0	N-Term(Dimet); K3(Dimet); C13(Carbamidomethyl)	1	0	1	1	4880	7.57844e+06	Medium	Unique	1.13826	6.65794e+06	7.57844e+06	0	3.263e-07	54.88	0.0017766	1	3	913.826	2739.46	1.3233	49.4703	22/264
High	eAFSLFDkDGDGTITTk	4	1	P62158	N-Term(Dimet); K8(Dimet); K17(Dimet)	1	0	1	1	1862	2.83448e+06	Medium	Unique	1.13752	2.49182e+06	2.83448e+06	0	0.0007264	33.2	0.254248	1	3	647.692	1941.06	0.198313	36.1462	13/176
High	nIILEEGkEILVGDVGQTVDDPYATFVk	6	1	G3V1A4	N-Term(Dimethyl); K8(Dimethyl); K28(Dimethyl)	1	0	1	1	4966	2.56384e+06	Light	Unique	1.1374	2.56384e+06	2.91612e+06	0.009	0.1574	14.43	16.2152	1	4	787.429	3146.69	2.05771	54.6221	14/310
High	rPLEQQQPHHIPTSAPVYQQPQQQPVAQSYGGYkEPAAPVSIQR	5	1	J3KSN1	N-Term(Dimethyl); K34(Dimethyl)	1	0	1	1	4175	4.44702e+07	Light	Unique	1.13693	4.44702e+07	50559558	0	0.0004591	45.79	0.0091863	1	4	1248.4	4990.58	2.28651	30.9054	20/504
High	eYQDLLNVk	1	1	P08670	N-Term(Dimethyl); K9(Dimethyl)	1	0	1	1	1697	2.11907e+06	Light	Unique	1.13682	2.11907e+06	2.40901e+06	0	8.469e-05	63.82	0.000149321	0	2	589.327	1177.65	-0.468518	32.13	7/82
High	gTGSGGQLQDLDcSSSDDEGAAQNSTkPSATk	2	1	P08240-2	N-Term(Dimet); C13(Carbamidomethyl); K27(Dimet); K32(Dimet)	1	0	1	1	6228	1.24825e+07	Medium	Unique	1.13669	1.08913e+07	1.238e+07	0.005	0.09282	15.36	27.8206	0	3	1089.19	3265.57	4.27447	23.7027	10/356
High	yRPGTVALR	2	1	K7EK07	N-Term(Dimethyl)	1	0	1	1	844	2.73061e+06	Light	Unique	1.13564	2.68849e+06	3.05315e+06	0	0.0005965	45.91	0.00860513	0	3	354.214	1060.63	-0.179203	19.9232	7/78
High	lNFSHGTHEYHAETIk	3	1	H3BTN5	N-Term(Dimethyl); K16(Dimethyl)	1	0	1	1	1002	829552	Light	Unique	1.13484	829552	941406	0.001	0.005798	11.46	51.2258	0	3	647.327	1939.97	0.108995	21.6732	12/168
High	tGPAATTLPDGAAAESLVESSEVAVIGFFk	3	1	I3L3P5	N-Term(Dimethyl); K30(Dimethyl)	1	0	1	1	7633	4.03048e+06	Light	Unique	1.13296	4.03048e+06	4.56637e+06	0	2.719e-06	43.04	0.0297732	0	3	997.86	2991.57	2.99121	67.9664	18/274
High	fADLSEAANR	1	1	P08670	N-Term(Dimet)	1	0	1	1	6246	2.555e+06	Medium	Unique	1.12976	2.11462e+06	2.38902e+06	0.007	0.1286	21.22	2.40157	0	2	563.296	1125.58	0.0528909	23.9619	6/80
High	aVTEQGAELSNEER	1	1	P27348	N-Term(Dimet)	1	0	1	1	3360	2.29193e+06	Medium	Unique	1.12875	1.99711e+06	2.25423e+06	0	1.637e-10	95.03	1.6103e-07	0	2	782.892	1564.78	1.17387	19.7515	10/142
High	iGGDGNNkDDDPNEDWcAVcQNGGDLLccEk	4	1	E7EN20	N-Term(Dimet); K8(Dimet); C17(Carbamidomethyl); C20(Carbamidomethyl); C28(Carbamidomethyl); C29(Carbamidomethyl); K31(Dimet)	1	0	1	1	6971	1.77354e+07	Medium	Unique	1.12646	1.52187e+07	17143158	0	2.818e-05	55.48	0.00247619	1	3	1207.86	3621.58	1.76971	37.9434	35/342
High	gHYTEGAELVDSVLDVVR	3	3	Q13509;P68371;P07437	N-Term(Dimethyl)	1	0	1	1	4889	4.68414e+06	Light	Not Unique	1.1247	4.40916e+06	4.95899e+06	0	7.682e-05	58.02	0.00116018	0	3	663.01	1987.01	0.417663	50.1097	10/158
High	qVQPQLQQEAEPQkQVQPQVQPQAHSQGPR	7	1	Q96KB7	N-Term(Dimet); K14(Dimet)	1	0	1	1	1196	6.04694e+06	Medium	Unique	1.12426	5.3786e+06	6.04694e+06	0.002	0.03741	20.26	3.61403	1	4	870.971	3480.86	2.00518	23.8487	10/324
High	aLAAAGYDVEk	5	1	P22492	N-Term(Dimet); K11(Dimet)	1	0	1	1	6282	1.00281e+06	Medium	Unique	1.12135	894289	1.00281e+06	0.002	0.03901	21.02	2.48747	0	2	586.344	1171.68	-0.503422	24.5153	4/84
High	dNLTLWTSDMQGDGEEQNkEALQDVEDENQ	2	1	P62258-2	N-Term(Dimet); K19(Dimet)	1	0	1	1	2075	1.59103e+08	Medium	Unique	1.11949	1.42047e+08	1.59021e+08	0	1.577e-09	99.65	1.11021e-07	1	3	1172.54	3515.6	4.04501	44.2343	24/342
Medium	aLLVTASQcQQPAENk	10	1	Q5T0R7	N-Term(Dimet); C9(Carbamidomethyl); K16(Dimet)	1	0	1	1	3789	698595	Medium	Unique	1.1192	507478	567967	0.039	0.3776	9.1	65.4934	0	3	608.004	1822	-0.932673	25.0239	6/154
High	aVVIVDDR	6	1	C9IZL7	N-Term(Dimet)	1	0	1	1	3540	736664	Medium	Unique	1.11889	658386	736664	0.004	0.0625	40.04	0.027664	0	2	459.781	918.555	-0.273015	21.9892	7/58
High	mQVDQEEPHVEEQQQQTPAENkAESEEMETSQAGSk	1	1	P34932	N-Term(Dimet); K22(Dimet); K36(Dimet)	1	0	1	1	1377	1.54455e+07	Medium	Unique	1.11848	1.38093e+07	1.54455e+07	0.002	0.01984	24.12	3.51456	1	4	1046.49	4182.95	-0.231593	26.207	24/410
High	qTYSTEPNNLk	8	1	P46779-4	N-Term(Dimet); K11(Dimet)	1	0	1	1	3264	618089	Medium	Unique	1.11755	531155	593590	0.002	0.04047	33.95	0.185632	0	2	679.874	1358.74	0.677955	18.4953	6/108
High	yTVQDESHSEWVScVR	5	1	H0YAF8	N-Term(Dimet); C14(Carbamidomethyl)	1	0	1	1	1554	1.85016e+06	Medium	Unique	1.11689	1.65653e+06	1.85016e+06	0.002	0.03048	14.68	22.8091	0	3	671.981	2013.93	-0.0561535	29.2565	14/166
High	lIAPVAEEEATVPNNk	1	1	P07195	N-Term(Dimet); K16(Dimet)	1	0	1	1	6626	1.68908e+06	Medium	Unique	1.1163	1.27014e+06	1.41787e+06	0.008	0.1501	31.73	0.245709	0	3	587.008	1759.01	0.542622	30.2854	17/132
High	aLTSADGASEEQSQNDEDNQGSEk	4	1	D6RH20	N-Term(Dimet); K24(Dimet)	1	0	1	1	5802	3.1594e+06	Medium	Unique	1.11629	2.83027e+06	3.1594e+06	0	1.128e-06	57.64	0.00139127	0	3	858.724	2574.16	1.29506	17.1287	19/248
High	dNIQGITkPAIR	1	1	P62805	N-Term(Dimet); K8(Dimet)	1	0	1	1	6325	3.25545e+06	Medium	Unique	1.11601	2.91703e+06	3.25545e+06	0.001	0.00325	35.96	0.0520589	0	2	695.437	1389.87	0.385402	25.1749	8/120
High	lkTDNAGDQHGGGGGGGGGAGAAGGGGGGENYDDPHkTPASPVVHIR	1	1	P14866	N-Term(Dimethyl); K2(Dimethyl); K37(Dimethyl)	1	0	1	1	1048	2.39554e+07	Light	Unique	1.11566	2.38161e+07	2.65707e+07	0	1.691e-07	66.54	0.000183678	2	5	873.623	4364.09	1.57224	22.1076	24/534
High	vSGLQGSDALNIQQNQTSGGSLQAGQQk	2	1	G5E9M8	N-Term(Dimet); K28(Dimet)	1	0	1	1	4204	1.4135e+07	Medium	Unique	1.11489	1.23851e+07	1.3808e+07	0	1.593e-08	88.74	7.82577e-07	0	3	960.178	2878.52	2.67442	31.3605	20/300
High	aLMLQGVDLLADAVAVTMGPk	1	1	P10809	N-Term(Dimethyl); K21(Dimethyl)	1	0	1	1	5230	1.68544e+06	Light	Unique	1.11452	1.68544e+06	1.87845e+06	0	5.337e-07	64.07	0.000198026	0	3	723.739	2169.2	0.339195	67.9079	9/210
High	vMQQQQQTTQQQLPQk	1	1	Q15459	N-Term(Dimet); K16(Dimet)	1	0	1	1	5896	1.92001e+06	Medium	Unique	1.11384	1.72378e+06	1.92001e+06	0.002	0.01867	15.35	16.0473	0	3	669.37	2006.09	0.183525	18.5628	4/148
High	yRPGTVALR	2	1	K7EK07	N-Term(Dimet)	1	0	1	1	3385	2.49189e+06	Medium	Unique	1.11367	2.23755e+06	2.49189e+06	0.001	0.01379	29.34	0.328749	0	3	355.555	1064.65	-0.514076	20.0614	7/78
Medium	gLLLTk	2	1	Q9H6W3-2	N-Term(Dimet); K6(Dimet)	1	0	1	1	6483	2.69629e+06	Medium	Not Unique	1.11339	2.42169e+06	2.69629e+06	0.028	0.2986	22.21	0.532339	0	2	354.777	708.547	-0.433058	27.6831	5/40
High	iLLAELEQLkGQGk	1	1	P08670	N-Term(Dimet); K10(Dimet); K14(Dimet)	1	0	1	1	1907	2.65042e+06	Medium	Unique	1.11314	2.38103e+06	2.65042e+06	0.002	0.04392	34.76	0.0126994	1	3	546.031	1636.08	0.0958828	37.4553	15/120
High	tQHEEFVTSLAQQQQQQQQQQQQLQMPQMEAEVk	2	1	Q8IWX8	N-Term(Dimet); K34(Dimet)	1	0	1	1	1927	2.41018e+07	Medium	Unique	1.11217	2.12701e+07	2.36559e+07	0	6.956e-11	103.49	3.56402e-08	0	4	1037.52	4147.05	0.63403	38.1889	21/390
High	akQEPEVNGGSGDAVPSGNEVSENMEEEAENQAESR	6	1	H0YF33	N-Term(Dimet); K2(Dimet)	1	0	1	1	1732	6.59626e+07	Medium	Unique	1.10982	5.94352e+07	6.59626e+07	0	2.238e-11	82.83	4.9894e-06	1	3	1280.25	3838.75	2.21656	32.8711	29/410
High	nPQQHLNAQPQVTMQQPAVHVQGQEPLTASMLASAPPQEQk	6	1	H0YAS7	N-Term(Dimethyl); K41(Dimethyl)	1	0	1	1	4487	5.04435e+07	Light	Unique	1.10967	5.04435e+07	5.59758e+07	0.006	0.1055	14.84	18.7588	0	4	1129.07	4513.28	1.39666	36.7591	17/452
High	gHYTEGAELVDSVLDVVR	3	3	Q13509;P68371;P07437	N-Term(Dimet)	1	0	1	1	2209	7.25894e+06	Medium	Not Unique	1.10916	6.45188e+06	7.15618e+06	0	0.0002214	57.49	0.00122735	0	3	664.352	1991.04	1.47892	50.0369	19/158
Medium	yIDQEELNk	1	1	P08238	N-Term(Dimet); K9(Dimet)	1	0	1	1	5998	3.19266e+06	Medium	Unique	1.10893	2.87905e+06	3.19266e+06	0.017	0.1727	36.53	0.0937903	0	2	608.339	1215.67	0.365952	20.1936	5/80
High	qFYDQALQQAVVDDDANNAk	9	1	E9PM31	N-Term(Dimet); K20(Dimet)	1	0	1	1	6902	4.98594e+06	Medium	Unique	1.1079	4.50034e+06	4.98594e+06	0.004	0.06027	24.29	3.01991	0	3	773.059	2317.16	3.27613	36.1535	14/212
High	mAVTFIGNSTAIQELFkR	1	1	P07437	N-Term(Dimet); K17(Dimet)	1	0	1	1	7328	2.32429e+06	Medium	Unique	1.10775	1.93274e+06	2.14099e+06	0.001	0.003724	33.91	0.130367	1	3	697.403	2090.2	1.57846	50.597	14/176
High	kEGGGDSSASSPTEEEQEQGEIGAcSDEGTAQEGk	1	1	P49006	N-Term(Dimet); K1(Dimet); C25(Carbamidomethyl); K35(Dimet)	1	0	1	1	3518	5.95683e+06	Medium	Unique	1.10529	5.3894e+06	5.95683e+06	0	1.281e-07	54.9	0.00303223	1	3	1213.22	3637.64	1.43113	21.7274	26/402
High	tQHEEFVTSLAQQQQQQQQQQQQLQMPQMEAEVk	2	1	Q8IWX8	N-Term(Dimethyl); K34(Dimethyl)	1	0	1	1	4552	1.65453e+07	Light	Unique	1.10438	1.62832e+07	1.79828e+07	0	1.463e-10	104.65	2.93735e-08	0	4	1035.51	4139	2.62169	38.2711	19/390
High	lcYVALDFEQEMATAASSSSLEk	2	1	P60709	N-Term(Dimethyl); C2(Carbamidomethyl); K23(Dimethyl)	1	0	1	1	2254	2.89631e+07	Light	Unique	1.10383	2.89631e+07	3.19702e+07	0	2.287e-07	75.45	2.5625e-05	0	3	869.419	2606.24	2.6932	52.9313	15/232
High	eVDEQMLNVQNk	2	2	P68371;P07437	N-Term(Dimet); K12(Dimet)	1	0	1	1	1468	1.8267e+06	Medium	Not Unique	1.10382	1.6549e+06	1.8267e+06	0	0.0001524	61.37	0.000379318	0	2	755.905	1510.8	0.785691	27.6418	16/108
High	gALQNIIPASTGAAk	3	1	E7EUT5	N-Term(Dimethyl); K15(Dimethyl)	1	0	1	1	6743	3.06079e+06	Light	Unique	1.10259	3.06079e+06	3.3748e+06	0.007	0.1172	19.62	3.83914	0	2	734.431	1467.86	1.44349	32.452	4/136
High	dNLTLWTSDMQGDGEEQNkEALQDVEDENQ	2	1	P62258-2	N-Term(Dimet); K19(Dimet)	1	0	1	1	7178	1.24664e+08	Medium	Unique	1.10219	1.13106e+08	1.24664e+08	0	3.745e-10	95	3.23991e-07	1	3	1172.54	3515.6	3.73251	44.322	24/342
High	nSSYFVEWIPNNVk	3	3	Q13509;P68371;P07437	N-Term(Dimet); K14(Dimet)	1	0	1	1	4758	9.70685e+06	Medium	Not Unique	1.10149	8.81243e+06	9.70685e+06	0.001	0.004505	48.89	0.00730507	0	2	880.978	1760.95	1.61316	44.9749	15/140
High	lFQEccPHSTDR	4	1	Q5T6W5	N-Term(Dimet); C5(Carbamidomethyl); C6(Carbamidomethyl)	1	0	1	1	564	774017	Medium	Unique	1.10101	703004	774017	0.002	0.04252	10.09	39.542	0	3	527.908	1581.71	0.634512	16.7804	6/120
High	aVFPSIVGRPR	2	1	P60709	N-Term(Dimet)	1	0	1	1	4115	8.01253e+06	Medium	Unique	1.09962	7.28664e+06	8.01253e+06	0.002	0.04219	21.03	2.02658	0	3	410.926	1230.76	0.139207	29.6803	8/84
High	eSDTkNEVNGTSEDIkSEGDTQSN	1	1	O95232	N-Term(Dimethyl); K5(Dimethyl); K16(Dimethyl)	1	0	1	1	796	2.18332e+06	Light	Unique	1.09942	2.18332e+06	2.40039e+06	0	0.001103	35.62	0.240244	2	3	890.077	2668.22	3.19911	19.3692	13/266
High	sIYYITGESk	1	1	P08238	N-Term(Dimet); K10(Dimet)	1	0	1	1	6543	1014574	Medium	Unique	1.09886	923297	1014574	0.007	0.1448	16.18	8.48166	0	2	612.852	1224.7	0.099095	28.7167	5/88
High	kRPAPQQIQQVQQQAVQNR	5	1	F8VW95	N-Term(Dimet); K1(Dimet)	1	0	1	1	908	1.20277e+07	Medium	Unique	1.09845	1.09497e+07	1.20277e+07	0	5.448e-08	58.86	0.000258279	1	3	770.452	2309.34	1.00292	20.4914	10/182
Medium	nTNDANScQIIIPQNQVNR	5	1	Q5SX91	N-Term(Dimet); C8(Carbamidomethyl)	1	0	1	1	1481	6.91476e+06	Medium	Unique	1.09765	6.13186e+06	6.73063e+06	0.039	0.3803	14.28	28.5611	0	3	744.378	2231.12	1.95497	27.8803	11/190
High	kRPAPQQIQQVQQQAVQNR	5	1	F8VW95	N-Term(Dimet); K1(Dimet)	1	0	1	1	3438	2.71082e+06	Medium	Unique	1.09728	2.47048e+06	2.71082e+06	0	8.951e-05	34.35	0.0781209	1	4	578.09	2309.34	-1.223	20.7275	14/182
High	aLMLQGVDLLADAVAVTMGPk	1	1	P10809	N-Term(Dimethyl); K21(Dimethyl)	1	0	1	1	2499	2.88906e+06	Light	Unique	1.09715	2.88906e+06	3.16974e+06	0	7.227e-06	57.48	0.000886991	0	3	723.741	2169.21	2.19624	68.0106	18/210
High	aVVGVVAGGGR	4	1	E9PP36	N-Term(Dimethyl)	1	0	1	1	807	461873	Light	Unique	1.09702	443172	486169	0	0.0001834	48.38	0.00365424	0	2	485.296	969.585	0.914	19.5341	6/82
High	aGLQFPVGR	14	2	Q96KK5;Q71UI9-2	N-Term(Dimethyl)	1	0	1	1	4196	1.11846e+07	Light	Not Unique	1.09695	1.11846e+07	1.2269e+07	0	7.194e-05	51.78	0.00182762	0	2	486.785	972.562	-0.28568	31.3424	8/76
High	sTSAPQMSPGSSDNQSSSPQPAQQk	6	1	Q14157-4	N-Term(Dimethyl); K25(Dimethyl)	1	0	1	1	3261	2.95748e+06	Light	Unique	1.09649	2.95748e+06	3.24284e+06	0	0.002478	25.79	2.25591	0	3	863.403	2588.19	1.89621	18.4603	12/264
High	aVFPSIVGRPR	2	1	P60709	N-Term(Dimet)	1	0	1	1	6605	7.46848e+06	Medium	Unique	1.09621	6.81297e+06	7.46848e+06	0.006	0.09651	31.2	0.195068	0	3	410.925	1230.76	-0.158341	29.7576	8/84
High	qEYDESGPSIVHR	2	1	P60709	N-Term(Dimet)	1	0	1	1	3465	1.66251e+06	Medium	Unique	1.09535	1.5178e+06	1.66251e+06	0	0.0007286	27.16	1.00049	0	3	516.924	1548.76	-0.111712	21.1212	11/134
High	iAVAAQNcYk	2	1	P60174-1	N-Term(Dimet); C8(Carbamidomethyl); K10(Dimet)	1	0	1	1	6014	1.19777e+06	Medium	Unique	1.09468	1.09418e+06	1.19777e+06	0.002	0.02845	21.98	2.40142	0	2	601.346	1201.69	0.325404	20.4535	4/82
High	eVDEQMLNVQNk	2	2	P68371;P07437	N-Term(Dimethyl); K12(Dimethyl)	1	0	1	1	6498	1.49631e+06	Light	Not Unique	1.09454	1.49631e+06	1.63777e+06	0	0.0003838	48.6	0.00731604	0	2	751.881	1502.75	1.3872	27.917	14/108
High	nLLSVAYk	9	6	P31946-2;P62258-2;Q04917;P61981;P27348;P63104	N-Term(Dimethyl); K8(Dimethyl)	1	0	1	1	4229	1190594	Light	Not Unique	1.09454	1190594	1.30315e+06	0.002	0.01903	33.41	0.099416	0	2	482.297	963.587	-0.0450689	31.7369	5/70
High	dNIQGITkPAIR	1	1	P62805	N-Term(Dimethyl); K8(Dimethyl)	1	0	1	1	1288	3.6042e+06	Light	Unique	1.09431	3.6042e+06	3.94411e+06	0.001	0.01079	31.18	0.265318	0	3	461.277	1381.82	0.166173	24.9894	9/120
High	nAEQNGPVDGQGDNPGPQAAEQGTDTAVPSDSDk	1	1	P34932	N-Term(Dimet); K34(Dimet)	1	0	1	1	1290	1.24102e+07	Medium	Unique	1.09418	9.59395e+06	10497471	0.006	0.1045	23.16	4.74823	0	3	1144.2	3430.58	2.63816	24.9831	19/390
High	gTGSGGQLQDLDcSSSDDEGAAQNSTkPSATk	2	1	P08240-2	N-Term(Dimet); C13(Carbamidomethyl); K27(Dimet); K32(Dimet)	1	0	1	1	1174	1.4186e+07	Medium	Unique	1.09231	1.29319e+07	1.41256e+07	0	6.825e-11	98.39	1.3822e-07	0	3	1089.19	3265.56	1.4709	23.5522	16/356
High	aDMLcNSQSNDILQHQGSNcGGTSNk	1	1	Q9NUQ3	N-Term(Dimet); C5(Carbamidomethyl); C20(Carbamidomethyl); K26(Dimet)	1	0	1	1	1441	1.10623e+07	Medium	Unique	1.09205	9.89729e+06	1.08084e+07	0	9.889e-07	57.67	0.00155457	0	3	967.446	2900.32	2.24848	27.1073	25/284
High	lVkPGNQNTQVTEAWNk	4	1	H0YIN7	N-Term(Dimethyl); K3(Dimethyl); K17(Dimethyl)	1	0	1	1	1302	1.36639e+06	Light	Unique	1.09012	1.23911e+06	1.35078e+06	0.001	0.006449	15.01	17.1995	0	3	671.038	2011.1	1.7099	25.1275	13/164
High	eEAENTLQSFR	1	1	P08670	N-Term(Dimet)	1	0	1	1	3944	1.72225e+06	Medium	Unique	1.09002	1.58002e+06	1.72225e+06	0	7.9e-05	55.3	0.00126253	0	2	678.341	1355.67	0.539891	26.9132	9/108
High	eIIDLVLDR	3	1	G3V1U9	N-Term(Dimet)	1	0	1	1	2025	991789	Medium	Unique	1.0888	910904	991789	0.001	0.01059	44.39	0.0108119	0	2	559.341	1117.67	-1.75378	41.5184	8/78
High	sVTEQGAELSNEER	2	1	P63104	N-Term(Dimethyl)	1	0	1	1	3435	1.4125e+06	Light	Unique	1.08843	1.4125e+06	1.53741e+06	0	9.177e-05	37.3	0.0925457	0	2	788.878	1576.75	2.51002	20.6932	11/146
High	lLETTDRPDGHQNNLR	4	1	F5H4R7	N-Term(Dimethyl)	1	0	1	1	710	1.05194e+06	Light	Unique	1.08793	1.05194e+06	1.14444e+06	0.002	0.0197	16.09	17.6888	0	4	477.499	1906.97	-0.255072	18.2821	11/150
High	nSSYFVEWIPNNVk	3	3	Q13509;P68371;P07437	N-Term(Dimethyl); K14(Dimethyl)	1	0	1	1	7196	8.31533e+06	Light	Not Unique	1.0878	8.31533e+06	9.04543e+06	0	8.002e-06	60.25	0.000609297	0	2	876.955	1752.9	3.73433	44.9549	16/140
High	nMGGPYGGGNYGPGGSGGSGGYGGR	2	1	P22626-2	N-Term(Dimet)	1	0	1	1	6398	4.55954e+06	Medium	Unique	1.08745	4.03116e+06	4.38367e+06	0	7.14e-09	61.27	0.00040506	0	2	1111.49	2221.97	2.12966	26.258	17/246
High	sGGNSYGSGGASYNPGSHGGYGGGSGGGSSYQGk	2	1	Q12906	N-Term(Dimethyl); K34(Dimethyl)	1	0	1	1	6050	5.33393e+06	Light	Unique	1.08734	5.33393e+06	5.79981e+06	0	2.026e-10	89.79	7.64907e-07	0	3	1023.44	3068.31	1.94413	20.9845	25/382
High	aGFAGDDAPR	2	1	P60709	N-Term(Dimethyl)	1	0	1	1	3152	3610403	Light	Unique	1.08688	3610403	3924082	0	4.441e-05	55.39	0.00071949	0	2	502.744	1004.48	0.253561	17.1494	8/74
High	gALQNIIPASTGAAk	3	1	E7EUT5	N-Term(Dimethyl); K15(Dimethyl)	1	0	1	1	1701	4.12196e+06	Light	Unique	1.08597	4.12196e+06	4.47631e+06	0.002	0.02589	30.9	0.281443	0	2	734.431	1467.86	1.77614	32.1093	5/136
High	wGDAGAEYVVESTGVFTTMEk	3	1	E7EUT5	N-Term(Dimethyl); K21(Dimethyl)	1	0	1	1	7316	4.98448e+06	Light	Unique	1.08593	4.98448e+06	5.4128e+06	0	2.365e-05	40.82	0.0666286	0	3	778.373	2333.1	1.50866	49.7957	13/194
High	hLQLAIR	14	2	Q96KK5;Q71UI9-2	N-Term(Dimethyl)	1	0	1	1	3653	4.57218e+06	Light	Not Unique	1.08581	4.53619e+06	4.92545e+06	0.001	0.0101	38.05	0.0427958	0	2	439.782	878.557	0.316781	23.5111	6/58
High	gGNFGFGDSR	2	1	P22626-2	N-Term(Dimet)	1	0	1	1	6263	702073	Medium	Unique	1.08527	646911	702073	0.007	0.1379	28.05	0.338497	0	2	523.253	1045.5	-1.4707	24.2134	6/88
High	lNcQVIGASVDSHFcHLAWVNTPk	1	1	Q06830	N-Term(Dimet); C3(Carbamidomethyl); C15(Carbamidomethyl); K24(Dimet)	1	0	1	1	2003	2.54977e+07	Medium	Unique	1.08497	2.35008e+07	2.54977e+07	0	4.912e-07	45.67	0.020737	0	4	705.117	2817.44	1.11788	40.8538	20/254
High	lAVDEEENADNNTk	2	1	F8WBE5	N-Term(Dimet); K14(Dimet)	1	0	1	1	3318	2.95961e+06	Medium	Unique	1.08447	2.72908e+06	2.95961e+06	0	0.0001819	50.84	0.00467286	0	3	542.608	1625.81	-0.15343	19.2613	14/134
High	tDNAGDQHGGGGGGGGGAGAAGGGGGGENYDDPHkTPASPVVHIR	1	1	P14866	N-Term(Dimethyl); K35(Dimethyl)	1	0	1	1	1042	2.00715e+07	Light	Unique	1.0844	2.00715e+07	2.17655e+07	0	2.155e-06	55.65	0.00270596	1	3	1365.63	4094.88	1.84927	22.0537	17/512
High	vIHDNFGIVEGLMTTVHAITATQk	3	1	E7EUT5	N-Term(Dimethyl); K24(Dimethyl)	1	0	1	1	5008	2.2576e+07	Light	Unique	1.08313	2.2576e+07	2.44526e+07	0	8.841e-12	68.17	8.01347e-05	0	4	663.612	2651.43	2.06304	57.3909	23/258
High	gYSFTTTAER	2	1	P60709	N-Term(Dimet)	1	0	1	1	6225	5.97031e+06	Medium	Unique	1.08274	5.51405e+06	5.97031e+06	0.002	0.05421	41.25	0.0231905	0	2	582.795	1164.58	-0.163851	23.6591	7/84
High	iVADkDYSVTANSk	1	1	P07195	N-Term(Dimet); K5(Dimet); K14(Dimet)	1	0	1	1	5967	901901	Medium	Unique	1.08267	833038	901901	0.002	0.0403	19.92	3.4189	1	2	803.976	1606.94	0.592172	19.7233	16/140
Medium	vILHLkEDQTEYLEER	1	1	P08238	N-Term(Dimet); K6(Dimet)	1	0	1	1	1645	4.38076e+06	Medium	Unique	1.08208	4.04848e+06	4.38076e+06	0.026	0.2807	12.28	28.3447	1	3	693.724	2079.16	-0.0998917	31.035	6/156
High	gVVDSEDIPLNLSR	5	1	P08238	N-Term(Dimet)	1	0	1	1	4504	2.40286e+06	Medium	Unique	1.08201	2.22074e+06	2.40286e+06	0	4.658e-09	90.93	4.30256e-07	0	2	773.426	1545.85	2.17246	37.1191	11/128
High	kEGGGDSSASSPTEEEQEQGEIGAcSDEGTAQEGk	1	1	P49006	N-Term(Dimethyl); K1(Dimethyl); C25(Carbamidomethyl); K35(Dimethyl)	1	0	1	1	6101	5.28384e+06	Light	Unique	1.08161	5.28384e+06	5.71503e+06	0	7.238e-05	53.86	0.0034146	1	3	1209.19	3625.56	1.60524	21.8186	21/402
High	dNLTLWTSDMQGDGEEQNkEALQDVEDENQ	2	1	P62258-2	N-Term(Dimethyl); K19(Dimethyl)	1	0	1	1	4741	1.2079e+08	Light	Unique	1.07926	1.2079e+08	1.30364e+08	0	7.162e-11	99.11	1.08948e-07	1	3	1169.85	3507.54	1.38682	44.3798	29/342
High	tATPQQAQEVHEk	2	1	P60174-1	N-Term(Dimet); K13(Dimet)	1	0	1	1	223	1.46906e+06	Medium	Unique	1.07871	1.35522e+06	1.4619e+06	0	1.063e-05	34.81	0.169893	0	3	510.95	1530.84	0.326494	12.5332	15/134
High	qTVAVGVIk	2	1	P68104	N-Term(Dimet); K9(Dimet)	1	0	1	1	6277	3.04314e+06	Medium	Unique	1.0782	2.82244e+06	3.04314e+06	0.001	0.006698	39.11	0.0103596	0	2	489.844	978.68	-0.0717306	24.4103	6/80
High	nNQQVPENTEELGQTkPTSNPQVVNEGGAkPELASQATEGSk	2	1	Q9NXG2	N-Term(Dimet); K16(Dimet); K30(Dimet); K42(Dimet)	1	0	1	1	4050	7.18244e+07	Medium	Unique	1.0769	6.66957e+07	7.18244e+07	0.002	0.03003	29.67	0.396621	0	4	1134.35	4534.37	3.1111	28.8236	19/478
High	dAVTYTEHAk	1	1	P62805	N-Term(Dimethyl); K10(Dimethyl)	1	0	1	1	5702	1.45214e+06	Light	Unique	1.07542	1.45214e+06	1.56167e+06	0.005	0.08886	24.86	1.16608	0	2	595.807	1190.61	0.768852	15.6505	8/84
High	qVHPDTGISSk	17	2	P06899;O60814	N-Term(Dimethyl); K11(Dimethyl)	1	0	1	1	217	996400	Light	Not Unique	1.07489	993027	1.06739e+06	0.002	0.05047	14	16.4717	0	3	408.891	1224.66	0.379937	12.5124	7/110
High	lTTPTYGDLNHLVSATMSGVTTcLR	2	2	P68371;P07437	N-Term(Dimet); C23(Carbamidomethyl)	1	0	1	1	4979	1.03985e+07	Medium	Not Unique	1.07333	9.45217e+06	1.01453e+07	0	0.001822	37.26	0.143242	0	3	914.14	2740.41	4.26357	55.049	7/262
Medium	sAINEVVTR	8	1	B8ZZK4	N-Term(Dimethyl)	1	0	1	1	3479	424388	Light	Unique	1.07303	247329	265391	0.031	0.3138	17.71	5.32615	0	2	508.79	1016.57	-0.057456	21.2844	5/88
High	vPEIEVTVEGPNNNNPQTSAVR	4	1	P78347-2	N-Term(Dimet)	1	0	1	1	6764	1.96007e+07	Medium	Unique	1.07243	1.73775e+07	1.86363e+07	0	0.00029	29.36	0.89052	0	3	799.419	2396.24	2.75067	32.931	8/220
High	kITIADcGQLE	1	1	P62937	N-Term(Dimethyl); K1(Dimethyl); C7(Carbamidomethyl)	1	0	1	1	4031	3.80858e+06	Light	Unique	1.07198	3.64047e+06	3.90251e+06	0.004	0.06546	37.99	0.0706665	1	2	652.351	1303.69	1.49757	28.4827	5/112
High	sTSAPQMSPGSSDNQSSSPQPAQQk	6	1	Q14157-4	N-Term(Dimet); K25(Dimet)	1	0	1	1	5885	2.59472e+06	Medium	Unique	1.07109	2.3817e+06	2.55102e+06	0.001	0.004945	27.12	1.77387	0	3	866.087	2596.25	2.39092	18.3951	8/264
High	gGGGYGGSGDGYNGFGNDGSNFGGGGSYNDFGNYNNQSSNFGPMk	1	1	P09651-2	N-Term(Dimethyl); K45(Dimethyl)	1	0	1	1	4688	1.19196e+07	Light	Unique	1.07084	1.16353e+07	1.24596e+07	0	1.594e-07	50.44	0.00480516	0	5	893.166	4461.8	-0.121802	41.9199	35/478
High	sSLSNNEcGSLDkTSPEMSNSNNDER	2	1	Q5UIP0-2	N-Term(Dimet); C8(Carbamidomethyl); K13(Dimet)	1	0	1	1	1086	4.97092e+06	Medium	Unique	1.0708	4.54705e+06	4.86898e+06	0	3.763e-06	47.43	0.0155417	1	3	979.443	2936.31	2.1364	22.5488	17/290
High	aFVHWYVGEGMEEGEFSEAR	3	1	G3V1U9	N-Term(Dimet)	1	0	1	1	7095	10302969	Medium	Unique	1.07033	9.626e+06	10302969	0	8.806e-09	61.12	0.000578583	0	3	788.031	2362.08	1.71554	41.3116	25/170
High	qPQAPPTPQQTPSTQAQGLPAQAQATPQHQQQLFLk	3	1	E9PG46	N-Term(Dimet); K36(Dimet)	1	0	1	1	4314	1.0287e+07	Medium	Unique	1.06965	8.91482e+06	9.53576e+06	0.001	0.01397	18.38	4.90378	0	4	989.282	3954.11	-0.559433	33.1704	8/388
High	eGQEENETcSGGNENQELQDGcSEAFEkR	2	1	Q7Z2Z2-2	N-Term(Dimethyl); C9(Carbamidomethyl); C22(Carbamidomethyl); K28(Dimethyl)	1	0	1	1	6409	1.31705e+07	Light	Unique	1.06963	1.31705e+07	1.40876e+07	0	7.056e-05	66.57	0.000141009	1	3	1129.81	3387.4	1.39441	26.4487	13/328
Medium	aLIVEPSRELAEQTLNNIk	1	1	Q92499	N-Term(Dimet); K19(Dimet)	1	0	1	1	7128	2.00057e+06	Medium	Unique	1.06939	1.72131e+06	1.84076e+06	0.033	0.3371	14.25	7.41151	1	3	734.769	2202.29	-1.11201	42.1761	8/184
High	rPLEQQQPHHIPTSAPVYQQPQQQPVAQSYGGYkEPAAPVSIQR	5	1	J3KSN1	N-Term(Dimethyl); K34(Dimethyl)	1	0	1	1	4174	5.60492e+07	Light	Unique	1.06936	5.60492e+07	5.99366e+07	0.001	0.007234	18.19	5.49096	1	5	998.921	4990.58	1.25649	30.8936	20/504
High	lkTDNAGDQHGGGGGGGGGAGAAGGGGGGENYDDPHkTPASPVVHIR	1	1	P14866	N-Term(Dimethyl); K2(Dimethyl); K37(Dimethyl)	1	0	1	1	3560	2.16702e+07	Light	Unique	1.06932	2.16702e+07	2.31724e+07	0	3.31e-06	42.41	0.0471579	2	5	873.623	4364.08	1.36245	22.2503	27/534
High	aPkPEDIDEEDDDVPDLVENFDEASkNEAN	2	1	Q96K17-2	N-Term(Dimet); K3(Dimet); K26(Dimet)	1	0	1	1	4729	1.57709e+07	Medium	Unique	1.06916	1.47507e+07	1.57709e+07	0	4.334e-07	71.96	6.41699e-05	1	3	1152.55	3455.63	1.96457	43.6136	16/332
High	kGEGLPNFDNNNIk	2	1	H7C2Y5	N-Term(Dimethyl); K1(Dimethyl); K14(Dimethyl)	1	0	1	1	6475	2.72697e+06	Light	Unique	1.0671	2.72697e+06	2909950	0.002	0.04335	27.14	1.12991	1	3	548.63	1643.88	-0.0767166	27.4701	5/142
High	fADLSEAANRNNDALR	1	1	P08670	N-Term(Dimethyl)	1	0	1	1	1434	13200233	Light	Unique	1.06705	13200233	1.40853e+07	0.001	0.009672	20.99	5.08029	1	3	602.303	1804.89	0.355144	27.0692	14/154
High	yIDQEELNk	1	1	P08238	N-Term(Dimethyl); K9(Dimethyl)	1	0	1	1	3391	3.65415e+06	Light	Unique	1.06556	3.65415e+06	3.89373e+06	0.001	0.003592	30.35	0.349378	0	2	604.314	1207.62	0.404082	20.2165	9/80
Medium	dSYVGDEAQSkR	2	1	P60709	N-Term(Dimethyl); K11(Dimethyl)	1	0	1	1	2960	1.48255e+06	Light	Unique	1.06551	1.48255e+06	1.57968e+06	0.023	0.2628	20.7	3.82033	1	2	705.847	1410.69	0.317339	14.6542	4/112
High	aDMLcNSQSNDILQHQGSNcGGTSNk	1	1	Q9NUQ3	N-Term(Dimet); C5(Carbamidomethyl); C20(Carbamidomethyl); K26(Dimet)	1	0	1	1	3970	9.61443e+06	Medium	Unique	1.06551	8.66992e+06	9.23788e+06	0	8.711e-09	86.8	1.8834e-06	0	3	967.446	2900.32	1.86968	27.3152	27/284
High	aGLQFPVGR	14	2	Q96KK5;Q71UI9-2	N-Term(Dimet)	1	0	1	1	6677	1.07924e+07	Medium	Not Unique	1.06507	1.01331e+07	1.07924e+07	0.001	0.00433	36.35	0.0796025	0	2	488.798	976.588	0.255915	31.2995	7/76
High	nNNIDAAIENIENMLTSENk	1	1	P42704	N-Term(Dimethyl); K20(Dimethyl)	1	0	1	1	7482	5.71439e+06	Light	Unique	1.06398	5.71439e+06	6.07998e+06	0	5.497e-06	62.53	0.000465401	0	2	1152.07	2303.13	3.3854	60.1055	18/216
High	sTPIQWLPGHDLQSLSQGNPENNR	1	1	Q86VY4	N-Term(Dimet)	1	0	1	1	7079	5.2773e+07	Medium	Unique	1.06306	46480310	49411318	0	4.878e-06	42.56	0.0445281	0	3	907.462	2720.37	0.879932	40.8768	16/262
High	vIHDNFGIVEGLMTTVHAITATQk	3	1	E7EUT5	N-Term(Dimethyl); K24(Dimethyl)	1	0	1	1	2322	1.9145e+07	Light	Unique	1.06244	1.9145e+07	2.03404e+07	0	7.649e-12	76.79	1.14108e-05	0	3	884.48	2651.42	0.548806	57.3563	23/258
High	sPGSNSkVPEIEVTVEGPNNNNPQTSAVR	4	1	P78347-2	N-Term(Dimet); K7(Dimet)	1	0	1	1	6686	7.09959e+06	Medium	Unique	1.06221	3.76667e+06	4.00099e+06	0	8.47e-05	58.9	0.000783707	1	3	1029.21	3085.61	4.68362	31.4277	21/322
Medium	tLLVNNNR	2	1	H0YKK0	N-Term(Dimet)	1	0	1	1	5928	647143	Medium	Unique	1.06207	588415	624939	0.049	0.4361	8.64	35.39	0	2	488.298	975.59	1.28016	19.0829	4/62
High	gGGGYGGSGDGYNGFGNDGSNFGGGGSYNDFGNYNNQSSNFGPMk	1	1	P09651-2	N-Term(Dimet); K45(Dimet)	1	0	1	1	2034	5.26025e+07	Medium	Unique	1.06087	4.92913e+07	5.22919e+07	0	2.806e-10	87.12	1.31757e-06	0	3	1490.62	4469.86	1.39048	41.7832	23/478
High	eDGNEEDkENQGDETQGQQPPQR	2	1	P67809	N-Term(Dimet); K8(Dimet)	1	0	1	1	237	2.22916e+06	Medium	Unique	1.06025	2.10249e+06	2.22916e+06	0	3.456e-05	24.83	2.54433	1	4	673.81	2692.22	0.889882	12.8158	10/242
High	tDNAGDQHGGGGGGGGGAGAAGGGGGGENYDDPHk	1	1	P14866	N-Term(Dimethyl); K35(Dimethyl)	1	0	1	1	2885	960139	Light	Unique	1.0596	960139	1.01736e+06	0.001	0.0123	28.33	0.911322	0	4	760.073	3037.27	2.24021	13.5701	16/398
High	yALYDATYETk	6	1	G3V1A4	N-Term(Dimethyl); K11(Dimethyl)	1	0	1	1	4132	1.29755e+06	Light	Unique	1.05941	1.15824e+06	1227044	0.004	0.0663	28.82	0.572185	0	2	697.348	1393.69	0.302178	30.0708	5/90
High	dGGGENTEEAQPQPQPQPQPQAQSQPPSSNkRPSNSTPPPTQLSk	2	1	Q14738-2	N-Term(Dimet); K31(Dimet); K45(Dimet)	1	0	1	1	3551	2.32681e+07	Medium	Unique	1.05891	2.19737e+07	2.32681e+07	0.001	0.01388	14.04	22.6695	1	4	1211.61	4843.44	2.0362	22.1294	14/516
High	tDNAGDQHGGGGGGGGGAGAAGGGGGGENYDDPHkTPASPVVHIR	1	1	P14866	N-Term(Dimet); K35(Dimet)	1	0	1	1	3586	1.35784e+08	Medium	Unique	1.05878	128000780	1.35525e+08	0	0.0002816	33.4	0.401483	1	4	1026.49	4102.93	2.20376	22.5885	11/512
High	gQYQGLSQDPNSLSNLDQDLPNNMIHQVPIk	2	1	Q9NYU2-2	N-Term(Dimet); K31(Dimet)	1	0	1	1	4765	1.10246e+07	Medium	Unique	1.05832	6875571	7.27652e+06	0	9.326e-08	60.65	0.000565888	0	4	882.709	3527.81	2.65601	45.304	25/322
High	qVQPQLQQEAEPQkQVQPQVQPQAHSQGPR	7	1	Q96KB7	N-Term(Dimet); K14(Dimet)	1	0	1	1	6251	4.65469e+06	Medium	Unique	1.05796	4.31871e+06	4.56903e+06	0.002	0.02927	16.07	10.2107	1	4	870.969	3480.85	-0.0288252	24.0209	15/324
Medium	fADLSEAANR	1	1	P08670	N-Term(Dimet)	1	0	1	1	3693	2.81605e+06	Medium	Unique	1.05795	2.52718e+06	2.67364e+06	0.024	0.2638	25.13	0.973187	0	2	563.296	1125.58	0.161342	23.9115	6/80
High	sGGNSYGSGGASYNPGSHGGYGGGSGGGSSYQGk	2	1	Q12906	N-Term(Dimet); K34(Dimet)	1	0	1	1	926	7.33901e+06	Medium	Unique	1.05744	6.94038e+06	7.33901e+06	0	4.965e-08	81.62	5.8408e-06	0	3	1026.12	3076.36	1.70679	20.7175	29/382
High	eGGGDSSASSPTEEEQEQGEIGAcSDEGTAQEGk	1	1	P49006	N-Term(Dimethyl); C24(Carbamidomethyl); K34(Dimethyl)	1	0	1	1	1165	2.05176e+07	Light	Unique	1.05706	2.05176e+07	2.16883e+07	0	2.401e-12	95.66	1.77438e-07	0	3	1157.15	3469.44	2.50092	23.4454	31/362
High	aPQTAPSAQQQRPYGYEQGQYGNYQQ	6	1	H0YDW4	N-Term(Dimet)	1	0	1	1	1347	1.11142e+07	Medium	Unique	1.05689	9.43822e+06	9.97517e+06	0	2.944e-05	46.33	0.0227129	0	3	997.472	2990.4	1.48035	25.7739	22/272
High	vYVGNLGNNGNk	2	1	B4E241	N-Term(Dimethyl); K12(Dimethyl)	1	0	1	1	3573	1.65389e+06	Light	Unique	1.05546	1.5942e+06	1.68261e+06	0.004	0.08115	27.66	0.785935	0	2	652.853	1304.7	1.7432	22.3956	5/104
High	tGPAATTLPDGAAAESLVESSEVAVIGFFk	3	1	I3L3P5	N-Term(Dimet); K30(Dimet)	1	0	1	1	5232	5.12677e+06	Medium	Unique	1.05487	4.86011e+06	5.12677e+06	0	6.123e-08	64.07	0.000175755	0	3	1000.54	2999.61	1.7683	67.9321	26/274
High	iLEIPGPGDNQHFGDLHQTELGPSGAGcQVGINQNGTGk	5	1	H3BQP5	N-Term(Dimethyl); C28(Carbamidomethyl); K39(Dimethyl)	1	0	1	1	7011	1.53875e+07	Light	Unique	1.05463	1.47438e+07	1.55493e+07	0.001	0.003421	12.99	42.8599	0	4	1018	4068.98	0.0934028	38.8903	13/430
High	lAVDEEENADNNTk	2	1	F8WBE5	N-Term(Dimet); K14(Dimet)	1	0	1	1	752	4.07971e+06	Medium	Unique	1.05406	3.87047e+06	4.07971e+06	0	0.001082	39.7	0.0608141	0	3	542.608	1625.81	-0.0408061	18.9285	11/134
High	sTTTGHLIYk	2	1	P68104	N-Term(Dimethyl); K10(Dimethyl)	1	0	1	1	3204	1.25138e+06	Light	Unique	1.05343	1.25138e+06	1.31824e+06	0	0.0007184	26.41	0.91184	0	2	588.835	1176.66	0.37906	17.7744	5/78
High	akPVVSDDDSEEEQEEDRSGSGSEED	6	1	P51532-5	N-Term(Dimet); K2(Dimet)	1	0	1	1	3246	2.47642e+06	Medium	Unique	1.05312	2.31178e+06	2.43459e+06	0	0.0003134	36.89	0.156072	1	3	963.756	2889.25	2.08642	18.2772	11/272
High	sTPIQWLPGHDLQSLSQGNPENNR	1	1	Q86VY4	N-Term(Dimet)	1	0	1	1	2004	58873727	Medium	Unique	1.05115	52493458	55178640	0	2.513e-09	65.57	0.000222684	0	3	907.462	2720.37	0.678006	40.892	15/262
High	nNNIDAAIENIENMLTSENk	1	1	P42704	N-Term(Dimet); K20(Dimet)	1	0	1	1	2366	1.65975e+07	Medium	Unique	1.05112	1.57903e+07	1.65975e+07	0	9.656e-09	74.73	2.73937e-05	0	3	771.062	2311.17	1.05159	59.9283	19/216
High	lkTDNAGDQHGGGGGGGGGAGAAGGGGGGENYDDPHk	1	1	P14866	N-Term(Dimethyl); K2(Dimethyl); K37(Dimethyl)	1	0	1	1	2980	377809	Light	Unique	1.05086	356611	374750	0.007	0.1309	12.97	45.3665	1	3	1102.83	3306.48	1.11658	14.9183	12/420
High	gGGGYGGSGDGYNGFGNDGSNFGGGGSYNDFGNYNNQSSNFGPMk	1	1	P09651-2	N-Term(Dimet); K45(Dimet)	1	0	1	1	7118	3.6998e+07	Medium	Unique	1.05085	3.52077e+07	3.6998e+07	0	2.401e-09	69.99	6.37917e-05	0	3	1490.62	4469.84	-2.05055	41.8474	20/478
High	lLLPGELAk	17	2	P06899;O60814	N-Term(Dimet); K9(Dimet)	1	0	1	1	1804	2.45083e+07	Medium	Not Unique	1.05057	2.33287e+07	2.45083e+07	0.005	0.09068	46.28	0.00164382	0	2	509.362	1017.72	0.0625385	34.9272	7/64
High	dAVTYTEHAk	1	1	P62805	N-Term(Dimethyl); K10(Dimethyl)	1	0	1	1	5705	842913	Light	Unique	1.05054	842913	885511	0.005	0.08945	24.82	1.17522	0	3	397.54	1190.61	0.373079	15.7664	6/84
High	qTNNQNWGSQPIAQQPLQGGDHSGNYGYk	2	1	O60506-2	N-Term(Dimet); K29(Dimet)	1	0	1	1	6609	6.87841e+07	Medium	Unique	1.05052	6.54765e+07	6.87841e+07	0	1.303e-07	60.38	0.000913151	0	3	1084.53	3251.58	2.10064	29.9426	28/322
High	dNLTLWTSDQQDDDGGEGNN	1	1	P61981	N-Term(Dimet)	1	0	1	1	6977	1.44554e+08	Medium	Unique	1.05013	133536521	140230312	0	1.234e-08	82.74	2.36203e-06	0	2	1113.47	2225.94	1.64829	38.0745	25/220
High	sPGSNskVPEIEVTVEGPNNNNPQTSAVR	4	1	P78347-2	N-Term(Dimet); S6(Phospho); K7(Dimet)	1	0	1	1	4328	2.33128e+07	Medium	Unique	1.04967	2.22096e+07	2.33128e+07	0	7.394e-07	68.64	0.000123191	1	3	1055.86	3165.57	1.28048	33.5359	23/322
High	nSSYFVEWIPNNVk	3	3	Q13509;P68371;P07437	N-Term(Dimet); K14(Dimet)	1	0	1	1	2092	1.02632e+07	Medium	Not Unique	1.04925	9.78147e+06	1.02632e+07	0	3.819e-05	50	0.005597	0	2	880.978	1760.95	2.16773	44.8215	20/140
High	aLPGQLkPFETLLSQNQGGk	1	1	P09211	N-Term(Dimet); K7(Dimet); K20(Dimet)	1	0	1	1	4737	3.17554e+06	Medium	Unique	1.04915	2.7729e+06	2.90918e+06	0	7.309e-05	41.2	0.00774128	0	3	741.448	2222.33	0.0246595	44.0571	9/190
Medium	qLIVGVNk	2	1	P68104	N-Term(Dimet); K8(Dimet)	1	0	1	1	1238	1.60324e+06	Medium	Unique	1.04815	1.52959e+06	1.60324e+06	0.026	0.2757	14.44	1.79335	0	2	467.831	934.654	0.812251	24.3338	10/72
High	sGPFGQIFRPDNFVFGQSGAGNNWAk	2	2	P68371;P07437	N-Term(Dimet); K26(Dimet)	1	0	1	1	4877	2.76696e+07	Medium	Not Unique	1.0481	2.63998e+07	2.76696e+07	0	7.454e-07	43.01	0.0407528	0	4	716.37	2862.46	0.893536	49.4965	20/274
High	gQYQGLSQDPNSLSNLDQDLPNNMIHQVPIk	2	1	Q9NYU2-2	N-Term(Dimet); K31(Dimet)	1	0	1	1	7200	1.32739e+07	Medium	Unique	1.04796	1.21245e+07	1.2706e+07	0	2.112e-05	48.25	0.0094016	0	3	1176.61	3527.82	5.20307	45.3208	21/322
High	akQEPEVNGGSGDAVPSGNEVSENMEEEAENQAESR	6	1	H0YF33	N-Term(Dimet); K2(Dimet)	1	0	1	1	6770	6.00492e+07	Medium	Unique	1.04739	5.73323e+07	6.00492e+07	0	1.056e-09	77.36	1.77208e-05	1	3	1280.25	3838.75	1.64417	33.1175	35/410
High	iSGLIYEETR	1	1	P62805	N-Term(Dimethyl)	1	0	1	1	4127	4.35835e+06	Light	Unique	1.04735	4.35835e+06	4.56473e+06	0.001	0.006606	30.62	0.328665	0	2	604.83	1208.65	0.283058	30.1022	8/86
High	sTTTGHLIYk	2	1	P68104	N-Term(Dimet); K10(Dimet)	1	0	1	1	5847	1.13869e+06	Medium	Unique	1.04733	1.08723e+06	1.13869e+06	0	4.266e-05	39.34	0.0339168	0	2	592.86	1184.71	0.237065	17.773	9/78
High	lkTDNAGDQHGGGGGGGGGAGAAGGGGGGENYDDPHkTPASPVVHIR	1	1	P14866	N-Term(Dimethyl); K2(Dimethyl); K37(Dimethyl)	1	0	1	1	1039	3.55134e+07	Light	Unique	1.04725	3.55134e+07	3.71914e+07	0	2.114e-05	58.85	0.00107785	2	4	1091.78	4364.09	1.51938	22.0278	33/534
High	tDNAGDQHGGGGGGGGGAGAAGGGGGGENYDDPHkTPASPVVHIR	1	1	P14866	N-Term(Dimethyl); K35(Dimethyl)	1	0	1	1	1061	1.40755e+08	Light	Unique	1.04716	1.40755e+08	1.47393e+08	0	5.188e-10	84.69	3.40186e-06	1	4	1024.48	4094.88	3.38122	22.2483	33/512
High	dNLTLWTSDQQDDDGGEGNN	1	1	P61981	N-Term(Dimet)	1	0	1	1	4540	1.47141e+08	Medium	Unique	1.04707	136089017	142494262	0	4.823e-11	107.01	8.87641e-09	0	2	1113.47	2225.94	0.770848	37.9864	25/220
High	nMGGPYGGGNYGPGGSGGSGGYGGR	2	1	P22626-2	N-Term(Dimet)	1	0	1	1	3882	4.07214e+06	Medium	Unique	1.04613	3.89258e+06	4.07214e+06	0	3.07e-08	54.47	0.00190873	0	2	1111.49	2221.96	1.0309	26.1698	9/246
High	hGPPGPASGDGPNLNNNNNNNNHSVRk	1	1	Q9Y4H2	N-Term(Dimet); K27(Dimet)	1	0	1	1	3006	2.86629e+06	Medium	Unique	1.04584	2.74066e+06	2.86629e+06	0	0.002754	23.99	3.54294	1	4	714.858	2856.41	0.624464	15.2837	11/268
High	akQEPEVNGGSGDAVPSGNEVSENMEEEAENQAESR	6	1	H0YF33	N-Term(Dimethyl); K2(Dimethyl)	1	0	1	1	4308	5.86587e+07	Light	Unique	1.04558	5.81818e+07	6.08339e+07	0	9.161e-13	115.09	2.82934e-09	1	3	1277.57	3830.7	2.35994	33.0467	23/410
High	iAVAAQNcYk	2	1	P60174-1	N-Term(Dimet); C8(Carbamidomethyl); K10(Dimet)	1	0	1	1	3414	1.37829e+06	Medium	Unique	1.04406	1.32013e+06	1.37829e+06	0.001	0.004952	14.92	12.8408	0	2	601.346	1201.68	-0.690423	20.4422	7/82
High	aNNSPALTGNSQPQHQAAAAAAQQQQQcGGGGATkPAVSGk	2	1	Q5VTL8-2	N-Term(Dimethyl); C28(Carbamidomethyl); K35(Dimethyl); K41(Dimethyl)	1	0	1	1	6153	2.08143e+06	Light	Unique	1.04266	1.71112e+06	1.78412e+06	0	0.0008659	19.23	9.71369	0	5	809.206	4042	2.52885	22.557	9/468
High	sGAFGHLFRPDNFIFGQSGAGNNWAk	1	1	Q13509	N-Term(Dimet); K26(Dimet)	1	0	1	1	2111	1.31144e+07	Medium	Unique	1.04243	1.25805e+07	1.31144e+07	0	2.352e-06	42.19	0.0465584	0	4	715.62	2859.46	1.03521	45.7877	12/268
High	lLLPGELAk	17	2	P06899;O60814	N-Term(Dimet); K9(Dimet)	1	0	1	1	6855	2.07451e+07	Medium	Not Unique	1.04241	1.99011e+07	2.07451e+07	0.001	0.01278	40.54	0.0059917	0	2	509.362	1017.72	0.362402	35.1578	6/64
High	qPREDGNEEDkENQGDETQGQQPPQR	2	1	P67809	N-Term(Dimet); K11(Dimet)	1	0	1	1	2837	5.70339e+06	Medium	Unique	1.04228	5.47205e+06	5.70339e+06	0	0.002475	31.67	0.686556	2	4	769.113	3073.43	0.757492	12.755	13/278
High	fADLSEAANRNNDALR	1	1	P08670	N-Term(Dimet)	1	0	1	1	3962	1.18768e+07	Medium	Unique	1.04218	1.10604e+07	1.15269e+07	0.009	0.155	25.37	1.92667	1	3	603.644	1808.92	-0.501091	27.172	7/154
High	iINEPTAAAIAYGLDkk	3	1	P11142-2	N-Term(Dimethyl); K16(Dimethyl); K17(Dimethyl)	1	0	1	1	4513	1.85032e+06	Light	Unique	1.04209	1.85032e+06	1.92821e+06	0.002	0.03248	24.72	1.05908	1	3	624.7	1872.09	1.29305	37.3252	18/178
Medium	qSEENNNLQSQVQk	2	1	Q86TG7-2	N-Term(Dimet); K14(Dimet)	1	0	1	1	554	1.07023e+06	Medium	Unique	1.04138	1.02771e+06	1.07023e+06	0.031	0.3202	13.83	24.6682	0	2	855.452	1709.9	3.46489	16.7054	9/146
High	tcRPSTQSAQIESLLNNNk	1	1	Q10469	N-Term(Dimet); C2(Carbamidomethyl); K19(Dimet)	1	0	1	1	4221	2.85786e+06	Medium	Unique	1.03941	2.7495e+06	2.85786e+06	0	5.02e-05	39.24	0.0759774	0	3	742.398	2225.18	0.648512	31.6119	19/200
High	kFDEGENSLGQNSFSTTNNVcNQNQEIASR	1	1	Q6ZWT7	N-Term(Dimethyl); K1(Dimethyl); C21(Carbamidomethyl)	1	0	1	1	4166	1.50852e+07	Light	Unique	1.03933	1.50852e+07	15678497	0	1.107e-07	70.9	8.15594e-05	1	3	1148.86	3444.58	1.96172	30.7323	20/342
High	nNNIDAAIENIENMLTSENk	1	1	P42704	N-Term(Dimet); K20(Dimet)	1	0	1	1	7480	11888440	Medium	Unique	1.03892	1.14431e+07	11888440	0	7.327e-09	69.72	8.50824e-05	0	3	771.063	2311.17	1.92307	60.1345	12/216
High	kLEkEEEEGISQESSEEEQ	2	1	P17096-2	N-Term(Dimethyl); K1(Dimethyl); K4(Dimethyl)	1	0	1	1	3320	1.492e+07	Light	Unique	1.03861	1.48751e+07	1.54495e+07	0	1.578e-06	71.46	5.71454e-05	2	3	774.368	2321.09	0.781759	19.2484	13/210
High	sSQQPSTPQQAPPGQPQQGTFVAHk	3	1	H3BRH3	N-Term(Dimet); K25(Dimet)	1	0	1	1	1016	5.61035e+06	Medium	Unique	1.03858	5.40196e+06	5.61035e+06	0	0.002449	34.86	0.22804	0	3	899.141	2695.41	2.14692	21.7987	6/274
High	tDNAGDQHGGGGGGGGGAGAAGGGGGGENYDDPHkTPASPVVHIR	1	1	P14866	N-Term(Dimet); K35(Dimet)	1	0	1	1	3585	6.8225e+07	Medium	Unique	1.03843	6.57e+07	6.8225e+07	0	0.0003733	37.09	0.174454	1	5	821.391	4102.92	1.33767	22.5644	13/512
High	qPHGGQQkPSYGSGYQSHQGQQQSYNQSPYSNYGPPQGk	2	1	Q12906	N-Term(Dimet); K8(Dimet); K39(Dimet)	1	0	1	1	6194	1.03448e+07	Medium	Unique	1.03791	9.96695e+06	1.03448e+07	0.002	0.05303	17.47	16.1495	0	4	1094.78	4376.1	1.58403	23.1808	31/422
High	lkTDNAGDQHGGGGGGGGGAGAAGGGGGGENYDDPHkTPASPVVHIR	1	1	P14866	N-Term(Dimet); K2(Dimet); K37(Dimet)	1	0	1	1	1045	3.57679e+07	Medium	Unique	1.03744	3.43883e+07	3.56759e+07	0.001	0.004561	14.01	28.2244	2	6	730.2	4376.16	1.81505	22.0784	20/534
High	qPHGGQQkPSYGSGYQSHQGQQQSYNQSPYSNYGPPQGk	2	1	Q12906	N-Term(Dimet); K8(Dimet); K39(Dimet)	1	0	1	1	3636	1.00608e+07	Medium	Unique	1.03646	9.70683e+06	1.00608e+07	0.007	0.1103	13.19	42.9577	0	4	1094.78	4376.1	2.03035	23.2029	18/422
High	vIHDNFGIVEGLMTTVHAITATQk	3	1	E7EUT5	N-Term(Dimet); K24(Dimet)	1	0	1	1	5009	1.29111e+07	Medium	Unique	1.03631	1.24588e+07	1.29111e+07	0	7.293e-14	89.26	4.2747e-07	0	3	887.163	2659.47	0.760439	57.3385	27/258
High	nYQQNYQNSESGEkNEGSESAPEGQAQQR	2	1	P67809	N-Term(Dimet); K14(Dimet)	1	0	1	1	658	2.06376e+07	Medium	Unique	1.03624	1.99158e+07	2.06376e+07	0	0.0007337	26.62	2.12283	1	4	831.134	3321.52	1.85283	17.7296	19/308
High	gYSFTTTAER	2	1	P60709	N-Term(Dimethyl)	1	0	1	1	1157	7.19598e+06	Light	Unique	1.03585	7.19598e+06	7.45392e+06	0.002	0.04269	38.96	0.0353918	0	2	580.783	1160.56	0.432653	23.5049	7/84
High	nYQQNYQNSESGEkNEGSESAPEGQAQQR	2	1	P67809	N-Term(Dimethyl); K14(Dimethyl)	1	0	1	1	5872	1.40083e+08	Light	Unique	1.03583	1.40083e+08	1.45103e+08	0	6.108e-06	62.11	0.000520747	1	3	1105.16	3313.47	3.3296	18.1794	24/308
High	lAVDEEENADNNTk	2	1	F8WBE5	N-Term(Dimethyl); K14(Dimethyl)	1	0	1	1	3313	2.10702e+07	Light	Unique	1.03579	2.10702e+07	2.18242e+07	0	7.185e-06	75.76	1.30447e-05	0	2	809.385	1617.76	1.72944	19.1638	10/134
High	gESDPAYQQYQDAANNLR	1	1	P13667	N-Term(Dimethyl)	1	0	1	1	4261	2.04652e+06	Light	Unique	1.03575	2.04652e+06	2.11968e+06	0.007	0.143	12.89	32.0249	0	2	1034.48	2067.95	5.01356	32.1905	17/176
High	tDNAGDQHGGGGGGGGGAGAAGGGGGGENYDDPHkTPASPVVHIR	1	1	P14866	N-Term(Dimethyl); K35(Dimethyl)	1	0	1	1	3571	2.27055e+07	Light	Unique	1.03542	2.27055e+07	2.35098e+07	0.001	0.01409	31.23	0.7494	1	3	1365.63	4094.87	0.865522	22.3827	13/512
Medium	kGEGLPNFDNNNIk	2	1	H7C2Y5	N-Term(Dimet); K1(Dimet); K14(Dimet)	1	0	1	1	1449	2.55222e+06	Medium	Unique	1.03541	2.3671e+06	2.45093e+06	0.017	0.1758	28.61	0.534633	1	2	828.479	1655.95	0.408933	27.2456	8/142
High	gLTSVINQk	1	1	P07195	N-Term(Dimet); K9(Dimet)	1	0	1	1	1182	1.20753e+06	Medium	Unique	1.03505	1.16664e+06	1.20753e+06	0	2.474e-05	62.03	0.00010759	0	2	512.336	1023.67	0.206475	23.7272	6/70
High	eDGNEEDkENQGDETQGQQPPQRR	2	1	P67809	N-Term(Dimethyl); K8(Dimethyl)	1	0	1	1	2790	5.02603e+07	Light	Unique	1.03385	5.02603e+07	5.19615e+07	0.001	0.01479	15.83	22.4084	2	4	710.824	2840.27	2.17488	11.8387	10/252
High	vSEEAESQQQWDTSkGEQVSQNGLPAEQGSPR	3	1	Q01082-3	N-Term(Dimethyl); K15(Dimethyl)	1	0	1	1	4015	1.79651e+07	Light	Unique	1.0336	1.7795e+07	1.83929e+07	0	5.685e-08	63.06	0.000520064	1	3	1181.56	3542.68	3.38804	28.1372	27/352
High	qTNNQNWGSQPIAQQPLQGGDHSGNYGYk	2	1	O60506-2	N-Term(Dimet); K29(Dimet)	1	0	1	1	1591	1.63856e+07	Medium	Unique	1.0332	1.58591e+07	1.63856e+07	0.002	0.02128	25.69	2.64257	0	4	813.652	3251.59	4.4804	29.962	16/322
High	dLTDYLMk	2	1	P60709	N-Term(Dimet); K8(Dimet)	1	0	1	1	4630	1.21892e+06	Medium	Unique	1.03309	1.17989e+06	1.21892e+06	0.002	0.02049	46.72	0.00665043	0	2	531.803	1062.6	-0.800961	40.5786	6/62
High	sGAFGHLFRPDNFIFGQSGAGNNWAk	1	1	Q13509	N-Term(Dimethyl); K26(Dimethyl)	1	0	1	1	4774	9.70513e+06	Light	Unique	1.03304	9.70513e+06	1.00258e+07	0	0.0004632	39.28	0.110986	0	4	713.608	2851.41	1.95226	45.8912	12/268
High	tSRPENAIIYNNNEDFQVGQAk	3	1	B4E022	N-Term(Dimet); K22(Dimet)	1	0	1	1	4167	2.02213e+07	Medium	Unique	1.03273	1.95805e+07	2.02213e+07	0	2.835e-10	60.27	0.000738482	0	3	858.114	2572.33	0.896829	30.7388	24/234
High	eIVHIQAGQcGNQIGAk	3	3	Q13509;P07437;P68371	N-Term(Dimet); C10(Carbamidomethyl); K17(Dimet)	1	0	1	1	6313	2.27999e+07	Medium	Not Unique	1.03045	2.19693e+07	2.26382e+07	0	5.136e-09	68.43	8.26627e-05	0	3	629.684	1887.04	0.356011	25.0005	11/150
High	qTNNQNWGSQPIAQQPLQGGDHSGNYGYk	2	1	O60506-2	N-Term(Dimethyl); K29(Dimethyl)	1	0	1	1	4124	6.93559e+07	Light	Unique	1.03042	6.90877e+07	7.11892e+07	0	9.363e-08	73.21	4.63729e-05	0	3	1081.85	3243.53	3.06002	29.9307	25/322
High	kEGGGDSSASSPTEEEQEQGEIGAcSDEGTAQEGk	1	1	P49006	N-Term(Dimethyl); K1(Dimethyl); C25(Carbamidomethyl); K35(Dimethyl)	1	0	1	1	992	6.61974e+06	Light	Unique	1.03014	6.61974e+06	6.81923e+06	0	5.085e-05	52.09	0.00509246	1	3	1209.19	3625.56	0.999189	21.6112	22/402
High	eIVHIQAGQcGNQIGAk	3	3	Q13509;P07437;P68371	N-Term(Dimet); C10(Carbamidomethyl); K17(Dimet)	1	0	1	1	3783	2.54241e+07	Medium	Not Unique	1.03006	2.46821e+07	2.54241e+07	0	3.931e-10	67.92	9.2535e-05	0	3	629.684	1887.04	0.744144	24.9391	21/150
High	lAVDEEENADNNTk	2	1	F8WBE5	N-Term(Dimet); K14(Dimet)	1	0	1	1	5932	2.09911e+07	Medium	Unique	1.0298	2.02758e+07	2.088e+07	0	4.92e-08	88.21	8.54328e-07	0	2	813.41	1625.81	1.01862	19.1434	9/134
High	tDNAGDQHGGGGGGGGGAGAAGGGGGGENYDDPHkTPASPVVHIR	1	1	P14866	N-Term(Dimet); K35(Dimet)	1	0	1	1	6131	1.13603e+08	Medium	Unique	1.02938	1.10107e+08	1.13342e+08	0	1.766e-06	58.17	0.0013372	1	4	1026.49	4102.93	1.96574	22.2424	27/512
High	tIGGGDDSFNTFFSETGAGk	3	1	G3V1U9	N-Term(Dimet); K20(Dimet)	1	0	1	1	7147	5.08649e+06	Medium	Unique	1.02887	3.71234e+06	3.81951e+06	0	6.419e-10	76.9	1.48761e-05	0	2	1036.51	2072.01	2.09758	43.0294	13/202
High	qTNNQNWGSQPIAQQPLQGGDHSGNYGYk	2	1	O60506-2	N-Term(Dimet); K29(Dimet)	1	0	1	1	1580	7.80015e+07	Medium	Unique	1.02877	7.58204e+07	7.80015e+07	0	5.431e-07	64.58	0.000347432	0	3	1084.53	3251.58	1.87539	29.7708	16/322
Medium	tFIAIkPDGVQR	7	1	J3KPD9	N-Term(Dimet); K6(Dimet)	1	0	1	1	1540	1.95777e+06	Medium	Unique	1.02868	1.84883e+06	1.90186e+06	0.031	0.3202	14.74	6.32865	0	3	470.297	1408.88	0.101259	29.0822	5/114
High	lAVDEEENADNNTk	2	1	F8WBE5	N-Term(Dimethyl); K14(Dimethyl)	1	0	1	1	746	2.33461e+07	Light	Unique	1.02867	2.33461e+07	2.40155e+07	0	6.255e-08	81.94	3.15389e-06	0	2	809.385	1617.76	1.42761	18.8963	9/134
High	rPLEQQQPHHIPTSAPVYQQPQQQPVAQSYGGYkEPAAPVSIQR	5	1	J3KSN1	N-Term(Dimet); K34(Dimet)	1	0	1	1	6653	5.81433e+07	Medium	Unique	1.02821	5.593e+07	57507474	0.001	0.003542	16.31	7.42698	1	6	833.94	4998.61	-2.98165	30.8701	19/504
Medium	eAFSLFDkDGDGTITTk	4	1	P62158	N-Term(Dimet); K8(Dimet); K17(Dimet)	1	0	1	1	6908	2.18238e+06	Medium	Unique	1.02805	1.98459e+06	2.04026e+06	0.031	0.3157	17.38	10.0171	1	3	647.692	1941.06	1.14164	36.3603	10/176
High	lkTDNAGDQHGGGGGGGGGAGAAGGGGGGENYDDPHkTPASPVVHIR	1	1	P14866	N-Term(Dimet); K2(Dimet); K37(Dimet)	1	0	1	1	6151	3.48058e+07	Medium	Unique	1.02803	3.37031e+07	3.46478e+07	0.002	0.0549	30.41	0.56865	2	4	1094.8	4376.18	6.50742	22.5215	23/534
High	vTIAQGGVLPNIQAVLLPk	10	1	Q96KK5	N-Term(Dimet); K19(Dimet)	1	0	1	1	2247	9.31316e+06	Medium	Unique	1.02795	9.05994e+06	9.31316e+06	0	2.764e-05	38.91	0.00300114	0	3	665.766	1995.28	1.49193	52.6426	9/172
High	dNIQGITkPAIR	1	1	P62805	N-Term(Dimethyl); K8(Dimethyl)	1	0	1	1	1283	3.42826e+06	Light	Unique	1.02681	3.42826e+06	3.52017e+06	0.001	0.005485	33.94	0.139742	0	2	691.412	1381.82	0.41884	24.995	9/120
Medium	eIQTAVR	16	2	P06899;O60814	N-Term(Dimet)	1	0	1	1	371	868562	Medium	Not Unique	1.02678	845909	868562	0.04	0.3863	15.82	6.61877	0	2	424.76	848.514	-0.283904	14.7938	6/62
High	aLAAAGYDVEkNNSR	5	1	P22492	N-Term(Dimet); K11(Dimet)	1	0	1	1	3456	1.83599e+06	Medium	Unique	1.02672	1.78822e+06	1.83599e+06	0	4.749e-05	44.57	0.0197264	1	3	548.305	1642.9	0.626206	20.9907	18/132
High	lIALSIDSVEDHLAWSk	1	1	P30041	N-Term(Dimethyl); K17(Dimethyl)	1	0	1	1	2158	2.96666e+06	Light	Unique	1.02623	2.96666e+06	3.04448e+06	0	4.201e-06	38.61	0.0716011	0	3	651.695	1953.07	-0.121563	47.9249	15/150
High	vPEIEVTVEGPNNNNPQTSAVR	4	1	P78347-2	N-Term(Dimethyl)	1	0	1	1	1731	22879346	Light	Unique	1.02608	22879346	2.3476e+07	0	5.004e-06	50.12	0.00804851	0	3	798.075	2392.21	0.417019	32.8112	18/220
High	aVFPSIVGRPR	2	1	P60709	N-Term(Dimet)	1	0	1	1	1568	9.94682e+06	Medium	Unique	1.02593	9.69539e+06	9.94682e+06	0.004	0.07891	32.16	0.146196	0	3	410.926	1230.76	0.957464	29.4648	10/84
High	iITITGTQDQIQNAQYLLQNSVk	4	1	Q5T6W5	N-Term(Dimet); K23(Dimet)	1	0	1	1	7309	7.73707e+06	Medium	Unique	1.02558	7.35027e+06	7.53832e+06	0	5.227e-08	65.5	6.67816e-05	0	3	885.174	2653.51	1.83165	49.3798	21/242
High	aLAAAGYDVEkNNSR	5	1	P22492	N-Term(Dimethyl); K11(Dimethyl)	1	0	1	1	923	2.35872e+06	Light	Unique	1.02546	2.35872e+06	2.41876e+06	0	5.414e-05	33.49	0.261935	1	3	545.621	1634.85	0.0583129	20.752	8/132
High	eGQEENETcSGGNENQELQDGcSEAFEkR	2	1	Q7Z2Z2-2	N-Term(Dimet); C9(Carbamidomethyl); C22(Carbamidomethyl); K28(Dimet)	1	0	1	1	3899	1.50608e+07	Medium	Unique	1.02535	1.45943e+07	1.49643e+07	0	9.346e-10	105.94	1.97163e-08	1	3	1132.49	3395.46	3.49952	26.3807	17/328
High	gFAFVTFDDHDSVDkIVIQk	2	2	P09651;P09651-2	N-Term(Dimet); K15(Dimet); K20(Dimet)	1	0	1	1	2064	2.06799e+07	Medium	Not Unique	1.02532	2.01692e+07	2.06799e+07	0	0.0008049	29.56	0.469374	1	4	595.085	2377.32	-0.212848	43.4308	8/178
High	sTSAPQMSPGSSDNQSSSPQPAQQk	6	1	Q14157-4	N-Term(Dimethyl); K25(Dimethyl)	1	0	1	1	690	3.15815e+06	Light	Unique	1.02466	3.13624e+06	3.21357e+06	0	0.0004934	45.88	0.0221235	0	3	863.403	2588.19	1.75472	18.1572	14/264
High	vEIIANDQGNR	5	1	P11142-2	N-Term(Dimet)	1	0	1	1	6028	8.35414e+06	Medium	Unique	1.02437	8.15538e+06	8.35414e+06	0.001	0.004774	43.45	0.0196038	0	2	630.846	1260.68	-0.300369	20.6613	7/100
High	tSRPENAIIYNNNEDFQVGQAk	3	1	B4E022	N-Term(Dimethyl); K22(Dimethyl)	1	0	1	1	1615	2.48234e+07	Light	Unique	1.02422	2.48234e+07	2.54247e+07	0	1.531e-11	82.51	4.7661e-06	0	3	855.43	2564.28	1.03546	30.5512	15/234
High	gTGSGGQLQDLDcSSSDDEGAAQNSTkPSATk	2	1	P08240-2	N-Term(Dimethyl); C13(Carbamidomethyl); K27(Dimethyl); K32(Dimethyl)	1	0	1	1	3685	1.22747e+07	Light	Unique	1.02419	1.22747e+07	1.25716e+07	0	9.093e-13	105.2	3.04819e-08	0	3	1085.17	3253.49	3.01578	23.7987	18/356
High	rVPGQGSSEDDLQEEEQIEQAIkEHLNQGSSQETDk	1	1	P13521	N-Term(Dimethyl); K23(Dimethyl); K36(Dimethyl)	1	0	1	1	4680	1.17655e+07	Light	Unique	1.0236	11123854	1.13864e+07	0.002	0.02909	24.34	3.16499	2	5	825.399	4122.96	-1.44915	41.7242	18/406
High	eIIDLVLDR	3	1	G3V1U9	N-Term(Dimethyl)	1	0	1	1	7113	1.02409e+06	Light	Unique	1.02358	730160	747381	0.001	0.01332	39.09	0.0446569	0	2	557.33	1113.65	0.725521	41.7338	5/78
High	eGGGDSSASSPTEEEQEQGEIGAcSDEGTAQEGk	1	1	P49006	N-Term(Dimethyl); C24(Carbamidomethyl); K34(Dimethyl)	1	0	1	1	1167	5.60587e+06	Light	Unique	1.02353	5.60587e+06	5.73779e+06	0.002	0.05471	14.78	20.5018	0	4	868.113	3469.43	0.227651	23.4677	14/362
High	nQGGYGGSSSSSSYGSGR	2	2	P09651;P09651-2	N-Term(Dimethyl)	1	0	1	1	253	1.15061e+06	Light	Not Unique	1.02316	1.15061e+06	1.17726e+06	0	0.0001189	43.8	0.0137421	0	2	861.87	1722.73	0.880261	13.1585	13/186
High	eVFEDAAEIR	1	1	P19338	N-Term(Dimet)	1	0	1	1	1534	1.30043e+06	Medium	Unique	1.0229	1.27131e+06	1.30043e+06	0	0.000271	39.82	0.0402908	0	2	605.817	1210.63	0.624356	29.0403	6/86
High	qPREDGNEEDkENQGDETQGQQPPQR	2	1	P67809	N-Term(Dimet); K11(Dimet)	1	0	1	1	210	5.96407e+06	Medium	Unique	1.0219	5.83627e+06	5.96407e+06	0.001	0.005153	26.14	2.45701	2	4	769.113	3073.43	0.519185	12.3123	10/278
Medium	lLLPGELAk	17	2	P06899;O60814	N-Term(Dimet); K9(Dimet)	1	0	1	1	4399	1.98076e+07	Medium	Not Unique	1.02178	1.93853e+07	1.98076e+07	0.022	0.2474	35.07	0.0221554	0	2	509.361	1017.72	-0.597161	35.023	7/64
High	tFIAIkPDGVQR	7	1	J3KPD9	N-Term(Dimethyl); K6(Dimethyl)	1	0	1	1	4081	1.66954e+06	Light	Unique	1.02175	1344119	1.37336e+06	0.002	0.03131	19.34	4.04185	0	3	467.613	1400.83	-0.629881	29.2661	9/114
High	vIGSGcNLDSAR	1	1	P07195	N-Term(Dimet); C6(Carbamidomethyl)	1	0	1	1	827	1.75532e+06	Medium	Unique	1.02105	1.71913e+06	1.75532e+06	0.004	0.07402	16.79	8.73873	0	2	640.832	1280.66	0.444921	19.6463	4/110
High	gFAFVTFDDHDSVDkIVIQk	2	2	P09651;P09651-2	N-Term(Dimethyl); K15(Dimethyl); K20(Dimethyl)	1	0	1	1	7159	7734526	Light	Not Unique	1.01996	7734526	7.88894e+06	0	3.75e-06	53.05	0.00321275	1	3	789.087	2365.25	0.490015	43.4011	18/178
High	dQGSRHDSEQDNSDNNTIFVQGLGENVTIESVADYFk	2	1	P35637-2	N-Term(Dimet); K37(Dimet)	1	0	1	1	4958	2.05123e+07	Medium	Unique	1.01961	1.96802e+07	20066147	0.001	0.01101	21.7	6.51879	1	4	1049	4192.99	2.2968	54.4295	18/424
High	aLAAAGYDVEkNNSR	5	1	P22492	N-Term(Dimethyl); K11(Dimethyl)	1	0	1	1	3457	1.66894e+06	Light	Unique	1.01959	1.66894e+06	1.70164e+06	0	3.842e-05	54.48	0.00207936	1	2	817.929	1634.85	1.07455	21.0141	10/132
High	iLSISADIETIGEILkk	4	1	Q5T6W5	N-Term(Dimet); K16(Dimet); K17(Dimet)	1	0	1	1	2341	2.30069e+06	Medium	Unique	1.01959	2.25649e+06	2.30069e+06	0.001	0.00832	28.81	0.0253181	1	3	647.088	1939.25	0.968801	58.8471	7/150
High	iNALTAASEAAcLIVSVDETIkNPR	6	1	Q99832-2	N-Term(Dimet); C12(Carbamidomethyl); K22(Dimet)	1	0	1	1	5156	2.70507e+06	Medium	Unique	1.0194	2.62002e+06	2.67085e+06	0	0.0002616	28.82	0.431714	1	3	907.51	2720.52	1.86977	64.8961	17/268
High	eGGGDSSASSPTEEEQEQGEIGAcSDEGTAQEGk	1	1	P49006	N-Term(Dimethyl); C24(Carbamidomethyl); K34(Dimethyl)	1	0	1	1	6218	1.57339e+07	Light	Unique	1.01903	1.57339e+07	1.60333e+07	0	1.237e-06	59.05	0.000812917	0	3	1157.15	3469.44	2.50092	23.607	32/362
High	eSDTkNEVNGTSEDIkSEGDTQSN	1	1	O95232	N-Term(Dimethyl); K5(Dimethyl); K16(Dimethyl)	1	0	1	1	5960	1.55965e+06	Light	Unique	1.01898	1.55965e+06	1.58925e+06	0	0.0002175	50.45	0.00765704	2	3	890.074	2668.21	-0.232124	19.6603	17/266
High	aFVHWYVGEGMEEGEFSEAR	3	1	G3V1U9	N-Term(Dimethyl)	1	0	1	1	4657	1.15638e+07	Light	Unique	1.01866	1.15638e+07	1.17796e+07	0	7.873e-07	53.1	0.00317744	0	3	786.689	2358.05	1.67584	41.3493	18/170
Medium	qsDLGESEPSNVTETLMGGVsLGPAFVk	1	1	P10073	N-Term(Dimet); S2(Phospho); S21(Phospho); K28(Dimet)	1	0	1	2	5557	4.10546e+06	Medium	Unique	1.01822	4.03199e+06	4.10546e+06	0.037	0.3694	7.9	164.46	0	3	1025.15	3073.43	-1.66841	13.019	6/308
High	sSQQPSTPQQAPPGQPQQGTFVAHk	3	1	H3BRH3	N-Term(Dimet); K25(Dimet)	1	0	1	1	3543	5.40222e+06	Medium	Unique	1.01777	5.3079e+06	5.40222e+06	0	0.0002433	35.68	0.18952	0	3	899.141	2695.41	1.94312	22.0438	10/274
Medium	hLQLAIR	14	2	Q96KK5;Q71UI9-2	N-Term(Dimet)	1	0	1	1	6215	4.19262e+06	Medium	Not Unique	1.01734	4.12118e+06	4.19262e+06	0.022	0.2559	38.16	0.0298639	0	2	441.795	882.582	0.290919	23.4958	5/58
High	yLTEHPDPNNENIVGYNNk	1	1	Q6P2Q9	N-Term(Dimethyl); K19(Dimethyl)	1	0	1	1	3961	4.83534e+06	Light	Unique	1.01699	4.83534e+06	4.9175e+06	0	6.027e-05	38.23	0.126865	0	3	763.039	2287.1	1.18378	27.1655	18/180
High	eDGNEEDkENQGDETQGQQPPQRR	2	1	P67809	N-Term(Dimethyl); K8(Dimethyl)	1	0	1	1	2783	7.94803e+07	Light	Unique	1.01696	7.94803e+07	8.08285e+07	0.002	0.03356	30.94	0.684652	2	3	947.429	2840.27	2.0077	11.7166	13/252
High	aMGIMNSFVNDIFER	17	2	P06899;O60814	N-Term(Dimet)	1	0	1	1	4983	4.53639e+06	Medium	Not Unique	1.01681	4.46141e+06	4.53639e+06	0	9.417e-07	75.49	1.67953e-05	0	2	888.444	1775.88	2.3268	55.4356	13/144
High	tSTSPPPEkSGDEGSEDEAPSGED	2	1	Q9H1E3-2	N-Term(Dimethyl); K9(Dimethyl)	1	0	1	1	5794	2.10124e+06	Light	Unique	1.01646	2.10124e+06	2.13583e+06	0.005	0.0916	23.68	2.56465	1	2	1231.02	2461.04	1.49608	17.0746	14/230
High	lcYVALDFEQEMATAASSSSLEk	2	1	P60709	N-Term(Dimethyl); C2(Carbamidomethyl); K23(Dimethyl)	1	0	1	1	4943	2.05453e+07	Light	Unique	1.01635	1.89806e+07	1.9291e+07	0	9.918e-09	67.82	0.000148181	0	3	869.419	2606.24	2.55268	52.9651	20/232
Medium	eDGNEEDkENQGDETQGQQPPQRR	2	1	P67809	N-Term(Dimethyl); K8(Dimethyl)	1	0	1	1	167	3.46572e+07	Light	Unique	1.01624	3.46572e+07	3.52201e+07	0.044	0.4163	24.43	3.06492	2	4	710.824	2840.27	2.08892	11.2878	13/252
High	dSGNNSGDQATEEEEGGYScGTAESHDSk	1	1	Q96RS0	N-Term(Dimethyl); C20(Carbamidomethyl); K29(Dimethyl)	1	0	1	1	3278	2.08346e+06	Light	Unique	1.01553	2.05088e+06	2.08273e+06	0.001	0.002974	26.56	0.897333	0	3	1025.41	3074.21	2.07235	18.6947	12/328
High	nQSQGYNQWQQGQFWGQkPWSQHYHQGYY	2	1	Q00839-2	N-Term(Dimet); K18(Dimet)	1	0	1	1	6991	131995049	Medium	Unique	1.01542	1.29991e+08	131995049	0.006	0.1042	16.31	22.3838	0	4	931.438	3722.73	2.75373	38.4847	16/310
High	eITALAPSTMk	2	1	P60709	N-Term(Dimet); K11(Dimet)	1	0	1	1	6552	3.29844e+06	Medium	Unique	1.01435	3.25179e+06	3.29844e+06	0.001	0.004607	32.58	0.168384	0	2	613.369	1225.73	-0.212665	28.8879	6/96
High	sTTTGHLIYk	2	1	P68104	N-Term(Dimethyl); K10(Dimethyl)	1	0	1	1	628	1.37805e+06	Light	Unique	1.01352	1.37805e+06	1.39669e+06	0.001	0.01116	33.57	0.17307	0	2	588.835	1176.66	0.690288	17.4617	7/78
High	vGkDELFALEQScAQVVLQAANER	2	1	J3KNT0	N-Term(Dimet); K3(Dimet); C13(Carbamidomethyl)	1	0	1	1	7310	4.32862e+06	Medium	Unique	1.01273	4.27419e+06	4.32862e+06	0	1.214e-05	68.85	7.53817e-05	1	3	913.824	2739.46	-0.748741	49.4172	11/264
High	eLYLSHNGIEVIEGLENNNk	5	1	C9JD73	N-Term(Dimethyl); K20(Dimethyl)	1	0	1	1	2058	1.35128e+07	Light	Unique	1.01271	1.35128e+07	1.36846e+07	0	5.737e-07	70.21	7.37131e-05	0	3	781.075	2341.21	2.74762	43.2889	13/208
High	dNLTLWTSDQQDDDGGEGNN	1	1	P61981	N-Term(Dimethyl)	1	0	1	1	1915	167376385	Light	Unique	1.01243	167376385	169457481	0	3.169e-13	112.63	2.10281e-09	0	2	1111.46	2221.92	3.39155	38.1826	27/220
Medium	eFHLNESGDPSSk	4	1	Q01105-3	N-Term(Dimet); K13(Dimet)	1	0	1	1	978	415955	Medium	Unique	1.01224	376360	380965	0.017	0.1771	12.51	26.3075	0	3	504.258	1510.76	-1.0173	21.3901	4/134
High	eEAENTLQSFR	1	1	P08670	N-Term(Dimethyl)	1	0	1	1	1414	1.99098e+06	Light	Unique	1.01142	1.99098e+06	2.01371e+06	0	0.0001639	44.73	0.0129136	0	2	676.328	1351.65	-0.210211	26.7566	9/108
High	vTIAQGGVLPNIQAVLLPk	10	1	Q96KK5	N-Term(Dimethyl); K19(Dimethyl)	1	0	1	1	7359	6.78871e+06	Light	Unique	1.01134	6.78871e+06	6.86573e+06	0	1.41e-05	52.87	0.000365365	0	3	663.083	1987.23	1.67323	52.7644	10/172
High	gGGGYGGSGDGYNGFGNDGGYGGGGPGYSGGSR	1	1	P09651	N-Term(Dimet)	1	0	1	1	6592	5.26793e+06	Medium	Unique	1.01132	3097748	3.13281e+06	0	2.772e-10	83.02	2.8621e-06	0	2	1453.61	2906.21	5.2197	29.5418	18/344
High	kLEkEEEEGISQESSEEEQ	2	1	P17096-2	N-Term(Dimethyl); K1(Dimethyl); K4(Dimethyl)	1	0	1	1	758	1.79891e+07	Light	Unique	1.01119	1.79891e+07	1.81903e+07	0	4.476e-07	82.11	4.92326e-06	2	3	774.368	2321.09	0.939534	19.0221	13/210
High	aLAAAGYDVEk	5	1	P22492	N-Term(Dimet); K11(Dimet)	1	0	1	1	1231	1.29624e+06	Medium	Unique	1.01075	1.28245e+06	1.29624e+06	0	0.0001046	48.42	0.00452646	0	2	586.344	1171.68	-0.503422	24.2564	7/84
High	nYQQNYQNSESGEkNEGSESAPEGQAQQR	2	1	P67809	N-Term(Dimet); K14(Dimet)	1	0	1	1	655	1.54916e+08	Medium	Unique	1.01052	1.53304e+08	1.54916e+08	0	4.924e-07	75.79	2.57939e-05	1	3	1107.84	3321.52	2.50002	17.844	29/308
High	vEIIANDQGNR	5	1	P11142-2	N-Term(Dimet)	1	0	1	1	3432	9.40823e+06	Medium	Unique	1.01044	9.31105e+06	9.40823e+06	0	4.393e-06	68.96	5.49904e-05	0	2	630.847	1260.69	1.15206	20.6583	9/100
High	nQGGYGGSSSSSSYGSGR	2	2	P09651;P09651-2	N-Term(Dimet)	1	0	1	1	2881	1.14964e+06	Medium	Not Unique	1.01041	1.13779e+06	1.14964e+06	0.001	0.004152	26.22	0.976376	0	2	863.883	1726.76	1.60801	13.4911	9/186
High	kQPHGGQQkPSYGSGYQSHQGQQQSYNQSPYSNYGPPQGk	2	1	Q12906	N-Term(Dimethyl); K1(Dimethyl); K9(Dimethyl); K40(Dimethyl)	1	0	1	1	6125	17232689	Light	Unique	1.01001	17232689	17405110	0.001	0.007876	33.19	0.420199	1	4	1130.79	4520.15	1.92853	22.1463	24/432
High	qPHGGQQkPSYGSGYQSHQGQQQSYNQSPYSNYGPPQGk	2	1	Q12906	N-Term(Dimethyl); K8(Dimethyl); K39(Dimethyl)	1	0	1	1	1119	1.04258e+07	Light	Unique	1.00987	1.04258e+07	1.05287e+07	0.001	0.01226	28.04	1.41034	0	4	1091.76	4364.02	2.06477	22.9655	19/422
High	nNNIDAAIENIENMLTSENk	1	1	P42704	N-Term(Dimethyl); K20(Dimethyl)	1	0	1	1	5053	1.32539e+07	Light	Unique	1.00981	1.31944e+07	1.33239e+07	0	1.241e-07	73.64	3.58143e-05	0	3	768.379	2303.12	1.6835	60.011	12/216
High	aMGIMNSFVNDIFER	17	2	P06899;O60814	N-Term(Dimet)	1	0	1	1	7412	4.93769e+06	Medium	Not Unique	1.00905	4.7399e+06	4782788	0	4.582e-07	64.89	0.000192398	0	2	888.442	1775.88	0.608349	55.4991	8/144
Medium	iGGIGTVPVGR	2	1	P68104	N-Term(Dimethyl)	1	0	1	1	4000	6.05749e+06	Light	Unique	1.00859	6.05749e+06	6.10949e+06	0.021	0.2359	23.07	1.11803	0	2	527.325	1053.64	0.76903	28.0206	4/80
High	aVFVDLEPTVIDEVR	3	1	G3V1U9	N-Term(Dimethyl)	1	0	1	1	4812	6.40276e+06	Light	Unique	1.00851	6.40276e+06	6.45722e+06	0	6.637e-07	84.6	2.03188e-06	0	2	865.473	1729.94	1.06428	47.1162	12/128
High	kLEkEEEEGISQESSEEEQ	2	1	P17096-2	N-Term(Dimet); K1(Dimet); K4(Dimet)	1	0	1	1	5941	1.30483e+07	Medium	Unique	1.00827	1.29412e+07	1.30483e+07	0.001	0.00341	41.91	0.0549509	2	3	778.393	2333.17	1.1424	19.3824	10/210
High	qTVAVGVIk	2	1	P68104	N-Term(Dimethyl); K9(Dimethyl)	1	0	1	1	1221	3.81542e+06	Light	Unique	1.00812	3.81542e+06	3.84642e+06	0	4.46e-05	43.69	0.00595809	0	2	485.819	970.63	0.663782	24.1887	7/80
Medium	eIAQDFk	2	1	K7EK07	N-Term(Dimet); K7(Dimet)	1	0	1	1	3396	1.8591e+06	Medium	Unique	1.00783	1.84466e+06	1.8591e+06	0.033	0.3351	17.2	5.79546	0	2	457.775	914.543	-0.448297	20.2276	6/62
Medium	tAVAPIER	5	1	I7HJJ0	N-Term(Dimethyl)	1	0	1	1	5879	352402	Light	Unique	1.00783	352402	355161	0.018	0.2117	12.48	14.6686	0	2	442.764	884.52	0.0292023	18.3005	3/68
High	hGPPGPASGDGPNLNNNNNNNNHSVRk	1	1	Q9Y4H2	N-Term(Dimethyl); K27(Dimethyl)	1	0	1	1	392	3.03926e+06	Light	Unique	1.0078	3.03926e+06	3.06296e+06	0	3.404e-05	44.99	0.0299112	1	4	712.846	2848.36	1.54134	15.104	13/268
High	sGPFGQIFRPDNFVFGQSGAGNNWAk	2	2	P68371;P07437	N-Term(Dimet); K26(Dimet)	1	0	1	1	2199	3.09766e+07	Medium	Not Unique	1.00704	3.076e+07	3.09766e+07	0	7.057e-06	37.1	0.16095	0	4	716.37	2862.46	0.296503	49.4787	21/274
High	nLLSVAYk	9	6	P31946-2;P62258-2;Q04917;P61981;P27348;P63104	N-Term(Dimethyl); K8(Dimethyl)	1	0	1	1	6703	1.61359e+06	Light	Not Unique	1.00662	1.61359e+06	1.62427e+06	0.001	0.006853	37.19	0.0416348	0	2	482.297	963.588	0.208297	31.749	5/70
High	iSGLIYEETR	1	1	P62805	N-Term(Dimet)	1	0	1	1	1579	5.40437e+06	Medium	Unique	1.00555	5.37456e+06	5.40437e+06	0.002	0.02015	25.77	1.0443	0	2	606.843	1212.68	0.616664	29.7563	6/86
High	tATPQQAQEVHEk	2	1	P60174-1	N-Term(Dimethyl); K13(Dimethyl)	1	0	1	1	5550	1.00759e+06	Light	Unique	1.0052	997572	1.00276e+06	0.001	0.003557	26.75	1.23164	0	3	508.267	1522.79	-0.585385	12.861	12/134
High	sGPFGQIFRPDNFVFGQSGAGNNWAk	2	2	P68371;P07437	N-Term(Dimethyl); K26(Dimethyl)	1	0	1	1	2195	2.88747e+08	Light	Not Unique	1.00514	2.88747e+08	2.90232e+08	0	1.397e-09	85.15	2.86597e-06	0	3	952.141	2854.41	0.93725	49.3565	28/274
Medium	vPTANVSVVDLTcR	3	1	E7EUT5	N-Term(Dimet); C13(Carbamidomethyl)	1	0	1	1	1778	4.68596e+06	Medium	Unique	1.00513	4.66206e+06	4.68596e+06	0.017	0.1736	31.59	0.363494	0	2	781.93	1562.85	1.76152	34.0036	8/140
High	vSEEAESQQQWDTSkGEQVSQNGLPAEQGSPR	3	1	Q01082-3	N-Term(Dimet); K15(Dimet)	1	0	1	1	1482	1.98647e+07	Medium	Unique	1.00491	1.97676e+07	1.98647e+07	0	9.152e-07	67.19	0.000191243	1	3	1184.24	3550.71	0.446005	28	20/352
Medium	gILTLk	2	1	P60709	N-Term(Dimethyl); K6(Dimethyl)	1	0	1	1	1453	3.4013e+06	Light	Unique	1.00488	3.35488e+06	3.37127e+06	0.018	0.1889	28.42	0.171793	0	2	350.752	700.496	-0.637899	27.2987	5/40
High	sPGSNskVPEIEVTVEGPNNNNPQTSAVR	4	1	P78347-2	N-Term(Dimet); S6(Phospho); K7(Dimet)	1	0	1	1	6786	2.47962e+07	Medium	Unique	1.00485	2.3591e+07	2.37055e+07	0	1.725e-05	43.95	0.0362727	1	3	1055.86	3165.57	1.28048	33.6511	11/322
Medium	iIAPPERk	2	1	P60709	N-Term(Dimet); K8(Dimet)	1	0	1	1	2973	1.10679e+06	Medium	Unique	1.0048	1.10151e+06	1.10679e+06	0.013	0.1637	15.37	3.92624	1	2	494.344	987.68	0.202647	14.8282	6/58
High	lNcQVIGASVDSHFcHLAWVNTPk	1	1	Q06830	N-Term(Dimet); C3(Carbamidomethyl); C15(Carbamidomethyl); K24(Dimet)	1	0	1	1	7082	1.86814e+07	Medium	Unique	1.00474	1.80878e+07	1.81736e+07	0	1.535e-05	36.6	0.164815	0	4	705.117	2817.45	1.72445	40.9227	13/254
High	vYVGNLGNNGNkTELER	2	1	B4E241	N-Term(Dimet); K12(Dimet)	1	0	1	1	6395	6.83718e+06	Medium	Unique	1.00471	6.80515e+06	6.83718e+06	0.003	0.05694	21.84	3.40116	1	3	647.694	1941.07	1.79475	26.2047	14/158
High	lIAPVAEEEATVPNNk	1	1	P07195	N-Term(Dimet); K16(Dimet)	1	0	1	1	1597	1.77469e+06	Medium	Unique	1.00384	1.7679e+06	1.77469e+06	0.002	0.02881	18.28	5.36497	0	3	587.008	1759.01	0.230335	30.109	12/132
High	nQSQGYNQWQQGQFWGQkPWSQHYHQGYY	2	1	Q00839-2	N-Term(Dimethyl); K18(Dimethyl)	1	0	1	1	6992	4.32339e+07	Light	Unique	1.00343	4.32339e+07	4.33823e+07	0	0.001035	32.22	0.561374	0	3	1238.89	3714.67	-0.100472	38.4922	12/310
High	nVNNEVHFFENNNFNTIANk	3	1	B4DQ14	N-Term(Dimethyl); K20(Dimethyl)	1	0	1	1	1939	1.19603e+07	Light	Unique	1.00341	1.18611e+07	1.19015e+07	0	4.356e-09	58.59	0.00122992	0	3	812.397	2435.18	0.999278	38.6223	12/212
High	mQVDQEEPHVEEQQQQTPAENk	1	1	P34932	N-Term(Dimet); K22(Dimet)	1	0	1	1	6160	1.51866e+06	Medium	Unique	1.0032	1.51382e+06	1.51866e+06	0.001	0.006485	17.24	18.2805	0	3	896.102	2686.29	1.66567	22.6791	14/240
Medium	hLIPAANTGESk	2	1	P62258-2	N-Term(Dimethyl); K12(Dimethyl)	1	0	1	1	446	638759	Light	Unique	1.00288	638759	640597	0.044	0.4177	11.02	33.8806	0	2	647.362	1293.72	-0.0535265	15.6879	9/104
High	sTTTGHLIYk	2	1	P68104	N-Term(Dimet); K10(Dimet)	1	0	1	1	5848	894597	Medium	Unique	1.00136	893384	894597	0.002	0.02162	26.32	0.717888	0	3	395.576	1184.71	-0.0318801	17.7812	9/78
High	qVHPDTGISSk	17	2	P06899;O60814	N-Term(Dimethyl); K11(Dimethyl)	1	0	1	1	2849	2.06874e+06	Light	Not Unique	1.00093	2.06874e+06	2.07067e+06	0.005	0.08609	13.06	20.4521	0	2	612.833	1224.66	0.341079	13.0747	4/110
Medium	qIEELkGQEVSPk	3	1	P09936	N-Term(Dimet); K6(Dimet); K13(Dimet)	1	0	1	1	3468	747304	Medium	Unique	1.00077	746728	747304	0.027	0.2907	11.33	14.2051	1	3	527.66	1580.97	0.247177	21.1577	8/136
High	iIYGGSVTGATck	2	1	P60174-1	N-Term(Dimethyl); C12(Carbamidomethyl); K13(Dimethyl)	1	0	1	1	6272	1.0147e+06	Light	Unique	1.00015	970813	970963	0.002	0.03579	16.59	10.0891	0	2	691.871	1382.74	0.297809	24.3506	9/106
High	aEGNNQAPGEEEEEEEEATNTHPPASLPSQk	1	1	P10645	N-Term(Dimethyl); K31(Dimethyl)	1	0	1	1	6485	4.3483e+07	Light	Unique	1.00002	4.3483e+07	4.34838e+07	0	0.0006515	30.06	0.964039	0	3	1125.84	3375.52	1.86728	27.717	10/348
Medium	aLANSLAcQGk	4	1	H3BR68	N-Term(Dimet); C8(Carbamidomethyl); K11(Dimet)	1	0	1	1	789	854080	Medium	Unique	0.999143	854812	854080	0.018	0.1891	11.89	20.3462	0	2	598.85	1196.69	1.37137	19.2954	4/94
High	tLVLSNLSYSATEETLQEVFEk	1	1	P19338	N-Term(Dimethyl); K22(Dimethyl)	1	0	1	1	7451	1.06028e+07	Light	Unique	0.998713	1.06028e+07	1.05891e+07	0	1.698e-05	89.88	7.33849e-07	0	2	1279.17	2557.33	2.38098	58.8191	12/240
High	lAADEDDDDDDEEDDDEDDDDDDFDDEEAEEkAPVkk	3	1	P06748-3	N-Term(Dimethyl); K32(Dimethyl); K36(Dimethyl); K37(Dimethyl)	1	0	1	1	3985	6.6566e+07	Light	Unique	0.997913	6.6433e+07	6.62943e+07	0	5e-13	122.72	2.06342e-10	2	3	1453.57	4358.69	3.07775	27.5912	22/352
High	nYQQNYQNSESGEkNEGSESAPEGQAQQR	2	1	P67809	N-Term(Dimethyl); K14(Dimethyl)	1	0	1	1	3224	1.38373e+08	Light	Unique	0.997692	1.38373e+08	1.38053e+08	0	3.395e-06	78.59	1.16005e-05	1	3	1105.16	3313.46	0.787596	18.011	23/308
High	tGPAATTLPDGAAAESLVESSEVAVIGFFk	3	1	I3L3P5	N-Term(Dimethyl); K30(Dimethyl)	1	0	1	1	2503	5.88088e+06	Light	Unique	0.996076	5.88088e+06	5.85781e+06	0	8.353e-07	56.27	0.00146645	0	3	997.859	2991.56	1.95069	67.8954	22/274
High	eGGGDSSASSPTEEEQEQGEIGAcSDEGTAQEGk	1	1	P49006	N-Term(Dimet); C24(Carbamidomethyl); K34(Dimet)	1	0	1	1	3670	1.73049e+07	Medium	Unique	0.995785	16442648	1.63733e+07	0	2.151e-11	84.4	2.93349e-06	0	3	1159.83	3477.49	2.13171	23.6007	28/362
High	sTAGDTHLGGEDFDNR	3	1	P11142-2	N-Term(Dimethyl)	1	0	1	1	984	2.65221e+06	Light	Unique	0.995727	2.65221e+06	2.64087e+06	0.001	0.009268	21.93	2.54785	0	3	573.924	1719.76	0.0889256	21.4511	9/148
High	kITIADcGQLE	1	1	P62937	N-Term(Dimethyl); K1(Dimethyl); C7(Carbamidomethyl)	1	0	1	1	6535	3.26668e+06	Light	Unique	0.995201	3.26668e+06	3.251e+06	0.004	0.05888	33.69	0.184686	1	2	652.35	1303.69	0.280329	28.5517	7/112
High	aIEENNNFSk	5	1	P16949	N-Term(Dimet); K10(Dimet)	1	0	1	1	3249	2.54711e+07	Medium	Unique	0.994011	2.56246e+07	2.54711e+07	0	0.002089	57.12	0.000840112	0	2	615.335	1229.66	0.534727	18.3139	8/94
High	dYFEQYGk	2	2	P09651;P09651-2	N-Term(Dimethyl); K8(Dimethyl)	1	0	1	1	1535	599705	Light	Not Unique	0.993735	599705	595948	0.001	0.004176	49.22	0.0029009	0	2	553.264	1105.52	1.10042	29.0171	7/68
High	sLYASSPGGVYATR	1	1	P08670	N-Term(Dimet)	1	0	1	1	3956	2.20236e+06	Medium	Unique	0.992697	2.21856e+06	2.20236e+06	0	0.0001531	42.78	0.0276189	0	2	730.888	1460.77	0.262866	27.0916	10/128
High	vGINYQPPTVVPGGDLAk	3	1	G3V1U9	N-Term(Dimet); K18(Dimet)	1	0	1	1	1914	1.86706e+06	Medium	Unique	0.99203	1.88206e+06	1.86706e+06	0.001	0.005162	31.96	0.18155	0	3	630.372	1889.1	2.24864	37.7891	9/176
High	mAVTFIGNSTAIQELFkR	1	1	P07437	N-Term(Dimethyl); K17(Dimethyl)	1	0	1	1	2218	3625881	Light	Unique	0.991664	3625881	3.59565e+06	0	0.0001113	30.67	0.447202	1	3	694.719	2082.14	0.960361	50.5797	26/176
High	gLVGEIIkR	7	1	J3KPD9	N-Term(Dimethyl); K8(Dimethyl)	1	0	1	1	1430	341489	Light	Unique	0.99128	341489	338511	0.004	0.07088	18.89	2.01301	1	3	347.566	1040.68	-0.223955	26.9053	10/66
High	fADLSEAANR	1	1	P08670	N-Term(Dimethyl)	1	0	1	1	1186	3.11644e+06	Light	Unique	0.99034	3.11644e+06	3.08633e+06	0.002	0.04796	30.84	0.223012	0	2	561.283	1121.56	0.0178758	23.7647	9/80
High	sPVSTRPLPSASQk	3	1	B4DTG6	N-Term(Dimethyl); S1(Phospho); K14(Dimethyl)	1	0	1	1	3329	2.9074e+06	Light	Unique	0.990196	2.77927e+06	2.75202e+06	0.006	0.09634	26.17	1.36667	0	2	795.917	1590.83	1.04821	19.3603	13/142
High	aPQTAPSAQQQRPYGYEQGQYGNYQQ	6	1	H0YDW4	N-Term(Dimethyl)	1	0	1	1	3863	8.36175e+06	Light	Unique	0.990158	8.36175e+06	8.27945e+06	0	0.0001468	46.78	0.0198518	0	3	996.132	2986.38	3.65596	25.8943	12/272
High	aGLQFPVGR	14	2	Q96KK5;Q71UI9-2	N-Term(Dimethyl)	1	0	1	1	1643	1.35355e+07	Light	Not Unique	0.9901	1.35355e+07	1.34015e+07	0	0.001116	54.42	0.000993335	0	2	486.785	972.562	-0.222923	31.0568	8/76
High	aIEENNNFSk	5	1	P16949	N-Term(Dimethyl); K10(Dimethyl)	1	0	1	1	684	2.87007e+07	Light	Unique	0.990051	2.87007e+07	2.84152e+07	0.001	0.002991	40.69	0.0307543	0	2	611.309	1221.61	0.273756	18.0387	7/94
High	iYIDSNNNPER	2	1	Q00610-2	N-Term(Dimet)	1	0	1	1	6091	1.88833e+07	Medium	Unique	0.989304	1.89821e+07	1.8779e+07	0.006	0.1067	31.03	0.392142	0	2	683.849	1366.69	0.729695	21.6536	7/102
High	aGFAGDDAPR	2	1	P60709	N-Term(Dimethyl)	1	0	1	1	567	3.74458e+06	Light	Unique	0.989192	3.72553e+06	3.68527e+06	0	0.000183	51.15	0.00176838	0	2	502.743	1004.48	-0.232542	16.8324	9/74
High	aVTEQGHELSNEER	2	1	P31946-2	N-Term(Dimethyl)	1	0	1	1	3020	311076	Light	Unique	0.987924	311076	307320	0.004	0.07207	17.11	9.55853	0	2	813.891	1626.77	1.29218	15.474	11/142
High	kQPHGGQQkPSYGSGYQSHQGQQQSYNQSPYSNYGPPQGk	2	1	Q12906	N-Term(Dimethyl); K1(Dimethyl); K9(Dimethyl); K40(Dimethyl)	1	0	1	1	3550	2.77437e+07	Light	Unique	0.987735	2.75595e+07	2.72215e+07	0.003	0.05741	33.88	0.362073	1	4	1130.79	4520.14	0.956325	22.1228	10/432
High	aTAVVDGAFk	1	1	P32119	N-Term(Dimet); K10(Dimet)	1	0	1	1	1215	421180	Medium	Unique	0.987438	426538	421180	0.001	0.01364	19.59	2.44859	0	2	521.823	1042.64	-0.343598	24.0769	4/80
High	kLEkEEEEGISQESSEEEQ	2	1	P17096-2	N-Term(Dimethyl); K1(Dimethyl); K4(Dimethyl)	1	0	1	1	3325	3.86049e+06	Light	Unique	0.987235	3.64791e+06	3.60135e+06	0	0.0001426	64.85	0.000262478	2	2	1161.05	2321.09	1.15569	19.2977	18/210
Medium	eSDTkNEVNGTSEDIkSEGDTQSN	1	1	O95232	N-Term(Dimet); K5(Dimet); K16(Dimet)	1	0	1	1	3345	2.1643e+06	Medium	Unique	0.98721	2.01244e+06	1.9867e+06	0.035	0.3653	26.09	2.23783	2	3	894.1	2680.29	1.0428	19.5502	8/266
High	nVNNEVHFFENNNFNTIANk	3	1	B4DQ14	N-Term(Dimethyl); K20(Dimethyl)	1	0	1	1	7006	1.0984e+07	Light	Unique	0.986995	1.0984e+07	1.08412e+07	0	3.615e-06	43.56	0.0391631	0	3	812.398	2435.18	2.5783	38.7476	18/212
High	aIEENNNFSk	5	1	P16949	N-Term(Dimet); K10(Dimet)	1	0	1	1	5882	2.14293e+07	Medium	Unique	0.986506	2.17224e+07	2.14293e+07	0	2.233e-05	50.92	0.00347466	0	2	615.334	1229.66	0.236912	18.3425	6/94
Medium	vSFELFADkVPk	1	1	P62937	N-Term(Dimet); K9(Dimet); K12(Dimet)	1	0	1	1	7044	1.79706e+06	Medium	Unique	0.986285	1.82206e+06	1.79706e+06	0.024	0.2643	30.5	0.141932	1	3	492.648	1475.93	1.39914	39.8791	13/106
High	kLEkEEEEGISQESSEEEQ	2	1	P17096-2	N-Term(Dimethyl); K1(Dimethyl); K4(Dimethyl)	1	0	1	1	765	3.88915e+06	Light	Unique	0.986084	3.72626e+06	3.6744e+06	0.009	0.1596	39.28	0.0956296	2	2	1161.05	2321.09	1.78679	19.0539	17/210
High	lNWLSVDFNNWk	3	1	B4DDC6	N-Term(Dimet); K12(Dimet)	1	0	1	1	7358	3.38699e+06	Medium	Unique	0.986064	3.25091e+06	3.2056e+06	0	0.001517	47.37	0.00974425	0	2	800.443	1599.88	1.66948	52.525	10/112
High	tLVLSNLSYSATEETLQEVFEk	1	1	P19338	N-Term(Dimet); K22(Dimet)	1	0	1	1	2338	1.76711e+07	Medium	Unique	0.985948	1.7923e+07	1.76711e+07	0	2.608e-06	70.87	4.53389e-05	0	2	1283.19	2565.38	1.26228	58.7473	13/240
High	vIHDNFGIVEGLMTTVHAITATQk	3	1	E7EUT5	N-Term(Dimet); K24(Dimet)	1	0	1	1	7442	1.04607e+07	Medium	Unique	0.985472	1.06149e+07	1.04607e+07	0	1.61e-10	71.88	2.22709e-05	0	3	887.164	2659.48	1.93089	57.4218	24/258
Medium	lQEkEDLQELNDR	4	1	P02545-2	N-Term(Dimet); K4(Dimet)	1	0	1	1	1194	1.07208e+06	Medium	Unique	0.984865	865290	852193	0.039	0.3761	18.38	7.80002	1	3	565.312	1693.92	-0.105625	23.8155	6/136
High	tDNAGDQHGGGGGGGGGAGAAGGGGGGENYDDPHkTPASPVVHIR	1	1	P14866	N-Term(Dimethyl); K35(Dimethyl)	1	0	1	1	6134	2.1162e+07	Light	Unique	0.98429	2.09822e+07	2.06526e+07	0	0.0002648	37.25	0.188035	1	3	1365.63	4094.88	2.02813	22.2866	21/512
High	dLTDYLMk	2	1	P60709	N-Term(Dimet); K8(Dimet)	1	0	1	1	1993	1.54832e+06	Medium	Unique	0.983857	1.57373e+06	1.54832e+06	0	0.0004989	49.09	0.00446631	0	2	531.803	1062.6	0.232951	40.4469	7/62
Medium	nAEQNGPVDGQGDNPGPQAAEQGTDTAVPSDSDkk	1	1	P34932	N-Term(Dimethyl); K34(Dimethyl); K35(Dimethyl)	1	0	1	1	1160	3.2267e+06	Light	Unique	0.983023	3.2267e+06	3.17192e+06	0.018	0.203	15.58	27.3803	1	3	1193.55	3578.64	-0.883796	23.3766	10/400
High	qPREDGNEEDkENQGDETQGQQPPQR	2	1	P67809	N-Term(Dimethyl); K11(Dimethyl)	1	0	1	1	209	4.61675e+06	Light	Unique	0.982774	4.61675e+06	4.53722e+06	0.007	0.1429	17.38	18.2006	2	3	1022.47	3065.39	3.22699	12.29	13/278
High	vSEEAESQQQWDTSkGEQVSQNGLPAEQGSPR	3	1	Q01082-3	N-Term(Dimet); K15(Dimet)	1	0	1	1	6512	1.82669e+07	Medium	Unique	0.982369	1.85947e+07	1.82669e+07	0	3.522e-07	57.48	0.00176871	1	3	1184.24	3550.72	1.88992	28.1517	33/352
High	sGPFGQIFRPDNFVFGQSGAGNNWAk	2	2	P68371;P07437	N-Term(Dimet); K26(Dimet)	1	0	1	1	4873	2.64334e+08	Medium	Not Unique	0.982299	2.69097e+08	2.64334e+08	0	3.652e-07	57.47	0.00144162	0	3	954.826	2862.46	1.96436	49.3215	31/274
High	vGkDELFALEQScAQVVLQAANER	2	1	J3KNT0	N-Term(Dimethyl); K3(Dimethyl); C13(Carbamidomethyl)	1	0	1	1	2200	9.87e+06	Light	Unique	0.981693	9.62164e+06	9.4455e+06	0	3.856e-06	67.03	0.000143027	1	3	911.142	2731.41	1.11952	49.4566	11/264
High	eDGNEEDkENQGDETQGQQPPQR	2	1	P67809	N-Term(Dimethyl); K8(Dimethyl)	1	0	1	1	231	4.1177e+07	Light	Unique	0.981089	4.1177e+07	4.03983e+07	0	8.935e-06	55.27	0.00199191	1	3	895.395	2684.17	1.73222	12.7489	19/242
High	qPREDGNEEDkENQGDETQGQQPPQR	2	1	P67809	N-Term(Dimethyl); K11(Dimethyl)	1	0	1	1	2840	4.80305e+06	Light	Unique	0.980794	4.80305e+06	4.7108e+06	0.001	0.007276	25.29	2.93982	2	3	1022.47	3065.39	2.56992	12.8001	24/278
High	lAADEDDDDDDEEDDDEDDDDDDFDDEEAEEkAPVk	3	1	P06748-3	N-Term(Dimethyl); K32(Dimethyl); K36(Dimethyl)	1	0	1	1	4128	1.52514e+07	Light	Unique	0.980686	1.40224e+07	1.37516e+07	0	4.245e-12	129.03	3.31819e-11	1	3	1401.52	4202.55	0.212013	30.0112	20/342
Medium	qSEENNNLQSQVQk	2	1	Q86TG7-2	N-Term(Dimet); K14(Dimet)	1	0	1	1	5795	1.0439e+06	Medium	Unique	0.980619	1.06454e+06	1.0439e+06	0.031	0.3225	16.14	14.3816	0	2	855.45	1709.89	1.75152	17.021	7/146
Medium	lSVDYGkk	3	1	G3V1U9	N-Term(Dimethyl); K7(Dimethyl); K8(Dimethyl)	1	0	1	1	705	662948	Light	Unique	0.980506	662948	650025	0.044	0.4201	29.37	0.270646	1	3	331.871	993.598	0.14677	18.379	7/62
High	aLAAAGYDVEk	5	1	P22492	N-Term(Dimet); K11(Dimet)	1	0	1	1	3745	1.01095e+06	Medium	Unique	0.980335	957380	938553	0.001	0.01266	19.81	3.1958	0	2	586.344	1171.68	0.225866	24.4952	5/84
High	sSPINPAQSGSPNHVDSAYFPGSSTSSSSDNDEGSGGATNHISGNk	4	1	Q9NZB2-2	N-Term(Dimethyl); K46(Dimethyl)	1	0	1	1	6583	3.05221e+07	Light	Unique	0.980079	3.05221e+07	29914112	0	0.0001364	49.9	0.0087512	0	4	1141.26	4562.03	1.58741	29.4224	26/526
High	vSEEAESQQQWDTSkGEQVSQNGLPAEQGSPR	3	1	Q01082-3	N-Term(Dimethyl); K15(Dimethyl)	1	0	1	1	1485	8.37897e+06	Light	Unique	0.979695	8.37897e+06	8208837	0	0.0006072	19.35	12.1975	1	4	886.422	3542.67	1.33405	28.0063	12/352
High	gFAFVTFDDHDSVDkIVIQk	2	2	P09651;P09651-2	N-Term(Dimethyl); K15(Dimethyl); K20(Dimethyl)	1	0	1	1	2060	1.0182e+07	Light	Not Unique	0.979671	1.0182e+07	9.97497e+06	0	0.001364	35.82	0.171674	1	3	789.086	2365.24	0.335185	43.3109	11/178
High	qEYDESGPSIVHR	2	1	P60709	N-Term(Dimethyl)	1	0	1	1	941	2.00121e+06	Light	Unique	0.979338	2.00121e+06	1.95986e+06	0	0.0001083	45.23	0.0145804	0	3	515.583	1544.73	0.17853	20.9047	7/134
High	yLTEHPDPNNENIVGYNNk	1	1	Q6P2Q9	N-Term(Dimethyl); K19(Dimethyl)	1	0	1	1	6461	4.83284e+06	Light	Unique	0.979282	4.83284e+06	4.73272e+06	0	3.91e-05	30.56	0.74651	0	3	763.039	2287.1	1.3439	27.2274	16/180
High	sIYGEkFEDENFILk	1	1	P62937	N-Term(Dimethyl); K6(Dimethyl); K15(Dimethyl)	1	0	1	1	1954	9.04059e+06	Light	Unique	0.977891	9.04059e+06	8.8407e+06	0	7.09e-05	32.75	0.334218	1	3	639.34	1916.01	0.345629	39.2016	14/148
High	sGPFGQIFRPDNFVFGQSGAGNNWAk	2	2	P68371;P07437	N-Term(Dimethyl); K26(Dimethyl)	1	0	1	1	7313	2.61787e+07	Light	Not Unique	0.977672	26097155	2.55145e+07	0	7.584e-06	52.55	0.00523161	0	4	714.359	2854.41	2.57901	49.5164	12/274
High	eLYLSHNGIEVIEGLENNNk	5	1	C9JD73	N-Term(Dimet); K20(Dimet)	1	0	1	1	7158	9.69923e+06	Medium	Unique	0.977526	9.92223e+06	9.69923e+06	0	9.189e-07	54.99	0.00205689	0	3	783.756	2349.25	0.407586	43.383	20/208
Medium	lLcGLLAER	1	1	P14174	N-Term(Dimet); C3(Carbamidomethyl)	1	0	1	1	1775	1.36122e+06	Medium	Unique	0.977393	890042	869921	0.036	0.3678	8.28	48.5975	0	2	538.825	1076.64	-0.351365	33.9617	6/64
High	sGAFGHLFRPDNFIFGQSGAGNNWAk	1	1	Q13509	N-Term(Dimet); K26(Dimet)	1	0	1	1	7211	8.44987e+06	Medium	Unique	0.9763	8654998	8.44987e+06	0	6.224e-05	29.48	0.85481	0	4	715.621	2859.46	2.23052	45.9306	19/268
High	tTHFVEGGDAGNREDQINR	2	1	A8MUD9	N-Term(Dimet)	1	0	1	1	734	3.32145e+06	Medium	Unique	0.9755	3.3336e+06	3.25193e+06	0.001	0.01335	30.42	0.711777	1	4	537.765	2148.04	-0.101754	18.6521	16/186
Medium	gPSSVEDIk	3	1	P06748-3	N-Term(Dimethyl); K9(Dimethyl)	1	0	1	2	3203	1.89311e+06	Light	Unique	0.975089	1.87317e+06	1.8265e+06	0.025	0.2699	15.67	8.99242	0	2	494.271	987.535	-0.677972	17.7332	3/72
High	eSYSIYVYk	5	1	P06899	N-Term(Dimet); K9(Dimet)	1	0	1	1	1629	788372	Medium	Unique	0.97505	808546	788372	0.007	0.1222	16.71	8.99505	0	2	608.341	1215.67	0.0962315	30.7988	6/70
High	tATPQQAQEVHEk	2	1	P60174-1	N-Term(Dimet); K13(Dimet)	1	0	1	1	2846	1.24612e+06	Medium	Unique	0.974189	1.27914e+06	1.24612e+06	0	1.271e-05	39.45	0.0593781	0	3	510.95	1530.84	-0.45098	12.9464	11/134
High	gGNFGFGDSR	2	1	P22626-2	N-Term(Dimet)	1	0	1	1	1195	874878	Medium	Unique	0.973567	898632	874878	0.002	0.01762	37.1	0.053104	0	2	523.255	1045.5	1.79852	23.8313	6/88
High	nQSQGYNQWQQGQFWGQkPWSQHYHQGYY	2	1	Q00839-2	N-Term(Dimethyl); K18(Dimethyl)	1	0	1	1	4560	1.58293e+08	Light	Unique	0.973144	1.58293e+08	1.54042e+08	0	0.0005503	16.28	22.4789	0	4	929.424	3714.68	1.75259	38.5499	18/310
Medium	fSAVALck	1	1	P09936	N-Term(Dimethyl); C7(Carbamidomethyl); K8(Dimethyl)	1	0	1	1	3957	1.23598e+06	Light	Unique	0.972596	1.13816e+06	1.10696e+06	0.018	0.1973	18.21	4.77487	0	2	476.27	951.533	-0.058444	27.0976	6/56
High	aPkPEDIDEEDDDVPDLVENFDEASkNEAN	2	1	Q96K17-2	N-Term(Dimet); K3(Dimet); K26(Dimet)	1	0	1	1	7164	1.60825e+07	Medium	Unique	0.972316	1.65403e+07	1.60825e+07	0.002	0.02775	27.69	1.70795	1	3	1152.55	3455.63	1.75262	43.5569	11/332
High	iSGLIYEETR	1	1	P62805	N-Term(Dimet)	1	0	1	1	6612	4.17946e+06	Medium	Unique	0.97214	4.29923e+06	4.17946e+06	0.009	0.1596	22.16	2.14732	0	2	606.843	1212.68	0.516002	30.0075	4/86
High	vLIAAHGNSLR	2	1	P15259	N-Term(Dimet)	1	0	1	1	917	362783	Medium	Unique	0.970834	373682	362783	0.006	0.09948	19.53	2.87767	0	2	591.868	1182.73	2.83339	20.5981	5/86
High	aEGNNQAPGEEEEEEEEATNTHPPASLPSQk	1	1	P10645	N-Term(Dimethyl); K31(Dimethyl)	1	0	1	1	3986	4.44347e+07	Light	Unique	0.970577	4.40441e+07	4.27482e+07	0	1.739e-07	64.93	0.000310793	0	3	1125.84	3375.51	0.999356	27.5977	28/348
High	aEGNNQAPGEEEEEEEEATNTHPPASLPSQk	1	1	P10645	N-Term(Dimet); K31(Dimet)	1	0	1	1	1451	4.84263e+07	Medium	Unique	0.97034	4.99065e+07	4.84263e+07	0	1.482e-05	64.46	0.000361319	0	3	1128.53	3383.57	1.81402	27.4933	23/348
High	vEIIANDQGNR	5	1	P11142-2	N-Term(Dimethyl)	1	0	1	1	901	1.06782e+07	Light	Unique	0.970327	1.06782e+07	1.03613e+07	0	8.955e-05	60.06	0.000413399	0	2	628.834	1256.66	0.638636	20.5214	8/100
High	eITALAPSTMk	2	1	P60709	N-Term(Dimethyl); K11(Dimethyl)	1	0	1	1	4047	4.12503e+06	Light	Unique	0.969772	4.12503e+06	4.00034e+06	0	0.000834	45.58	0.0105102	0	2	609.344	1217.68	0.422815	28.7981	15/96
High	sTAGDTHLGGEDFDNR	3	1	P11142-2	N-Term(Dimet)	1	0	1	1	3508	2.24987e+06	Medium	Unique	0.969487	2.32068e+06	2.24987e+06	0	0.0002257	52.84	0.00248844	0	2	862.397	1723.79	3.09366	21.605	9/148
High	eIVHIQAGQcGNQIGAk	3	3	Q13509;P07437;P68371	N-Term(Dimet); C10(Carbamidomethyl); K17(Dimet)	1	0	1	1	1270	3.24709e+07	Medium	Not Unique	0.969113	3.35058e+07	3.24709e+07	0	1.374e-10	78.49	8.10542e-06	0	3	629.684	1887.04	0.550077	24.74	11/150
High	tLVLSNLSYSATEETLQEVFEk	1	1	P19338	N-Term(Dimet); K22(Dimet)	1	0	1	1	5022	1.27111e+07	Medium	Unique	0.968591	1.31233e+07	1.27111e+07	0	4.108e-08	84.12	2.09894e-06	0	2	1283.2	2565.38	1.64295	58.7668	12/240
High	eLEHNAEETYGENDENTDDkNNDGEEQEVR	2	1	F8W785	N-Term(Dimet); K20(Dimet)	1	0	1	1	3475	1.58969e+06	Medium	Unique	0.968121	1.60495e+06	1.55378e+06	0	0.0004583	39.33	0.108869	1	3	1196.19	3586.55	1.74687	21.2355	21/336
High	aMGIMNSFVNDIFER	17	2	P06899;O60814	N-Term(Dimethyl)	1	0	1	1	2293	6.48149e+06	Light	Not Unique	0.967955	6.48149e+06	6.27379e+06	0	1.536e-08	85.39	1.68642e-06	0	2	886.429	1771.85	-0.308178	55.4558	10/144
High	iGGIGTVPVGR	2	1	P68104	N-Term(Dimethyl)	1	0	1	1	6501	5.89165e+06	Light	Unique	0.96755	5.89165e+06	5.70046e+06	0.002	0.04594	42.23	0.0133296	0	2	527.324	1053.64	-0.157814	28.0042	7/80
High	eLYLSHNGIEVIEGLENNNk	5	1	C9JD73	N-Term(Dimethyl); K20(Dimethyl)	1	0	1	1	4727	1.15139e+07	Light	Unique	0.966725	1.15139e+07	1.11308e+07	0	2.681e-05	55.36	0.00226075	0	3	781.075	2341.21	2.35657	43.4211	19/208
High	lYNPENIYLSEHGGGAGNNWASGFSQGEk	3	1	K7EKE5	N-Term(Dimethyl); K29(Dimethyl)	1	0	1	1	4616	1.47192e+07	Light	Unique	0.966253	1.47192e+07	1.42225e+07	0	0.0001411	38.98	0.127479	0	3	1051.5	3152.48	2.62963	40.2193	20/322
High	iYIDSNNNPER	2	1	Q00610-2	N-Term(Dimethyl)	1	0	1	1	3506	2.25229e+07	Light	Unique	0.965442	2.25229e+07	2.17446e+07	0	0.00108	62.04	0.000259322	0	2	681.837	1362.67	1.59869	21.7577	7/102
High	nDLAVVDVR	1	1	P19338	N-Term(Dimet)	1	0	1	1	4023	453133	Medium	Unique	0.965153	469494	453133	0.001	0.004961	37.36	0.0686223	0	2	516.803	1032.6	0.858613	28.3632	6/90
High	vIHDNFGIVEGLMTTVHAITATQk	3	1	E7EUT5	N-Term(Dimet); K24(Dimet)	1	0	1	1	2321	3.83154e+07	Medium	Unique	0.964969	3.97063e+07	3.83154e+07	0	1.663e-06	63.11	0.000172739	0	4	665.624	2659.48	1.07668	57.3107	13/258
High	akPVVSDDDSEEEQEEDRSGSGSEED	6	1	P51532-5	N-Term(Dimet); K2(Dimet)	1	0	1	1	683	2.48505e+06	Medium	Unique	0.964318	2.57701e+06	2.48505e+06	0	0.0001986	49.36	0.00875804	1	3	963.756	2889.25	1.6428	17.9818	21/272
High	sGGNSYGSGGASYNPGSHGGYGGGSGGGSSYQGk	2	1	Q12906	N-Term(Dimet); K34(Dimet)	1	0	1	1	3447	6.47062e+06	Medium	Unique	0.963995	6.7123e+06	6.47062e+06	0	5.62e-07	55.19	0.00256455	0	3	1026.12	3076.35	0.992552	20.8854	20/382
High	eITALAPSTMk	2	1	P60709	N-Term(Dimethyl); K11(Dimethyl)	1	0	1	1	1509	4.59568e+06	Light	Unique	0.963774	4.59568e+06	4429195	0.001	0.004776	41.88	0.0250081	0	2	609.345	1217.68	0.823807	28.6103	8/96
High	eDGNEEDkENQGDETQGQQPPQR	2	1	P67809	N-Term(Dimethyl); K8(Dimethyl)	1	0	1	1	2853	4.72256e+07	Light	Unique	0.963665	4.72256e+07	4.55097e+07	0	1.135e-06	49.75	0.00715208	1	3	895.395	2684.17	1.45935	13.157	22/242
High	nIILEEGkEILVGDVGQTVDDPYATFVk	6	1	G3V1A4	N-Term(Dimet); K8(Dimet); K28(Dimet)	1	0	1	1	4962	7.42233e+06	Medium	Unique	0.963398	7.70433e+06	7.42233e+06	0	7.414e-10	75.22	6.05574e-06	1	3	1053.59	3158.77	2.34279	54.526	19/310
High	sTTTGHLIYk	2	1	P68104	N-Term(Dimet); K10(Dimet)	1	0	1	1	627	1.53224e+06	Medium	Unique	0.96336	1.59052e+06	1.53224e+06	0	0.0006341	40.86	0.0252381	0	3	395.576	1184.71	0.122677	17.4367	6/78
High	iYIDSNNNPER	2	1	Q00610-2	N-Term(Dimethyl)	1	0	1	1	976	2.6186e+07	Light	Unique	0.962666	2.6186e+07	2.52084e+07	0.001	0.003899	51.88	0.0026834	0	2	681.837	1362.67	0.97162	21.5299	9/102
High	sGPFGQIFRPDNFVFGQSGAGNNWAk	2	2	P68371;P07437	N-Term(Dimethyl); K26(Dimethyl)	1	0	1	1	7308	2.6096e+08	Light	Not Unique	0.961441	2.60771e+08	2.50716e+08	0	3.094e-10	66.42	0.000217237	0	3	952.139	2854.4	-0.794756	49.3709	29/274
High	eGQEENETcSGGNENQELQDGcSEAFEkR	2	1	Q7Z2Z2-2	N-Term(Dimethyl); C9(Carbamidomethyl); C22(Carbamidomethyl); K28(Dimethyl)	1	0	1	1	1376	1.69776e+07	Light	Unique	0.960781	1.69776e+07	1.63118e+07	0	2.429e-09	109.98	6.39739e-09	1	3	1129.8	3387.4	0.853862	26.2007	20/328
High	gFAFVTFDDHDSVDkIVIQk	2	2	P09651;P09651-2	N-Term(Dimethyl); K15(Dimethyl); K20(Dimethyl)	1	0	1	1	4726	1.47335e+07	Light	Not Unique	0.960766	1.47335e+07	1.41554e+07	0	0.001012	36.02	0.16076	1	4	592.067	2365.25	1.07784	43.4149	20/178
High	iSVYYNEATGGk	1	1	P07437	N-Term(Dimethyl); K12(Dimethyl)	1	0	1	1	6423	2.02235e+06	Light	Unique	0.96039	1.79925e+06	1727979	0.002	0.03162	27.96	0.735077	0	2	679.353	1357.7	-0.603294	26.6597	5/114
High	dNIQGITkPAIR	1	1	P62805	N-Term(Dimethyl); K8(Dimethyl)	1	0	1	1	3798	2.81498e+06	Light	Unique	0.959999	2.81498e+06	2.70238e+06	0.001	0.00302	37.88	0.0569602	0	2	691.413	1381.82	1.56726	25.2052	9/120
High	gVVDSEDIPLNLSR	5	1	P08238	N-Term(Dimethyl)	1	0	1	1	1880	3.10229e+06	Light	Unique	0.959972	3.10229e+06	2978107	0	1.29e-05	60.79	0.000453939	0	2	771.413	1541.82	0.727409	36.971	10/128
High	mAVTFIGNSTAIQELFkR	1	1	P07437	N-Term(Dimethyl); K17(Dimethyl)	1	0	1	1	4899	2.37438e+06	Light	Unique	0.958426	2.37438e+06	2.27567e+06	0.005	0.0889	19.7	5.6244	1	3	694.719	2082.14	-0.0949289	50.5479	6/176
High	aLAAAGYDVEkNNSR	5	1	P22492	N-Term(Dimet); K11(Dimet)	1	0	1	1	927	1.73582e+06	Medium	Unique	0.95758	1.81271e+06	1.73582e+06	0	6.59e-09	82.02	3.52152e-06	1	2	821.955	1642.9	1.11735	20.7299	9/132
High	aVFVDLEPTVIDEVR	3	1	G3V1U9	N-Term(Dimethyl)	1	0	1	1	2134	7.72481e+06	Light	Unique	0.957404	7.30626e+06	6.99504e+06	0	7.918e-10	88.85	7.60658e-07	0	2	865.473	1729.94	0.852592	47.0846	13/128
Medium	vYVGNLGNNGNkTELER	2	1	B4E241	N-Term(Dimet); K12(Dimet)	1	0	1	1	1357	9.95118e+06	Medium	Unique	0.95731	1.03949e+07	9.95118e+06	0.022	0.2502	23.04	2.63095	1	3	647.694	1941.07	1.13443	25.9178	11/158
High	tSTSPPPEkSGDEGSEDEAPSGED	2	1	Q9H1E3-2	N-Term(Dimethyl); K9(Dimethyl)	1	0	1	1	3141	2.29915e+06	Light	Unique	0.957111	2.22442e+06	2.12902e+06	0.009	0.1543	20.3	5.63546	1	2	1231.02	2461.04	0.900871	17.0705	13/230
High	vAPEEHPVLLTEAPLNPk	2	1	P60709	N-Term(Dimet); K18(Dimet)	1	0	1	1	4351	2.14386e+07	Medium	Unique	0.956972	2.24026e+07	2.14386e+07	0	1.842e-06	55.55	0.000667415	0	3	673.398	2018.18	0.617727	33.9722	8/156
High	tDNAGDQHGGGGGGGGGAGAAGGGGGGENYDDPHk	1	1	P14866	N-Term(Dimet); K35(Dimet)	1	0	1	1	5583	572065	Medium	Unique	0.955212	598888	572065	0	0.002542	23.45	3.47568	0	3	1015.78	3045.32	2.92603	13.5319	14/398
High	vDNDENEHQLSLR	3	1	P06748-3	N-Term(Dimethyl)	1	0	1	1	3381	1.77034e+06	Light	Unique	0.954938	1.77034e+06	1.69056e+06	0	0.001912	31.03	0.404054	0	3	532.926	1596.76	0.932637	20.0122	10/134
High	kGEGLPNFDNNNIk	2	1	H7C2Y5	N-Term(Dimet); K1(Dimet); K14(Dimet)	1	0	1	1	1442	4.54161e+06	Medium	Unique	0.952182	4.76968e+06	4.54161e+06	0	0.002017	37.47	0.0749727	1	3	552.655	1655.95	-0.88922	27.1197	7/142
High	vIHDNFGIVEGLMTTVHAITATQk	3	1	E7EUT5	N-Term(Dimethyl); K24(Dimethyl)	1	0	1	1	7440	2.2332e+07	Light	Unique	0.951665	2.2332e+07	2.12526e+07	0	3.581e-09	65.96	0.000135122	0	4	663.612	2651.43	1.32641	57.4793	19/258
High	aVTEQGAELSNEER	1	1	P27348	N-Term(Dimet)	1	0	1	1	5974	1.87986e+06	Medium	Unique	0.951661	1.85487e+06	1.76521e+06	0	1.845e-06	59.77	0.000541797	0	2	782.892	1564.78	0.861821	19.8308	8/142
High	iITITGTQDQIQNAQYLLQNSVk	4	1	Q5T6W5	N-Term(Dimet); K23(Dimet)	1	0	1	1	2194	9.1417e+06	Medium	Unique	0.951323	9.60947e+06	9.1417e+06	0	1.105e-07	57.83	0.000379489	0	3	885.175	2653.51	3.00473	49.3228	9/242
High	lISWYDNEFGYSNR	3	1	E7EUT5	N-Term(Dimet)	1	0	1	1	2019	9.10333e+06	Medium	Unique	0.950887	9.17977e+06	8.72892e+06	0	1.474e-09	80.72	5.25323e-06	0	2	898.434	1795.86	0.670793	41.4486	11/136
High	nYYEQWGk	2	1	P22626-2	N-Term(Dimet); K8(Dimet)	1	0	1	1	1409	678549	Medium	Unique	0.950654	713771	678549	0.002	0.0389	17.12	6.93964	0	2	576.302	1151.6	-0.592355	26.5886	6/70
High	gFAFVTFDDHDTVDkIVVQk	2	1	P51991-2	N-Term(Dimet); K15(Dimet); K20(Dimet)	1	0	1	1	2047	6.99877e+06	Medium	Unique	0.950493	7.3633e+06	6.99877e+06	0	2.715e-05	43.3	0.019839	1	4	595.086	2377.32	0.403326	42.657	13/178
High	eIVHIQAGQcGNQIGAk	3	3	Q13509;P07437;P68371	N-Term(Dimet); C10(Carbamidomethyl); K17(Dimet)	1	0	1	1	1274	4.36192e+06	Medium	Not Unique	0.950072	4.59115e+06	4.36192e+06	0	3.677e-06	67.57	9.77902e-05	0	2	944.023	1887.04	1.91567	24.7866	12/150
High	akPVVSDDDSEEEQEEDRSGSGSEED	6	1	P51532-5	N-Term(Dimethyl); K2(Dimethyl)	1	0	1	1	5878	2.418e+06	Light	Unique	0.949863	2.31222e+06	2.19629e+06	0	0.0002074	50.39	0.0053503	1	3	961.074	2881.21	2.9122	18.2917	13/272
High	lkDDEVAQLkk	1	1	P07195	N-Term(Dimet); K2(Dimet); K10(Dimet); K11(Dimet)	1	0	1	1	748	1.08219e+06	Medium	Unique	0.949669	1.13955e+06	1.08219e+06	0	0.001064	31.59	0.0302334	2	3	472.324	1414.96	-0.224769	18.8831	9/102
High	aVTEQGHELSNEER	2	1	P31946-2	N-Term(Dimethyl)	1	0	1	1	407	559127	Light	Unique	0.947873	559127	529981	0.009	0.1529	15.45	13.5637	0	3	542.929	1626.77	0.383452	15.1492	10/142
High	sVTEQGAELSNEER	2	1	P63104	N-Term(Dimet)	1	0	1	1	900	1.71458e+06	Medium	Unique	0.94752	1.75861e+06	1.66632e+06	0	2.023e-09	84.07	1.98829e-06	0	2	790.89	1580.77	1.4475	20.424	12/146
High	tSTSPPPEkSGDEGSEDEAPSGED	2	1	Q9H1E3-2	N-Term(Dimet); K9(Dimet)	1	0	1	1	568	2.28914e+06	Medium	Unique	0.947454	2.4161e+06	2.28914e+06	0.007	0.1452	20.84	5.89135	1	2	1235.05	2469.09	2.21534	16.8181	11/230
High	vAHALAEGLGVIAcIGEk	2	1	P60174-1	N-Term(Dimethyl); C14(Carbamidomethyl); K18(Dimethyl)	1	0	1	1	4722	1.97763e+06	Light	Unique	0.947412	1.97763e+06	1.87363e+06	0	0.0004926	40.37	0.0436621	0	3	622.017	1864.04	0.579547	43.3085	9/156
High	vYVGNLGNNGNk	2	1	B4E241	N-Term(Dimethyl); K12(Dimethyl)	1	0	1	1	1050	1.96988e+06	Light	Unique	0.94708	1.96988e+06	1.86564e+06	0.004	0.0633	27.77	0.750153	0	2	652.852	1304.7	-0.0344834	22.1442	5/104
High	aPIIAVTR	5	1	H3BTN5	N-Term(Dimet)	1	0	1	1	1169	1.36794e+06	Medium	Unique	0.946215	1.44569e+06	1.36794e+06	0.007	0.1135	29.05	0.227435	0	2	436.797	872.587	0.253603	23.4866	5/56
Medium	iIYGGSVTGATck	2	1	P60174-1	N-Term(Dimethyl); C12(Carbamidomethyl); K13(Dimethyl)	1	0	1	1	1218	1.32582e+06	Light	Unique	0.946112	1.25845e+06	1.19063e+06	0.034	0.3481	8.62	65.8991	0	2	691.871	1382.74	0.562654	24.1045	5/106
High	eLAEQTLNNIk	1	1	Q92499	N-Term(Dimethyl); K11(Dimethyl)	1	0	1	1	1508	1.58799e+06	Light	Unique	0.946108	1.33874e+06	1.26659e+06	0	0.001711	44.83	0.0153656	0	2	664.874	1328.74	-1.33911	28.504	6/102
High	aAAQLLQSQAQQSGAQQTk	6	1	H0Y9G8	N-Term(Dimethyl); K19(Dimethyl)	1	0	1	1	6178	1.80718e+06	Light	Unique	0.945908	1.80718e+06	1.70942e+06	0	0.001315	40.82	0.0524129	0	3	671.696	2013.07	1.12209	22.9334	8/194
High	gITINAAHVEYSTAAR	1	1	P49411	N-Term(Dimet)	1	0	1	1	4048	807179	Medium	Unique	0.945278	853906	807179	0	0.0001641	41.9	0.0377514	0	3	569.312	1705.92	2.396	28.7655	9/162
Medium	qVHPDTGISSk	17	2	P06899;O60814	N-Term(Dimethyl); K11(Dimethyl)	1	0	1	1	5556	1.10259e+06	Light	Not Unique	0.944048	741274	699798	0.022	0.2526	19.37	5.04007	0	2	612.833	1224.66	0.540433	13.1596	4/110
High	eSYSVYVYk	12	1	O60814	N-Term(Dimet); K9(Dimet)	1	0	1	1	1494	3.18711e+06	Medium	Unique	0.942884	3.33235e+06	3.14202e+06	0.001	0.009719	24.82	1.29751	0	2	601.334	1201.66	1.33717	28.2159	6/70
Medium	vYVGNLGNNGNkTELER	2	1	B4E241	N-Term(Dimet); K12(Dimet)	1	0	1	1	3878	9.13928e+06	Medium	Unique	0.942507	9.69678e+06	9.13928e+06	0.018	0.2017	21.07	4.15592	1	3	647.693	1941.06	0.191102	26.1209	11/158
High	gFAFVTFDDHDSVDkIVIQk	2	2	P09651;P09651-2	N-Term(Dimethyl); K15(Dimethyl); K20(Dimethyl)	1	0	1	1	4723	8008718	Light	Not Unique	0.942475	7.65253e+06	7.21232e+06	0	0.0002194	46.12	0.0163185	1	3	789.085	2365.24	-1.44536	43.3539	10/178
High	yRPGTVALR	2	1	K7EK07	N-Term(Dimet)	1	0	1	1	5996	1.83128e+06	Medium	Unique	0.941409	1.94526e+06	1.83128e+06	0.003	0.05812	25.31	0.874493	0	3	355.555	1064.65	0.173869	20.1505	8/78
High	eDGNEEDkENQGDETQGQQPPQR	2	1	P67809	N-Term(Dimethyl); K8(Dimethyl)	1	0	1	1	5566	5.92187e+07	Light	Unique	0.941393	5.92187e+07	5.5748e+07	0	4.489e-06	49.63	0.00730182	1	3	895.396	2684.17	2.68725	13.2062	24/242
Medium	hGPPGPASGDGPNLNNNNNNNNHSVRk	1	1	Q9Y4H2	N-Term(Dimethyl); K27(Dimethyl)	1	0	1	1	5683	2.26598e+06	Light	Unique	0.940868	2.26598e+06	2.13199e+06	0.049	0.441	22.76	4.99843	1	4	712.846	2848.36	1.54134	15.334	12/268
High	nQSQGYNQWQQGQFWGQkPWSQHYHQGYY	2	1	Q00839-2	N-Term(Dimethyl); K18(Dimethyl)	1	0	1	1	4561	56310069	Light	Unique	0.93982	56310069	52921305	0	0.0006946	31.98	0.611494	0	3	1238.9	3714.68	2.85707	38.4801	13/310
High	nLTQQLQTTcHTLLSNIQGVPQNIQDQAk	2	1	E9PG83	N-Term(Dimet); C10(Carbamidomethyl); K29(Dimet)	1	0	1	1	7307	8.70416e+06	Medium	Unique	0.93848	8172663	7.66988e+06	0.001	0.002951	25.47	1.19065	0	3	1119.27	3355.8	4.32804	49.3619	8/326
High	vELQELNDR	1	1	P08670	N-Term(Dimethyl)	1	0	1	1	1362	2.3333e+06	Light	Unique	0.938332	2.3333e+06	2.18941e+06	0.001	0.008511	30.64	0.394985	0	2	572.304	1143.6	0.026378	26.0073	6/86
High	kGEGLPNFDNNNIk	2	1	H7C2Y5	N-Term(Dimet); K1(Dimet); K14(Dimet)	1	0	1	1	3976	3.3063e+06	Medium	Unique	0.937798	3.52559e+06	3.3063e+06	0.002	0.0163	32.05	0.245315	1	3	552.655	1655.95	-0.336348	27.4561	7/142
High	vAPEEHPVLLTEAPLNPk	2	1	P60709	N-Term(Dimet); K18(Dimet)	1	0	1	1	6810	1.92796e+07	Medium	Unique	0.935643	2.06057e+07	1.92796e+07	0	4.352e-08	50.58	0.00202602	0	3	673.398	2018.18	1.43428	34.0465	11/156
High	aVTEQGAELSNEER	1	1	P27348	N-Term(Dimet)	1	0	1	1	813	2.15625e+06	Medium	Unique	0.935378	2.25952e+06	2.1135e+06	0	7.628e-11	93.66	2.1522e-07	0	2	782.892	1564.78	0.549775	19.5156	11/142
High	iGAEVYHNLk	2	1	P06733-2	N-Term(Dimet); K10(Dimet)	1	0	1	1	1046	1.02205e+06	Medium	Unique	0.934674	997776	932595	0	0.001507	28.64	0.361969	0	3	403.248	1207.73	-0.0385499	22.0848	12/76
High	sNEkQELQELNDR	3	1	P41219	N-Term(Dimet); K4(Dimet)	1	0	1	1	957	506583	Medium	Unique	0.934545	542064	506583	0.001	0.0141	29.24	0.684905	1	3	556.301	1666.89	1.97272	21.0782	10/140
High	vPEIEVTVEGPNNNNPQTSAVR	4	1	P78347-2	N-Term(Dimet)	1	0	1	1	4302	2.05693e+07	Medium	Unique	0.9344	2.10451e+07	1.96645e+07	0	4.463e-07	42.72	0.0434708	0	3	799.416	2396.23	-0.535112	32.9047	12/220
High	dSYVGDEAQSk	2	1	P60709	N-Term(Dimet); K11(Dimet)	1	0	1	1	510	410742	Medium	Unique	0.934374	291237	272125	0.002	0.03643	7.59	65.701	0	2	631.821	1262.64	0.259992	16.2534	7/102
High	tLVLSNLSYSATEETLQEVFEk	1	1	P19338	N-Term(Dimet); K22(Dimet)	1	0	1	1	7450	2.05781e+07	Medium	Unique	0.933613	2.20413e+07	2.05781e+07	0	4.057e-11	84.75	1.85403e-06	0	3	855.798	2565.38	0.85258	58.7722	22/240
High	sVTEQGAELSNEER	2	1	P63104	N-Term(Dimet)	1	0	1	1	6030	1.45283e+06	Medium	Unique	0.933293	1.41788e+06	1.3233e+06	0	3.228e-06	52.78	0.00265697	0	2	790.889	1580.77	0.829724	20.6774	17/146
High	sTTTGHLIYk	2	1	P68104	N-Term(Dimet); K10(Dimet)	1	0	1	1	3205	1.2558e+06	Medium	Unique	0.933232	1.34564e+06	1.2558e+06	0	0.0005557	43.37	0.0141598	0	3	395.576	1184.71	-0.109159	17.7624	6/78
High	lVLVGDGGTGk	4	1	H0YFC6	N-Term(Dimet); K11(Dimet)	1	0	1	1	1297	1.3019e+06	Medium	Unique	0.933205	1.39508e+06	1.3019e+06	0.001	0.006533	38.48	0.0237266	0	2	540.349	1079.69	-0.138681	25.089	5/86
High	gPAVGIDLGTTYScVGVFQHGk	3	1	P11142-2	N-Term(Dimethyl); C14(Carbamidomethyl); K22(Dimethyl)	1	0	1	1	7064	7.83398e+06	Light	Unique	0.932803	7.83398e+06	7.30756e+06	0	1.203e-09	77.57	1.39821e-05	0	3	773.733	2319.18	1.68245	40.5422	12/186
High	dGQVINETSQHHDDLE	1	1	P08670	N-Term(Dimethyl)	1	0	1	1	1049	2.74597e+06	Light	Unique	0.930926	2.74597e+06	2.5563e+06	0.001	0.01319	19.53	5.92526	0	2	932.921	1864.83	1.97281	22.1139	10/164
High	kLEkEEEEGISQESSEEEQ	2	1	P17096-2	N-Term(Dimethyl); K1(Dimethyl); K4(Dimethyl)	1	0	1	1	5942	4.499e+06	Light	Unique	0.930789	4.32954e+06	4.02989e+06	0	0.001017	69.49	8.99796e-05	2	2	1161.05	2321.09	0.840144	19.3287	13/210
High	dVNAAIATIk	3	1	G3V1U9	N-Term(Dimet); K10(Dimet)	1	0	1	1	1646	1.76178e+06	Medium	Unique	0.929705	1.89499e+06	1.76178e+06	0	0.0003936	43.91	0.00691563	0	2	540.349	1079.69	-0.581661	31.0621	9/100
High	yLTEHPDPNNENIVGYNNk	1	1	Q6P2Q9	N-Term(Dimethyl); K19(Dimethyl)	1	0	1	1	1433	6.28153e+06	Light	Unique	0.929323	5.76874e+06	5.36103e+06	0	6.44e-05	36.03	0.213076	0	3	763.039	2287.1	1.02366	26.9538	15/180
High	iGGIGTVPVGR	2	1	P68104	N-Term(Dimethyl)	1	0	1	1	1474	6.78792e+06	Light	Unique	0.927994	6.78792e+06	6.29915e+06	0	0.002368	47.44	0.00401622	0	2	527.324	1053.64	-0.0419584	27.7825	8/80
High	gYSFTTTAER	2	1	P60709	N-Term(Dimet)	1	0	1	1	3675	5.91041e+06	Medium	Unique	0.926553	6.37892e+06	5.91041e+06	0	0.0009389	51.24	0.00232665	0	2	582.795	1164.58	-0.0590324	23.7047	8/84
High	aAAAAAALQAk	3	1	H3BU31	N-Term(Dimet); K11(Dimet)	1	0	1	1	616	778153	Medium	Unique	0.925743	840571	778153	0	0.0002434	46.49	0.00386509	0	2	510.837	1020.67	0.691562	17.3239	7/86
High	gPVkPTGGPGGGGTQTQQQMNQLk	1	1	P26196	N-Term(Dimethyl); K4(Dimethyl); K24(Dimethyl)	1	0	1	1	977	1.12647e+06	Light	Unique	0.925526	666357	616730	0	0.0001309	27.54	1.3014	0	3	817.433	2450.28	0.771108	21.3838	16/244
High	aScLYGQLPk	1	1	P09211	N-Term(Dimethyl); C3(Carbamidomethyl); K10(Dimethyl)	1	0	1	1	1462	1.07087e+06	Light	Unique	0.925147	1.07087e+06	990713	0	0.002337	36.55	0.0888004	0	2	596.823	1192.64	-0.752866	27.5372	5/78
High	nPQVASTWNEVNSHSNAQcVSNNR	5	1	E7EV93	N-Term(Dimethyl); C19(Carbamidomethyl)	1	0	1	1	1452	1.05266e+07	Light	Unique	0.925005	1.05266e+07	9.73716e+06	0.001	0.003101	20.42	7.85991	0	3	914.422	2741.25	2.0432	27.2781	10/260
High	sLYASSPGGVYATR	1	1	P08670	N-Term(Dimet)	1	0	1	1	1428	2.18818e+06	Medium	Unique	0.922844	2.37113e+06	2.18818e+06	0	0.0005748	33.44	0.23639	0	2	730.889	1460.77	1.09852	26.8783	5/128
Medium	lkGDDLQAIkk	10	1	G3V5V7	N-Term(Dimet); K2(Dimet); K10(Dimet); K11(Dimet)	1	0	1	1	786	733092	Medium	Unique	0.922813	778051	717996	0.046	0.4253	23.34	0.0794811	2	3	452.989	1356.95	0.880411	19.2697	5/100
High	tTHFVEGGDAGNREDQINR	2	1	A8MUD9	N-Term(Dimet)	1	0	1	1	3298	837338	Medium	Unique	0.921383	908784	837338	0.001	0.004975	20.9	6.3478	1	2	1074.52	2148.04	-0.714351	18.9106	13/186
High	tLVLSNLSYSATEETLQEVFEk	1	1	P19338	N-Term(Dimet); K22(Dimet)	1	0	1	1	5021	2.46169e+07	Medium	Unique	0.920618	2.67396e+07	2.46169e+07	0	4.132e-07	75.85	1.44036e-05	0	3	855.799	2565.38	1.28083	58.7208	24/240
High	lAADEDDDDDDEEDDDEDDDDDDFDDEEAEEkAPVkk	3	1	P06748-3	N-Term(Dimethyl); K32(Dimethyl); K36(Dimethyl); K37(Dimethyl)	1	0	1	1	6482	6.41729e+07	Light	Unique	0.920159	6.41729e+07	5.90493e+07	0	7.62397e-18	192.19	2.22525e-17	2	3	1453.57	4358.68	1.14532	27.6316	23/352
High	qLQEQHYQQYMQQLYQVQLAQQQAALQk	1	1	Q9H3P7	N-Term(Dimet); K28(Dimet)	1	0	1	1	7167	7282333	Medium	Unique	0.91992	7.91627e+06	7282333	0	2.797e-06	54.01	0.00204494	0	3	1176.29	3526.86	5.67146	43.6509	15/270
High	qVQSLTcEVDALkGTNESLER	1	1	P08670	N-Term(Dimethyl); C7(Carbamidomethyl); K13(Dimethyl)	1	0	1	1	6938	3.71511e+06	Light	Unique	0.919096	3.71511e+06	3.41454e+06	0.001	0.003489	36.97	0.167508	1	3	811.75	2433.24	2.4639	37.2118	8/232
High	qTNNQNWGSQPIAQQPLQGGDHSGNYGYk	2	1	O60506-2	N-Term(Dimethyl); K29(Dimethyl)	1	0	1	1	4129	1.51666e+07	Light	Unique	0.916395	1.51666e+07	1.38986e+07	0.001	0.003573	28.96	1.24243	0	4	811.637	3243.52	1.30584	30.0178	13/322
High	eIVHIQAGQcGNQIGAk	3	3	Q13509;P07437;P68371	N-Term(Dimet); C10(Carbamidomethyl); K17(Dimet)	1	0	1	1	3786	3.77762e+06	Medium	Not Unique	0.915566	4.126e+06	3.77762e+06	0	5.452e-08	59.61	0.000619289	0	2	944.023	1887.04	1.1394	24.9813	21/150
High	nLTQQLQTTcHTLLSNIQGVPQNIQDQAk	2	1	E9PG83	N-Term(Dimethyl); C10(Carbamidomethyl); K29(Dimethyl)	1	0	1	1	4874	8.1427e+06	Light	Unique	0.913895	8.1427e+06	7.44157e+06	0	0.00204	21.86	3.95571	0	3	1116.59	3347.75	2.63755	49.3477	13/326
High	iAVAAQNcYk	2	1	P60174-1	N-Term(Dimethyl); C8(Carbamidomethyl); K10(Dimethyl)	1	0	1	1	878	1.5024e+06	Light	Unique	0.913637	1.5024e+06	1.37265e+06	0.006	0.0959	15.41	11.5887	0	2	597.321	1193.63	0.056905	20.2443	8/82
Medium	nTLPTkETIEQEkR	1	1	P63313	N-Term(Dimethyl); K6(Dimethyl); K13(Dimethyl)	1	0	1	1	5979	962566	Light	Unique	0.911452	962566	877333	0.019	0.2176	9.49	51.8668	2	3	591.004	1771	0.00314353	19.8929	5/150
High	vTIAQGGVLPNIQAVLLPk	10	1	Q96KK5	N-Term(Dimethyl); K19(Dimethyl)	1	0	1	1	4934	7.73739e+06	Light	Unique	0.910915	7.54836e+06	6.87592e+06	0.001	0.01459	49.9	0.0009665	0	3	663.081	1987.23	-1.92027	52.6369	10/172
High	nQSQGYNQWQQGQFWGQkPWSQHYHQGYY	2	1	Q00839-2	N-Term(Dimethyl); K18(Dimethyl)	1	0	1	1	1932	6.46245e+07	Light	Unique	0.910884	6.46245e+07	58865454	0	3.776e-07	56.87	0.00198342	0	3	1238.9	3714.68	2.16698	38.406	15/310
High	eIVHIQAGQcGNQIGAk	3	3	Q13509;P07437;P68371	N-Term(Dimet); C10(Carbamidomethyl); K17(Dimet)	1	0	1	1	6317	3.60669e+06	Medium	Not Unique	0.910555	3.96098e+06	3.60669e+06	0	2.517e-05	52.29	0.00339425	0	2	944.022	1887.04	0.16907	25.07	9/150
High	tLVLSNLSYSATEETLQEVFEk	1	1	P19338	N-Term(Dimet); K22(Dimet)	1	0	1	1	2337	3.68475e+07	Medium	Unique	0.908841	4.05434e+07	3.68475e+07	0	2.3e-07	70.53	4.88186e-05	0	3	855.798	2565.38	0.2102	58.7252	21/240
Medium	iQEIIEQLDVTTSEYEkEk	1	1	P10809	N-Term(Dimethyl); K17(Dimethyl); K19(Dimethyl)	1	0	1	1	7126	7.45578e+06	Light	Unique	0.908756	7.45578e+06	6.77548e+06	0.019	0.2166	13.45	30.5726	1	3	793.757	2379.26	1.12169	42.0528	14/208
High	lLPFNPQLFQNNcGETEQDTEk	1	1	O94919	N-Term(Dimet); C13(Carbamidomethyl); K22(Dimet)	1	0	1	1	2100	1.29058e+07	Medium	Unique	0.908111	1.42117e+07	1.29058e+07	0	1.164e-08	50.51	0.00847142	0	3	896.114	2686.33	0.257441	45.0689	18/214
Medium	kkASSSDSEDSSEEEEEVQGPPAk	3	1	Q14978	N-Term(Dimethyl); K1(Dimethyl); K2(Dimethyl); K24(Dimethyl)	1	0	1	1	445	739685	Light	Unique	0.907523	739685	671281	0.025	0.2696	13.95	38.0729	2	3	888.09	2662.26	-0.884206	15.607	8/256
High	vAPEEHPVLLTEAPLNPk	2	1	P60709	N-Term(Dimethyl); K18(Dimethyl)	1	0	1	1	1770	2.51632e+07	Light	Unique	0.906521	2.51632e+07	2.2811e+07	0	1.175e-06	51.49	0.00306112	0	3	670.714	2010.13	0.884554	33.8861	9/156
High	lAVNMVPFPR	6	3	Q13509;P68371;P07437	N-Term(Dimet)	1	0	1	1	7051	618251	Medium	Not Unique	0.904961	683180	618251	0.007	0.1324	22.06	2.17463	0	2	588.35	1175.69	1.18906	39.9865	7/86
High	fSAVALck	1	1	P09936	N-Term(Dimethyl); C7(Carbamidomethyl); K8(Dimethyl)	1	0	1	1	1425	1.60533e+06	Light	Unique	0.904118	1.60533e+06	1.45141e+06	0.002	0.04244	22.55	1.75777	0	2	476.27	951.534	0.454708	26.8581	6/56
High	iQEIIEQLDVTTSEYEkEk	1	1	P10809	N-Term(Dimethyl); K17(Dimethyl); K19(Dimethyl)	1	0	1	1	2037	1.20713e+07	Light	Unique	0.903749	1.17702e+07	1.06373e+07	0	8.03e-06	38.43	0.0973262	1	3	793.757	2379.26	1.50649	41.8265	19/208
High	aVVIVDDR	6	1	C9IZL7	N-Term(Dimet)	1	0	1	1	1010	698104	Medium	Unique	0.903027	773071	698104	0.004	0.07289	52.17	0.00204986	0	2	459.783	918.558	2.31841	21.7328	6/58
High	tGVHHYSGNNIELGTAcGk	2	1	E5RI99	N-Term(Dimethyl); C17(Carbamidomethyl); K19(Dimethyl)	1	0	1	1	913	665160	Light	Unique	0.902603	623292	562586	0.001	0.01382	21.46	5.34443	0	3	691.007	2071.01	2.40811	20.546	8/192
High	fQSAAIGALQEASEAYLVGLFEDTNLcAIHAk	2	1	K7EK07	N-Term(Dimet); C27(Carbamidomethyl); K32(Dimet)	1	0	1	1	5210	1.2537e+06	Medium	Unique	0.902146	1.38968e+06	1.2537e+06	0	0.0007891	27.41	1.04546	0	3	1167.95	3501.83	2.55921	67.2443	17/350
High	aLAAAGYDVEkNNSR	5	1	P22492	N-Term(Dimethyl); K11(Dimethyl)	1	0	1	1	6052	1.81474e+06	Light	Unique	0.900663	1.81474e+06	1.63447e+06	0	2.699e-05	54.43	0.00209785	1	2	817.929	1634.85	0.253207	21.0292	12/132
Medium	lLLQVQHASk	4	1	I7HJJ0	N-Term(Dimet); K10(Dimet)	1	0	1	1	1080	406200	Medium	Unique	0.899823	451422	406200	0.031	0.3148	19	1.59946	0	3	400.935	1200.79	-0.0239793	22.4988	5/84
Medium	vVLIGGkPDR	4	1	Q5T6W5	N-Term(Dimet); K7(Dimet)	1	0	1	1	6015	599131	Medium	Unique	0.899055	666400	599131	0.022	0.2417	22.1	0.740222	0	2	559.38	1117.75	-1.25968	20.4617	6/78
High	eSYSVYVYk	12	1	O60814	N-Term(Dimethyl); K9(Dimethyl)	1	0	1	1	6531	2.35732e+06	Light	Unique	0.898609	2.35732e+06	2.1183e+06	0.001	0.005002	42.29	0.0214804	0	2	597.309	1193.61	1.07549	28.4886	6/70
High	gLTSVINQk	1	1	P07195	N-Term(Dimethyl); K9(Dimethyl)	1	0	1	1	3700	993992	Light	Unique	0.897345	993992	891955	0	0.0002476	61.51	0.000192895	0	2	508.311	1015.61	-0.0499333	23.9893	6/70
High	aYHEQLSVAEITNAcFEPANQMVk	3	1	G3V1U9	N-Term(Dimet); C15(Carbamidomethyl); K24(Dimet)	1	0	1	1	7085	8.22221e+06	Medium	Unique	0.897111	9.16521e+06	8.22221e+06	0	2.083e-05	34.14	0.328871	0	3	938.809	2814.41	3.28167	41.0598	22/248
High	hGPPGPASGDGPNLNNNNNNNNHSVR	1	1	Q9Y4H2	N-Term(Dimet)	1	0	1	1	3142	2.46743e+06	Medium	Unique	0.896979	2.63427e+06	2.36289e+06	0.004	0.07094	26.01	2.23557	0	4	674.82	2696.26	0.393552	16.9635	9/258
Medium	dSYVGDEAQSkR	2	1	P60709	N-Term(Dimethyl); K11(Dimethyl)	1	0	1	1	337	767024	Light	Unique	0.894803	767024	686335	0.022	0.2493	16.49	10.0167	1	3	470.9	1410.69	-0.0815893	14.3614	4/112
High	aVcMLSNTTAIAEAWAR	3	1	G3V1U9	N-Term(Dimet); C3(Carbamidomethyl)	1	0	1	1	7233	3.0462e+06	Medium	Unique	0.894587	3.1632e+06	2.82976e+06	0	0.0006472	45.43	0.021036	0	3	632.993	1896.97	2.40698	46.5568	19/162
High	gALQNIIPASTGAAk	3	1	E7EUT5	N-Term(Dimet); K15(Dimet)	1	0	1	1	4262	2.81066e+06	Medium	Unique	0.894103	3.14355e+06	2.81066e+06	0.001	0.005214	34.06	0.0839475	0	2	738.456	1475.9	0.910163	32.2164	7/136
Medium	vDFNVPMkNNQITNNQR	2	1	E7ERH5	N-Term(Dimet); K8(Dimet)	1	0	1	1	4146	1.99117e+06	Medium	Unique	0.894067	2.03101e+06	1.81586e+06	0.018	0.184	20.07	6.7577	1	3	699.377	2096.12	0.423181	30.3301	9/176
High	aScLYGQLPk	1	1	P09211	N-Term(Dimethyl); C3(Carbamidomethyl); K10(Dimethyl)	1	0	1	1	3990	845016	Light	Unique	0.89369	845016	755183	0.002	0.03727	36.83	0.083951	0	2	596.824	1192.64	1.08949	27.7221	5/78
High	lNcQVIGASVDSHFcHLAWVNTPk	1	1	Q06830	N-Term(Dimethyl); C3(Carbamidomethyl); C15(Carbamidomethyl); K24(Dimethyl)	1	0	1	1	4644	2.20282e+07	Light	Unique	0.892761	2.20282e+07	1.96659e+07	0	4.354e-09	49.4	0.0103586	0	4	703.104	2809.39	1.09297	40.9581	22/254
High	iGHPAPNFk	1	1	Q06830	N-Term(Dimet); K9(Dimet)	1	0	1	1	3231	418864	Medium	Unique	0.891323	469935	418864	0.001	0.01061	24.62	0.957774	0	3	348.887	1044.64	0.839358	18.0796	4/70
High	lFIGGLSFETTEESLR	2	1	P22626-2	N-Term(Dimethyl)	1	0	1	1	2166	6.88813e+06	Light	Unique	0.890044	6.88813e+06	6.13074e+06	0	1.522e-08	68.37	9.61258e-05	0	2	913.979	1826.95	-1.47132	48.3062	16/134
High	aAAQLLQSQAQQSGAQQTk	6	1	H0Y9G8	N-Term(Dimethyl); K19(Dimethyl)	1	0	1	1	3612	1.8598e+06	Light	Unique	0.888109	1.8598e+06	1.65171e+06	0	9.285e-07	47.89	0.0103141	0	3	671.697	2013.08	1.84975	22.8655	8/194
High	aLIVEPSRELAEQTLNNIk	1	1	Q92499	N-Term(Dimethyl); K19(Dimethyl)	1	0	1	1	4695	2.17425e+06	Light	Unique	0.887337	2.17425e+06	1.9293e+06	0.001	0.007543	20.06	3.47072	1	3	732.085	2194.24	-1.12426	42.2157	15/184
Medium	yLAEFATGNDRk	2	1	P62258-2	N-Term(Dimet); K12(Dimet)	1	0	1	2	1117	873643	Medium	Unique	0.88622	985808	873643	0.026	0.2743	9.87	50.5147	1	3	483.604	1448.8	-0.0354113	22.9264	9/106
Medium	eLEHNAEETYGENDENTDDkNNDGEEQEVR	2	1	F8W785	N-Term(Dimethyl); K20(Dimethyl)	1	0	1	1	3478	1.70814e+06	Light	Unique	0.886031	1.56571e+06	1.38727e+06	0.04	0.3838	10.12	68.603	1	4	895.38	3578.5	2.18549	21.2779	15/336
High	aScLYGQLPk	1	1	P09211	N-Term(Dimethyl); C3(Carbamidomethyl); K10(Dimethyl)	1	0	1	1	6488	723189	Light	Unique	0.883081	723189	638635	0	0.0006254	35.21	0.122659	0	2	596.823	1192.64	-0.548159	27.7777	6/78
High	nQGGYGGSSSSSSYGSGR	2	2	P09651;P09651-2	N-Term(Dimethyl)	1	0	1	1	5585	904008	Light	Not Unique	0.882406	904008	797703	0	0.0002518	41.72	0.0222351	0	2	861.87	1722.73	0.809403	13.5867	9/186
High	aVFVDLEPTVIDEVR	3	1	G3V1U9	N-Term(Dimethyl)	1	0	1	1	7244	6.3194e+06	Light	Unique	0.882033	5.89448e+06	5.19913e+06	0	0.0003618	55.82	0.00150964	0	2	865.475	1729.94	3.60455	47.1049	11/128
High	aVTEQGHELSNEER	2	1	P31946-2	N-Term(Dimethyl)	1	0	1	1	410	337325	Light	Unique	0.881574	337325	297377	0.002	0.02123	20.55	4.41934	0	2	813.892	1626.78	2.49279	15.1763	7/142
High	aGFAGDDAPR	2	1	P60709	N-Term(Dimethyl)	1	0	1	1	5800	4.66372e+06	Light	Unique	0.881312	4.66372e+06	4.11019e+06	0.001	0.00458	42.01	0.0156338	0	2	502.743	1004.48	0.0105095	17.1119	6/74
High	lNWLSVDFNNWk	3	1	B4DDC6	N-Term(Dimet); K12(Dimet)	1	0	1	1	2245	3.61748e+06	Medium	Unique	0.880789	3.9107e+06	3.4445e+06	0	1.91e-05	48.21	0.00784713	0	2	800.445	1599.88	3.27177	52.4197	8/112
Medium	aLPGQLkPFETLLSQNQGGk	1	1	P09211	N-Term(Dimet); K7(Dimet); K20(Dimet)	1	0	1	1	7174	2.49946e+06	Medium	Unique	0.875816	2.85387e+06	2.49946e+06	0.018	0.1969	17.4	1.65502	0	3	741.451	2222.34	3.81474	44.0675	11/190
High	dQGSRHDSEQDNSDNNTIFVQGLGENVTIESVADYFk	2	1	P35637-2	N-Term(Dimethyl); K37(Dimethyl)	1	0	1	1	7389	1.68908e+07	Light	Unique	0.874948	1.68908e+07	1.47786e+07	0.002	0.0209	30.28	0.907982	1	4	1046.99	4184.94	2.5157	54.4173	14/424
Medium	lAVDEEENADNNTk	2	1	F8WBE5	N-Term(Dimethyl); K14(Dimethyl)	1	0	1	1	5935	1.22151e+06	Light	Unique	0.873712	1.22151e+06	1.06725e+06	0.026	0.2801	21.1	3.82767	0	3	539.925	1617.76	0.400643	19.284	11/134
High	qLQQAVTGISNAAQATASDDASQHQGGGGGELAYALNNFDk	5	1	H0YBB8	N-Term(Dimet); K41(Dimet)	1	0	1	1	2099	1.07486e+07	Medium	Unique	0.873072	1.23113e+07	1.07486e+07	0	1.134e-05	30.53	0.658659	0	5	834.417	4168.05	3.12222	45.0626	24/466
High	dLTDYLMk	2	1	P60709	N-Term(Dimet); K8(Dimet)	1	0	1	1	7067	1.00178e+06	Medium	Unique	0.872385	1148324	1.00178e+06	0.001	0.01133	48.1	0.00549752	0	2	531.803	1062.6	-0.341444	40.6077	6/62
Medium	gTLDPVEk	3	1	P11142-2	N-Term(Dimethyl); K8(Dimethyl)	1	0	1	1	5929	616883	Light	Unique	0.869965	616883	536667	0.018	0.184	18.08	5.25061	0	2	457.763	914.52	0.160208	19.0908	5/66
High	sPPTVLVIcGPGNNGGDGLVcAR	4	1	Q8NCW5-2	N-Term(Dimet); C9(Carbamidomethyl); C21(Carbamidomethyl)	1	0	1	1	4597	4.55598e+06	Medium	Unique	0.868347	5.24673e+06	4.55598e+06	0	5.345e-06	32.4	0.480147	0	3	781.402	2342.19	0.903501	39.6587	17/228
High	gPAVGIDLGTTYScVGVFQHGk	3	1	P11142-2	N-Term(Dimethyl); C14(Carbamidomethyl); K22(Dimethyl)	1	0	1	1	4629	9.27017e+06	Light	Unique	0.865398	9.27017e+06	8.02239e+06	0	1.912e-09	86.42	1.8188e-06	0	3	773.733	2319.18	1.91931	40.5721	13/186
Medium	iLLAELEQLkGQGk	1	1	P08670	N-Term(Dimethyl); K10(Dimethyl); K14(Dimethyl)	1	0	1	1	6959	2.35982e+06	Light	Unique	0.864849	2.09049e+06	1.80796e+06	0.041	0.3944	21.69	1.08863	1	3	542.006	1624	-0.54009	37.6291	13/120
High	aVcMLSNTTAIAEAWAR	3	1	G3V1U9	N-Term(Dimethyl); C3(Carbamidomethyl)	1	0	1	1	2126	5.31808e+06	Light	Unique	0.862869	5.31808e+06	4.58881e+06	0.002	0.05206	26.6	1.51295	0	3	631.65	1892.94	-0.252736	46.5749	8/162
High	eSYSVYVYk	12	1	O60814	N-Term(Dimethyl); K9(Dimethyl)	1	0	1	1	4028	2.86678e+06	Light	Unique	0.861154	2.86678e+06	2.46874e+06	0.007	0.1304	33.93	0.150037	0	2	597.308	1193.61	0.359605	28.4771	7/70
High	aAAQLLQSQAQQSGAQQTk	6	1	H0Y9G8	N-Term(Dimethyl); K19(Dimethyl)	1	0	1	1	1099	2.40892e+06	Light	Unique	0.85993	2.31683e+06	1.99231e+06	0	2.728e-05	49.84	0.00672733	0	3	671.696	2013.07	0.667298	22.6996	13/194
High	eIAEAYLGk	3	1	P11142-2	N-Term(Dimet); K9(Dimet)	1	0	1	1	1416	672780	Medium	Unique	0.859723	782554	672780	0.009	0.1538	18.68	3.79995	0	2	529.323	1057.64	0.223037	26.7142	6/70
High	nDLAVVDVR	1	1	P19338	N-Term(Dimethyl)	1	0	1	1	1490	683828	Light	Unique	0.858902	683828	587341	0	0.002116	32.31	0.216872	0	2	514.791	1028.57	0.704907	28.1387	8/90
High	mSATFIGNSTAIQELFkR	1	1	P68371	N-Term(Dimet); K17(Dimet)	1	0	1	1	4827	1.54524e+06	Medium	Unique	0.856837	1.80342e+06	1.54524e+06	0.001	0.01062	16.76	9.05339	1	3	693.391	2078.16	1.03585	47.9166	11/180
High	gLVGEIIkR	7	1	J3KPD9	N-Term(Dimethyl); K8(Dimethyl)	1	0	1	1	1427	704420	Light	Unique	0.856018	704420	602996	0.001	0.006384	29.58	0.170849	1	2	520.845	1040.68	-0.386981	26.8842	7/66
High	sLYASSPGGVYATR	1	1	P08670	N-Term(Dimet)	1	0	1	1	6453	1.73669e+06	Medium	Unique	0.855671	2.02963e+06	1.73669e+06	0.001	0.008395	28.11	0.811722	0	2	730.888	1460.77	0.429997	27.0714	5/128
High	vYVGNLGNNGNk	2	1	B4E241	N-Term(Dimethyl); K12(Dimethyl)	1	0	1	1	6141	1.49746e+06	Light	Unique	0.852716	1.49746e+06	1.27691e+06	0.002	0.04554	19.4	5.16038	0	2	652.852	1304.7	0.339766	22.4	4/104
High	lIALSIDSVEDHLAWSk	1	1	P30041	N-Term(Dimet); K17(Dimet)	1	0	1	1	7263	1.27764e+06	Medium	Unique	0.850794	1.5017e+06	1.27764e+06	0	0.0001466	48.16	0.00553666	0	3	654.377	1961.12	-0.858863	47.9334	14/150
High	qSEENNNLQSQVQk	2	1	Q86TG7-2	N-Term(Dimethyl); K14(Dimethyl)	1	0	1	1	3147	1.01068e+06	Light	Unique	0.850767	1.01068e+06	859854	0.007	0.1347	11.53	41.5024	0	2	851.425	1701.84	0.924395	17.077	8/146
High	lLIHQSLAGGIIGVk	4	1	Q5T6W5	N-Term(Dimethyl); K15(Dimethyl)	1	0	1	1	4493	993321	Light	Unique	0.84976	993321	844085	0	0.0008819	37.88	0.0173846	0	3	525.672	1575	1.47287	36.9161	9/132
High	gGNFGFGDSR	2	1	P22626-2	N-Term(Dimet)	1	0	1	1	3711	761067	Medium	Unique	0.848863	896572	761067	0.001	0.004628	41.73	0.0157047	0	2	523.253	1045.5	-0.653394	24.1169	7/88
High	tDNAGDQHGGGGGGGGGAGAAGGGGGGENYDDPHk	1	1	P14866	N-Term(Dimethyl); K35(Dimethyl)	1	0	1	1	2892	720157	Light	Unique	0.845907	720157	609186	0.001	0.008763	12.87	32.2579	0	3	1013.1	3037.27	3.10874	13.6915	8/398
High	gGGGPGGGGPGGGSAGGPSQPPGGGGPGIRk	1	1	Q92945	N-Term(Dimet); K31(Dimet)	1	0	1	1	5899	682673	Medium	Unique	0.844727	760928	642777	0.001	0.007616	19.51	8.66221	1	3	821.431	2462.28	1.8341	18.6239	12/272
High	aVFPSIVGRPR	2	1	P60709	N-Term(Dimet)	1	0	1	1	1571	2.4682e+06	Medium	Unique	0.843525	2.59424e+06	2188303	0	0.001299	36.33	0.0598087	0	2	615.885	1230.76	0.125337	29.6633	7/84
High	aLELDSNNEk	1	1	Q02790	N-Term(Dimethyl); K10(Dimethyl)	1	0	1	1	3394	1.62092e+06	Light	Unique	0.842755	1.59828e+06	1.34696e+06	0.001	0.01323	26.85	0.837305	0	2	594.809	1188.61	-0.159908	20.1882	5/90
High	yALYDATYETk	6	1	G3V1A4	N-Term(Dimethyl); K11(Dimethyl)	1	0	1	1	1585	1.85316e+06	Light	Unique	0.842574	1.85316e+06	1.56143e+06	0.004	0.06289	22.94	2.25724	0	2	697.347	1393.69	-1.27441	29.8969	6/90
High	gLTSVINQk	1	1	P07195	N-Term(Dimethyl); K9(Dimethyl)	1	0	1	1	6247	1.07084e+06	Light	Unique	0.837714	1.07084e+06	897062	0.001	0.003208	48.41	0.00393697	0	2	508.311	1015.61	-0.410514	23.9699	8/70
High	lNWLSVDFNNWk	3	1	B4DDC6	N-Term(Dimethyl); K12(Dimethyl)	1	0	1	1	4932	3.63015e+06	Light	Unique	0.836771	3.63015e+06	3.0376e+06	0.001	0.004127	54.77	0.00187436	0	2	796.419	1591.83	2.2418	52.5011	9/112
High	iIAPPERk	2	1	P60709	N-Term(Dimethyl); K8(Dimethyl)	1	0	1	1	2974	804983	Light	Unique	0.835198	804983	672321	0.005	0.08558	24.7	0.776631	1	3	327.215	979.63	0.514953	14.8337	5/58
High	tIkDLQEEVSNLYNNIR	2	1	O94874-2	N-Term(Dimethyl); K3(Dimethyl)	1	0	1	1	7214	1.43627e+06	Light	Unique	0.833514	1.43627e+06	1.19715e+06	0	0.0001941	34.61	0.218928	1	3	702.38	2105.12	0.189234	45.9592	18/174
High	fISDkDASIVGFFDDSFSEAHSEFLk	2	1	G5EA52	N-Term(Dimet); K5(Dimet); K26(Dimet)	1	0	1	1	2284	4.17473e+06	Medium	Unique	0.833075	5.01123e+06	4.17473e+06	0	6.281e-07	51.77	0.00500252	1	4	759.394	3034.55	2.25394	54.9799	22/282
High	iIVDELkQEVISTSSk	9	1	H0YAF8	N-Term(Dimet); K7(Dimet); K16(Dimet)	1	0	1	1	1842	2.50067e+06	Medium	Unique	0.83196	2.74979e+06	2.28772e+06	0.001	0.005451	29.97	0.0978738	1	3	629.06	1885.17	0.724839	35.8108	16/160
High	mSATFIGNSTAIQELFkR	1	1	P68371	N-Term(Dimet); K17(Dimet)	1	0	1	1	7261	1.65661e+06	Medium	Unique	0.830301	1.36401e+06	1.13254e+06	0.004	0.07134	26.3	1.04271	1	3	693.39	2078.16	0.419084	47.8489	11/180
High	lFIGGLSFETTEESLR	2	1	P22626-2	N-Term(Dimethyl)	1	0	1	1	4836	5.05929e+06	Light	Unique	0.829509	5.05929e+06	4.19673e+06	0	1.666e-07	58.84	0.000848358	0	2	913.982	1826.96	1.93631	48.3185	10/134
Medium	iIAPPERk	2	1	P60709	N-Term(Dimet); K8(Dimet)	1	0	1	1	349	843080	Medium	Unique	0.827361	1.019e+06	843080	0.039	0.3751	15.33	3.98015	1	3	329.898	987.68	0.250829	14.4833	5/58
High	nVNNEVHFFENNNFNTIANk	3	1	B4DQ14	N-Term(Dimet); K20(Dimet)	1	0	1	1	4573	8.71893e+06	Medium	Unique	0.827199	1.05403e+07	8.71893e+06	0	9.256e-07	49.53	0.0094598	0	3	815.082	2443.23	2.5022	38.737	9/212
High	nDQDTWDYTNPNLSGQGDPGSNPNkR	1	1	P14866	N-Term(Dimethyl); K25(Dimethyl)	1	0	1	1	1517	1.54544e+07	Light	Unique	0.825135	1.54544e+07	1.27519e+07	0	4.298e-06	58.42	0.00127154	1	3	982.783	2946.33	3.29176	28.7782	16/288
Medium	gPSSVEDIk	3	1	P06748-3	N-Term(Dimet); K9(Dimet)	1	0	1	1	5844	1.03218e+06	Medium	Unique	0.821079	1.2571e+06	1.03218e+06	0.023	0.2624	28.05	0.42976	0	2	498.297	995.586	0.0198865	17.808	4/72
High	aDLINNLGTIAk	1	1	P08238	N-Term(Dimethyl); K12(Dimethyl)	1	0	1	1	4496	2280836	Light	Unique	0.820074	2280836	1.87045e+06	0	0.00079	53.32	0.00158858	0	2	649.889	1298.77	1.86328	36.9546	6/116
High	gPVkPTGGPGGGGTQTQQQMNQLk	1	1	P26196	N-Term(Dimethyl); K4(Dimethyl); K24(Dimethyl)	1	0	1	1	6090	1.04398e+06	Light	Unique	0.818237	641224	524673	0.001	0.005138	22.71	3.94266	0	3	817.434	2450.29	2.04149	21.6264	15/244
High	eLAEQTLNNIk	1	1	Q92499	N-Term(Dimethyl); K11(Dimethyl)	1	0	1	1	4045	1.65351e+06	Light	Unique	0.813191	872662	709642	0	4.079e-05	52.9	0.00226069	0	2	664.875	1328.74	0.865751	28.6972	8/102
High	iWHHTFYNELR	2	1	P60709	N-Term(Dimethyl)	1	0	1	1	3933	2.90353e+06	Light	Unique	0.810367	2.90353e+06	2.35293e+06	0.002	0.01873	32.34	0.304529	0	3	515.265	1543.78	0.236825	26.7859	8/94
High	vPTANVSVVDLTcR	3	1	E7EUT5	N-Term(Dimethyl); C13(Carbamidomethyl)	1	0	1	1	6818	4.41453e+06	Light	Unique	0.804372	4.41453e+06	3.55092e+06	0.004	0.06948	25.27	1.61332	0	2	779.917	1558.83	0.252866	34.191	8/140
High	sSQQPSTPQQAPPGQPQQGTFVAHk	3	1	H3BRH3	N-Term(Dimethyl); K25(Dimethyl)	1	0	1	1	6114	4.86825e+06	Light	Unique	0.800189	4.86825e+06	3.89551e+06	0.003	0.05568	21.61	5.70483	0	3	896.458	2687.36	2.28295	22.0324	21/274
High	lVQAFQFTDk	1	1	Q06830	N-Term(Dimethyl); K10(Dimethyl)	1	0	1	1	1751	1.50727e+06	Light	Unique	0.796913	1.50727e+06	1.20117e+06	0.008	0.1483	17.86	6.58737	0	2	626.851	1252.7	1.16921	33.4798	4/88
High	eAFSLFDkDGDGTITTk	4	1	P62158	N-Term(Dimet); K8(Dimet); K17(Dimet)	1	0	1	1	4473	2.09355e+06	Medium	Unique	0.796606	2.06583e+06	1.64565e+06	0.002	0.02902	19	6.87059	1	3	647.692	1941.06	1.04731	36.2994	19/176
High	qSEENNNLQSQVQk	2	1	Q86TG7-2	N-Term(Dimethyl); K14(Dimethyl)	1	0	1	1	556	354908	Light	Unique	0.79489	327433	260273	0.004	0.08454	11.06	45.2822	0	3	567.952	1701.84	0.521988	16.7174	5/146
High	tIGGGDDSFNTFFSETGAGk	3	1	G3V1U9	N-Term(Dimet); K20(Dimet)	1	0	1	1	4714	4.6454e+06	Medium	Unique	0.794606	5.57723e+06	4.4317e+06	0	2.364e-08	81.79	4.85769e-06	0	2	1036.51	2072.01	1.50844	43.0116	10/202
Medium	sPGETSkPRPFAGGGYR	5	1	Q9UNZ2-6	N-Term(Dimethyl); S1(Phospho); K7(Dimethyl)	1	0	1	1	3368	781693	Light	Unique	0.792975	665101	527409	0.017	0.177	26.63	1.50199	0	3	633.976	1899.91	1.11268	19.8621	10/158
High	gFAFVTFDDHDTVDkIVVQk	2	1	P51991-2	N-Term(Dimet); K15(Dimet); K20(Dimet)	1	0	1	1	7142	4.13853e+06	Medium	Unique	0.788821	5.24647e+06	4.13853e+06	0	5.627e-05	51.13	0.00326979	1	4	595.086	2377.32	0.403326	42.7628	12/178
High	qITVNDLPVGR	2	2	Q06830;P32119	N-Term(Dimethyl)	1	0	1	1	1679	1.42916e+06	Light	Not Unique	0.786252	1.42916e+06	1.12368e+06	0	0.001399	39.23	0.0454432	0	2	620.357	1239.71	0.781852	31.7396	6/106
High	kQEEFDVANNGSSQANk	2	1	P29144	N-Term(Dimethyl); K1(Dimethyl); K17(Dimethyl)	1	0	1	1	600	367122	Light	Unique	0.778714	348748	271575	0.008	0.1467	7.53	126.59	1	3	650.658	1949.96	1.59773	17.1888	8/180
High	lLPFNPQLFQNNcGETEQDTEk	1	1	O94919	N-Term(Dimethyl); C13(Carbamidomethyl); K22(Dimethyl)	1	0	1	1	7198	1.25175e+07	Light	Unique	0.778487	1.25175e+07	9.74473e+06	0	3.944e-08	61.88	0.000560842	0	3	893.433	2678.28	2.43925	45.1811	18/214
Medium	eIQTAVR	16	2	P06899;O60814	N-Term(Dimethyl)	1	0	1	2	3033	1.35648e+06	Light	Not Unique	0.774237	1.29737e+06	1.00447e+06	0.035	0.3591	17.87	5.38989	0	2	422.748	844.489	-0.115189	15.6506	4/62
High	vDNDENEHQLSLR	3	1	P06748-3	N-Term(Dimet)	1	0	1	1	842	583131	Medium	Unique	0.771198	756136	583131	0	0.002737	17.29	9.7733	0	2	800.898	1600.79	1.38277	19.7789	11/134
High	eIIDLVLDR	3	1	G3V1U9	N-Term(Dimethyl)	1	0	1	1	4676	825858	Light	Unique	0.76665	472124	361954	0	7.815e-05	48.64	0.00488416	0	2	557.33	1113.65	1.93126	41.6606	7/78
High	dNLTLWTSENQGDEGDAGEGEN	2	1	P31946-2	N-Term(Dimet)	1	0	1	1	6986	2.67685e+06	Medium	Unique	0.755583	2.20039e+06	1.66258e+06	0.007	0.1127	26.31	1.39909	0	2	1192.02	2383.02	5.05005	38.2819	10/248
High	fTASAGIQVVGDDLTVTNPk	2	1	P06733-2	N-Term(Dimethyl); K20(Dimethyl)	1	0	1	1	7084	1.68694e+06	Light	Unique	0.754713	1.68694e+06	1.27315e+06	0.007	0.1431	16.95	12.8126	0	3	697.045	2089.12	1.04583	41.0311	8/206
High	lLPFNPQLFQNNcGETEQDTEk	1	1	O94919	N-Term(Dimethyl); C13(Carbamidomethyl); K22(Dimethyl)	1	0	1	1	4761	1.39433e+07	Light	Unique	0.748111	1.39433e+07	1.04311e+07	0	8.037e-07	59.57	0.000959444	0	3	893.432	2678.28	1.96069	45.1764	18/214
High	iWHHTFYNELR	2	1	P60709	N-Term(Dimethyl)	1	0	1	1	1403	3.23709e+06	Light	Unique	0.746875	3.08227e+06	2.30207e+06	0	5.724e-06	59.14	0.000627841	0	3	515.265	1543.78	0.118217	26.5248	9/94
High	nDQDTWDYTNPNLSGQGDPGSNPNkR	1	1	P14866	N-Term(Dimet); K25(Dimet)	1	0	1	1	4059	1.02727e+07	Medium	Unique	0.74507	1.37876e+07	1.02727e+07	0	2.682e-07	60.43	0.000821545	1	3	985.465	2954.38	1.42953	28.9846	14/288
High	eYQDLLNVk	1	1	P08670	N-Term(Dimethyl); K9(Dimethyl)	1	0	1	1	6746	2.29552e+06	Light	Unique	0.740049	2.29552e+06	1.6988e+06	0.001	0.01372	27.69	0.61933	0	2	589.327	1177.65	0.360732	32.4358	7/82
High	nDQDTWDYTNPNLSGQGDPGSNPNkR	1	1	P14866	N-Term(Dimet); K25(Dimet)	1	0	1	1	6558	1.07049e+07	Medium	Unique	0.73823	1.45008e+07	1.07049e+07	0	0.001045	41.74	0.060648	1	3	985.464	2954.38	0.499869	29.0261	23/288
High	eAAENSLVAYk	2	1	P62258-2	N-Term(Dimet); K11(Dimet)	1	0	1	1	1233	679040	Medium	Unique	0.737591	920619	679040	0.001	0.005787	41.86	0.0251529	0	2	629.861	1258.71	1.44114	24.2832	6/102
High	sGETEDTFIADLVVGLcTGQIk	2	1	P06733-2	N-Term(Dimet); C17(Carbamidomethyl); K22(Dimet)	1	0	1	1	5079	1.06765e+06	Medium	Unique	0.737168	1.44831e+06	1.06765e+06	0.001	0.005753	25.4	1.94297	0	3	806.428	2417.27	-1.57849	60.9505	16/206
High	iTAVDkTEDSLEGcLDcLLQALAQNNTETSEk	9	1	D6RBC6	N-Term(Dimethyl); K6(Dimethyl); C14(Carbamidomethyl); C17(Carbamidomethyl); K32(Dimethyl)	1	0	1	1	7544	2.13355e+06	Light	Unique	0.727322	278274	202395	0.008	0.1497	14.02	36.6498	1	3	1217.59	3650.77	-2.41464	63.6845	17/358
High	lISWYDNEFGYSNR	3	1	E7EUT5	N-Term(Dimet)	1	0	1	1	7110	9.16193e+06	Medium	Unique	0.718104	5.49181e+06	3.94369e+06	0	2.785e-05	83.62	2.72959e-06	0	2	898.436	1795.86	2.98187	41.603	10/136
High	sPGSNSkVPEIEVTVEGPNNNNPQTSAVR	4	1	P78347-2	N-Term(Dimethyl); K7(Dimethyl)	1	0	1	1	1659	8.6453e+06	Light	Unique	0.705951	8.6453e+06	6.10316e+06	0	0.0003069	41.26	0.0627078	1	3	1026.52	3077.55	0.227778	31.2708	14/322
High	gLVGEIIkR	7	1	J3KPD9	N-Term(Dimet); K8(Dimet)	1	0	1	1	6462	447324	Medium	Unique	0.69726	641545	447324	0.007	0.1184	36.42	0.0113219	1	2	524.87	1048.73	-0.42511	27.2366	6/66
High	vAHALAEGLGVIAcIGEk	2	1	P60174-1	N-Term(Dimethyl); C14(Carbamidomethyl); K18(Dimethyl)	1	0	1	1	7155	1.98749e+06	Light	Unique	0.692405	1.98749e+06	1.37615e+06	0	0.0005449	48.97	0.00584895	0	3	622.018	1864.04	1.16893	43.3063	16/156
High	qITVNDLPVGR	2	2	Q06830;P32119	N-Term(Dimet)	1	0	1	1	4237	796908	Medium	Not Unique	0.682851	1.16703e+06	796908	0.001	0.009329	51.67	0.00247051	0	2	622.368	1243.73	-2.13339	31.8638	9/106
Medium	fSAVALck	1	1	P09936	N-Term(Dimet); C7(Carbamidomethyl); K8(Dimet)	1	0	1	1	6454	850943	Medium	Unique	0.674524	1.26154e+06	850943	0.021	0.2383	22.92	1.45775	0	2	480.295	959.583	0.0243411	27.0799	5/56
High	tGISDVFAk	1	1	P19338	N-Term(Dimet); K9(Dimet)	1	0	1	1	4275	353837	Medium	Unique	0.667072	530433	353837	0.009	0.1596	19	2.73753	0	2	501.31	1001.61	1.72387	32.4213	7/72
High	lSDGVAVLk	1	1	P10809	N-Term(Dimethyl); K9(Dimethyl)	1	0	1	1	3941	1.07568e+06	Light	Unique	0.641033	1.07568e+06	689546	0.007	0.12	21.72	1.34562	0	2	479.303	957.598	-0.205113	26.8752	4/66
High	eLVDDSVNNVR	6	1	C9J0F2	N-Term(Dimet)	1	0	1	1	1145	537296	Medium	Unique	0.638933	840927	537296	0	0.002007	28.49	0.606951	0	2	646.343	1291.68	-1.01134	23.2259	9/96
High	gLVGEIIkR	7	1	J3KPD9	N-Term(Dimet); K8(Dimet)	1	0	1	1	3958	303469	Medium	Unique	0.629293	482238	303469	0.001	0.01311	36.94	0.0110659	1	2	524.87	1048.73	-0.192314	27.103	6/66
High	sTELLIR	2	1	K7EK07	N-Term(Dimethyl)	1	0	1	1	6381	2.7962e+06	Light	Unique	0.58439	2.7962e+06	1.63407e+06	0.007	0.1455	28.48	0.318791	0	2	430.266	859.525	0.267215	26.1366	5/52
Medium	sTELLIR	2	1	K7EK07	N-Term(Dimet)	1	0	1	1	3869	364204	Medium	Unique	0.172015	2117284	364204	0.029	0.3012	22.86	1.11596	0	2	432.279	863.55	0.665089	25.9904	9/52
Medium	iSITEGIER	2	1	P15924-2	N-Term(Dimethyl)	1	0	1	1	561	647336	Light	Unique	0.01	464779	2220.71	0.044	0.416	8.41	42.838	0	2	523.298	1045.59	0.294214	16.7556	3/76
Medium	eRPPSSSSGSQVAtSGQLEEINTk	1	1	O95948	N-Term(Dimethyl); T14(Phospho); K24(Dimethyl)	1	0	1	1	5275	7.16724e+06	Light	Unique	0.01	1.62436e+06	2220.71	0.034	0.3499	6.44	209.157	0	3	875.752	2625.24	0.255489	70.7769	12/272
